# Supplementary material for: A large genomic island allows Neisseria meningitidis to utilize propionic acid, with implications for colonization of the human nasopharynx
Source: Mol Microbiol. 2014 Jun 27;93(2):346–55. doi: 10.1111/mmi.12664 (PMC4441257; doi:10.1111/mmi.12664)
Supplement: Supplementary file 1 — Supporting Information [file mmi0093-0346-sd1.xlsx]

## Sheet: S6_nasidzegenuscorr
	Actinobacillus	Actinomyces	Aggregatibacter	Alysiella	Anaerovorax	Atopobium	Bulleidia	Campylobacter	Capnocytophaga	Catonella	Chryseobacterium	Coprococcus	Corynebacterium	Derxia	Dialister	Enterobacter	Enterococcus	Eubacterium	Filifactor	Fusobacterium	Gemella	Granulicatella	Haemophilus	Kingella	Leptotrichia	Megasphaera	Micromonas	Moraxella	Neisseria	Oribacterium	Parascardovia	Peptostreptococcus	Porphyromonas	Prevotella	Rothia	Ruminococcus	Salmonella	Selenomonas	Simonsiella	Sneathia	Streptobacillus	Streptococcus	Syntrophococcus	TM7	Treponema	Veillonella	Unclassified	Unknown	Buttiauxella
Actinobacillus	1	-0.0257307	0.0734423	0.0583647	0.253655	-0.141711	-0.0423052	-0.0755882	0.0220433	0.0526935	-0.0438349	-0.0592818	0.0413384	0.0407424	-0.0667666	-0.151116	-0.00960198	0.0531681	-0.00409326	-0.0214732	-0.0742076	-0.06211	0.131693	0.13814	-0.0468858	-0.029649	-0.00611073	-0.0103307	0.205887	0.0334089	-0.0625415	0.12466	0.19163	0.0114683	0.0280558	-0.0179496	-0.0624835	-0.0536647	-0.0422067	0.0312461	0.175574	0.0455955	-0.0951304	-0.0739554	0.0246149	-0.067191	0.0127142	0.0157516	-0.0108047
Actinomyces	-0.0257307	1	-0.0561098	-0.0664644	0.0661146	0.315056	-0.0376213	0.214546	-0.0731137	-0.180395	-0.109265	0.0961	0.128157	-0.110701	0.0512505	-0.0287377	0.0206209	0.0332854	0.154694	-0.0725132	-0.0937353	-0.0465811	-0.138309	-0.070272	0.16525	0.30614	-0.111614	-0.0282906	-0.15576	0.020693	-0.0950912	-0.126081	-0.172419	0.169443	0.0840816	0.195127	-0.0700098	0.116764	-0.116826	-0.144847	-0.0460205	-0.107586	0.0592942	0.0367785	-0.0354916	0.255876	0.0391672	-0.145955	0.012515
Aggregatibacter	0.0734423	-0.0561098	1	-0.0508532	0.187148	-0.169607	-0.0582958	0.146052	0.128112	0.0414353	-0.0555754	-0.0698519	0.08731	0.0674067	-0.042953	-0.108603	0.0316686	0.0494864	0.0619652	-0.0320574	0.14245	0.104492	0.114771	0.0317588	0.00830313	-0.178603	0.101544	0.0739045	0.141983	-0.0241168	-0.0736927	-0.0338028	0.259938	-0.120615	0.0549151	-0.152667	-0.0736244	-0.127429	-0.0353066	-0.0235552	-0.00782747	0.226981	-0.0421019	-0.0240932	0.289941	-0.196222	0.0563013	0.143463	-0.0417961
Alysiella	0.0583647	-0.0664644	-0.0508532	1	-0.023114	-0.0981207	-0.0653575	-0.0702005	0.0560296	0.111862	-0.0418238	-0.0219126	-0.00499707	0.00865022	-0.0389295	-0.0538417	-0.0676882	-0.010955	-0.0411412	-0.102598	-0.100021	0.00155394	0.0840225	-0.0606472	-0.0942849	-0.0265785	0.045455	-0.0295046	0.189375	-0.0437765	-0.0231175	-0.0495324	-0.0179136	-0.134219	-0.0621586	-0.0561094	-0.023096	0.00451772	-0.0284014	-0.0352135	-0.0389733	-0.0692734	-0.0850332	-0.0816013	-0.0730474	-0.110825	-0.0377644	-0.0290656	-0.00652796
Anaerovorax	0.253655	0.0661146	0.187148	-0.023114	1	-0.0719288	-0.0715452	-0.0842942	0.0576606	0.104136	-0.0306596	-0.0160633	0.116728	0.0442809	-0.0285379	-0.0415299	0.19751	0.0357563	0.0746698	-0.0462249	-0.0733222	-0.0467459	-0.0573799	-0.0444583	0.0501155	0.173024	-0.040116	-0.0216288	0.0545184	0.00541069	-0.0169466	-0.0363105	0.0326074	0.0913585	-0.0897074	0.181059	-0.0169309	0.155761	-0.02082	-0.0258138	0.216547	-0.0598606	0.05797	-0.0782669	0.157487	0.0367945	0.00169851	0.0678221	-0.0173589
Atopobium	-0.141711	0.315056	-0.169607	-0.0981207	-0.0719288	1	0.111618	0.139313	-0.0793728	-0.141505	-0.0943338	-0.017989	0.0362707	-0.0901153	0.0736277	-0.135438	0.109846	-0.0674446	-0.08148	0.0817877	-0.136639	-0.0926281	-0.00771251	0.14226	0.247338	0.0646304	0.0754783	-0.0918159	-0.221546	-0.166817	0.00554919	-0.113693	-0.142199	0.362385	0.0899449	0.153116	-0.071873	0.26436	-0.0883829	0.033418	-0.0856892	-0.109802	0.215396	0.231067	-0.116594	0.312181	0.10769	0.094879	-0.0722483
Bulleidia	-0.0423052	-0.0376213	-0.0582958	-0.0653575	-0.0715452	0.111618	1	0.0888069	0.052348	0.028629	0.0645115	0.034732	0.0213797	-0.117873	-0.00325412	-0.0657937	0.0235946	0.0900949	-0.0535788	0.0931467	0.0686821	-9.28e-05	-0.117983	0.0142384	-0.00788839	0.037343	-0.00809005	0.0399069	0.0386765	-0.114097	-0.071556	0.0902475	0.222337	0.255682	-0.0974741	0.0335478	-0.0714897	0.169549	-0.0879115	-0.0445826	-0.120635	-0.0833987	0.121577	0.323914	-0.0361934	0.0302558	0.00137211	0.164283	-0.067094
Campylobacter	-0.0755882	0.214546	0.146052	-0.0702005	-0.0842942	0.139313	0.0888069	1	-0.000319124	-0.0659037	0.0916526	-0.0799129	0.00870683	0.022954	0.0376833	-0.163241	-0.107157	0.0537858	-0.0887183	0.151034	-0.10929	-0.140822	-2.53e-06	0.0463767	0.203321	0.0527231	-0.0746603	-0.047715	-0.0543953	0.103403	0.0256537	0.0468944	0.0636509	0.28493	0.0887998	0.00662973	0.102943	0.127147	0.0484845	0.00371218	0.040465	-0.0526286	-0.0756175	0.0589861	0.0767987	0.119257	-0.0104151	0.0603714	-0.0544168
Capnocytophaga	0.0220433	-0.0731137	0.128112	0.0560296	0.0576606	-0.0793728	0.052348	-0.000319124	1	0.205241	0.106786	-0.0634287	0.0904924	0.663053	0.0108858	-0.107654	0.0373703	0.0416963	0.0675621	0.167219	-0.0580045	0.0475007	0.0150631	-0.155532	-0.0146704	-0.118996	0.112068	0.243153	0.521858	-0.0282812	-0.0669164	0.0606835	0.212622	-0.132318	-0.0876211	-0.0914414	-0.0668543	-0.0531526	-0.0822114	-0.00256421	-0.0865298	0.00944652	-0.0686321	0.101578	0.0834785	-0.162663	0.140095	0.168873	-0.0685444
Catonella	0.0526935	-0.180395	0.0414353	0.111862	0.104136	-0.141505	0.028629	-0.0659037	0.205241	1	0.0416102	-0.058857	0.162038	0.27031	-0.0544533	-0.113524	-0.18181	0.0641302	0.046297	0.200006	-0.148762	-0.024831	-0.0565665	-0.0114567	0.15178	0.0562016	0.106114	-0.049635	0.157522	0.109388	-0.0620933	0.104281	0.0663083	0.0100249	0.00834287	-0.0594165	-0.0620357	0.0987585	0.0385696	0.16553	0.0517689	0.0366662	0.0276595	0.163371	0.255541	-0.0278036	0.0851944	0.0570923	0.0222735
Chryseobacterium	-0.0438349	-0.109265	-0.0555754	-0.0418238	-0.0306596	-0.0943338	0.0645115	0.0916526	0.106786	0.0416102	1	-0.029066	-0.0930111	-0.0439943	-0.0516382	-0.00214321	0.0171523	-0.0454938	0.0882005	0.0946682	0.122131	0.075846	0.149778	-0.0804457	0.0915852	-0.109834	-0.00939222	-0.0148433	0.14606	0.0555187	-0.0306642	0.189483	0.0015991	-0.00602707	0.0567618	0.0318148	-0.0306358	0.0423277	-0.0376731	0.107196	0.150296	-0.00913702	-0.112793	-0.0828942	0.0169594	-0.157666	-0.0298462	0.0189735	-0.0314103
Coprococcus	-0.0592818	0.0961	-0.0698519	-0.0219126	-0.0160633	-0.017989	0.034732	-0.0799129	-0.0634287	-0.058857	-0.029066	1	-0.0487309	-0.0417795	-0.0270546	-0.0393714	0.110554	0.070507	-0.0285916	-0.0391665	-0.0695111	-0.0237506	-0.0903767	-0.0421476	0.113084	0.0616916	-0.0380309	-0.0205046	-0.0774248	0.124075	-0.0160658	-0.0344232	-0.0965229	0.200139	0.00486096	0.173543	-0.0160509	0.332518	-0.0197379	-0.0244721	-0.027085	-0.114737	-0.0590949	0.0458821	-0.0507652	0.210731	-0.0659686	-0.0234303	-0.0164566
Corynebacterium	0.0413384	0.128157	0.08731	-0.00499707	0.116728	0.0362707	0.0213797	0.00870683	0.0904924	0.162038	-0.0930111	-0.0487309	1	0.052284	0.128124	-0.120868	-0.0728214	0.195367	0.123457	-0.0231283	-0.0269883	0.1153	0.036016	-0.0295262	0.159098	-0.0678536	0.263055	0.23513	0.151137	-0.0103301	-0.0514104	-0.0694934	-0.0464872	-0.0832927	0.0948346	-0.000202644	-0.0513627	-0.0305259	-0.0631612	0.0642167	-0.0866719	0.137747	0.0978371	-0.0209801	0.0276901	-0.00355135	-0.0785512	0.0179422	-0.0526612
Derxia	0.0407424	-0.110701	0.0674067	0.00865022	0.0442809	-0.0901153	-0.117873	0.022954	0.663053	0.27031	-0.0439943	-0.0417795	0.052284	1	0.0161994	-0.0521322	-0.0765564	0.171026	0.228588	0.213549	-0.0969055	0.016639	-0.0216031	0.012048	0.0770455	-0.11314	0.000298144	0.0101009	0.441862	0.0819469	-0.0440768	-0.0410237	0.0911594	-0.185113	0.00215074	-0.106981	0.217815	-0.000558217	0.095513	0.036165	-0.0370245	-0.0246899	-0.071909	0.0457462	0.154802	-0.187104	0.0743404	0.0470801	-0.0451491
Dialister	-0.0667666	0.0512505	-0.042953	-0.0389295	-0.0285379	0.0736277	-0.00325412	0.0376833	0.0108858	-0.0544533	-0.0516382	-0.0270546	0.128124	0.0161994	1	-0.0626468	0.00414976	0.0313861	0.0124112	-0.0246013	-0.0702253	0.208781	-0.00852221	0.215643	0.124664	-0.085503	-0.0235996	0.183281	-0.0198952	-0.0679116	-0.0285422	-0.0611556	0.0747278	-0.00376061	-0.00846399	0.0742604	0.154669	0.0595025	0.113756	-0.0434766	-0.0481187	0.0338294	0.0504479	0.0175202	0.364014	0.0212133	-0.0171362	0.167654	-0.0292366
Enterobacter	-0.151116	-0.0287377	-0.108603	-0.0538417	-0.0415299	-0.135438	-0.0657937	-0.163241	-0.107654	-0.113524	-0.00214321	-0.0393714	-0.120868	-0.0521322	-0.0626468	1	-0.121619	-0.12602	-0.0537714	-0.200884	-0.0495869	0.00164433	-0.259256	-0.0954992	-0.174765	-0.0986147	-0.0954335	0.00977003	-0.185882	0.00521883	-0.0415362	-0.0831079	-0.17765	-0.29782	-0.227625	-0.0908123	0.210299	-0.138466	0.0571969	-0.0587961	-0.0249899	-0.267541	-0.141952	-0.125776	-0.0816141	-0.223119	-0.0802632	-0.182519	0.107709
Enterococcus	-0.00960198	0.0206209	0.0316686	-0.0676882	0.19751	0.109846	0.0235946	-0.107157	0.0373703	-0.18181	0.0171523	0.110554	-0.0728214	-0.0765564	0.00414976	-0.121619	1	0.109987	-0.0883198	-0.081259	0.181538	0.126672	0.0304498	-0.0539244	0.0638445	0.090798	-0.011437	0.102203	0.0141147	-0.0561303	-0.0496273	-0.0102831	-0.0691277	0.0120494	0.0253843	0.074536	-0.0495813	-0.00356755	-0.0609706	0.22135	0.0397207	0.124612	0.0120297	0.0110294	-0.092708	0.0813967	-0.00442822	0.105781	-0.0508347
Eubacterium	0.0531681	0.0332854	0.0494864	-0.010955	0.0357563	-0.0674446	0.0900949	0.0537858	0.0416963	0.0641302	-0.0454938	0.070507	0.195367	0.171026	0.0313861	-0.12602	0.109987	1	0.212199	0.18192	-0.0763953	0.0348218	0.154113	0.107311	0.0841796	-0.0119551	0.151737	0.147364	0.160849	0.109059	-0.0760816	-0.0481201	0.155657	-0.0305246	0.0170346	-0.0545212	0.0488992	-0.0500609	0.109486	0.139769	0.129808	-0.0184706	-0.0169983	0.137543	0.0651896	-0.0289144	0.0889152	0.0357793	-0.0779326
Filifactor	-0.00409326	0.154694	0.0619652	-0.0411412	0.0746698	-0.08148	-0.0535788	-0.0887183	0.0675621	0.046297	0.0882005	-0.0285916	0.123457	0.228588	0.0124112	-0.0537714	-0.0883198	0.212199	1	0.115706	-0.0187427	0.0500351	0.0136997	-0.0791327	0.0481315	0.0457112	0.100254	0.00916534	0.0940725	0.0578528	-0.0301637	0.104527	0.0928515	0.00655663	0.010273	0.0205626	-0.0301358	0.0454706	-0.0370582	0.0214654	0.0376223	-0.0738748	-0.031858	-0.024136	0.192458	-0.0650104	-0.00860522	0.00360254	-0.0308976
Fusobacterium	-0.0214732	-0.0725132	-0.0320574	-0.102598	-0.0462249	0.0817877	0.0931467	0.151034	0.167219	0.200006	0.0946682	-0.0391665	-0.0231283	0.213549	-0.0246013	-0.200884	-0.081259	0.18192	0.115706	1	0.0278996	-0.0745848	0.0369995	-0.00801267	0.0836123	0.00201254	0.323243	0.0132812	0.0741566	0.00734357	-0.0943178	0.248999	0.368856	0.175292	-0.0183773	0.377953	-0.0663764	0.0204281	0.0316502	0.308281	0.0506167	-0.0518858	0.252922	0.206455	0.180988	-0.111359	-0.10409	0.345529	-0.04166
Gemella	-0.0742076	-0.0937353	0.14245	-0.100021	-0.0733222	-0.136639	0.0686821	-0.10929	-0.0580045	-0.148762	0.122131	-0.0695111	-0.0269883	-0.0969055	-0.0702253	-0.0495869	0.181538	-0.0763953	-0.0187427	0.0278996	1	0.232796	-0.017128	-0.0856024	-0.226364	-0.137552	-0.0881992	-0.00949031	0.0138638	-0.0213202	-0.0733333	-0.095404	-0.05324	-0.282924	-0.028985	0.0062158	0.0058935	-0.238614	-0.0551968	0.091006	-0.0193072	0.495705	-0.111302	0.0132744	-0.0895098	-0.218887	-0.0863141	0.0492099	-0.0257255
Granulicatella	-0.06211	-0.0465811	0.104492	0.00155394	-0.0467459	-0.0926281	-9.28e-05	-0.140822	0.0475007	-0.024831	0.075846	-0.0237506	0.1153	0.016639	0.208781	0.00164433	0.126672	0.0348218	0.0500351	-0.0745848	0.232796	1	0.152808	-0.0498291	-0.149948	-0.12828	-0.0133761	0.194866	0.116765	-0.127247	-0.0926392	-0.0104694	0.0640637	-0.25705	0.211394	-0.116154	-0.00575566	-0.182113	-0.0245832	0.00879733	0.0232297	0.253493	-0.0401292	-0.0143559	0.172156	-0.210421	0.0426653	0.153513	-0.01427
Haemophilus	0.131693	-0.138309	0.114771	0.0840225	-0.0573799	-0.00771251	-0.117983	-2.53e-06	0.0150631	-0.0565665	0.149778	-0.0903767	0.036016	-0.0216031	-0.00852221	-0.259256	0.0304498	0.154113	0.0136997	0.0369995	-0.017128	0.152808	1	-0.0262988	-0.063541	-0.176981	0.126067	-0.00420673	0.295477	0.0122012	-0.112928	0.0264786	0.115988	-0.108527	0.32615	-0.11539	0.0165791	-0.209227	0.0850375	-0.0137244	-0.0549474	0.128411	0.021566	-0.0273682	0.00404571	-0.120056	-0.0521808	0.150423	-0.130735
Kingella	0.13814	-0.070272	0.0317588	-0.0606472	-0.0444583	0.14226	0.0142384	0.0463767	-0.155532	-0.0114567	-0.0804457	-0.0421476	-0.0295262	0.012048	0.215643	-0.0954992	-0.0539244	0.107311	-0.0791327	-0.00801267	-0.0856024	-0.0498291	-0.0262988	1	0.289052	-0.0343911	0.0949321	-0.0266287	-0.0199824	-0.0667547	-0.0444651	0.149807	0.0905984	0.0779729	0.00340692	-0.0696646	0.131839	0.165591	0.231769	0.0535174	0.0841694	0.000765252	-0.040535	-0.0519082	0.0618742	0.104598	0.0798186	-0.0420226	0.0418024
Leptotrichia	-0.0468858	0.16525	0.00830313	-0.0942849	0.0501155	0.247338	-0.00788839	0.203321	-0.0146704	0.15178	0.0915852	0.113084	0.159098	0.0770455	0.124664	-0.174765	0.0638445	0.0841796	0.0481315	0.0836123	-0.226364	-0.149948	-0.063541	0.289052	1	0.0636726	-0.0325503	-0.0361355	0.0687165	0.0295269	-0.0214811	0.108094	-0.0604008	0.216805	0.0276584	-0.0144908	-0.0441341	0.290551	0.0152491	0.0129682	0.153314	-0.0560052	0.0418703	-0.026151	0.116419	0.14634	0.033985	0.00689713	-0.0448596
Megasphaera	-0.029649	0.30614	-0.178603	-0.0265785	0.173024	0.0646304	0.037343	0.0527231	-0.118996	0.0562016	-0.109834	0.0616916	-0.0678536	-0.11314	-0.085503	-0.0986147	0.090798	-0.0119551	0.0457112	0.00201254	-0.137552	-0.12828	-0.176981	-0.0343911	0.0636726	1	-0.00683537	-0.04823	-0.219962	0.0361947	0.0773279	0.0277686	-0.153803	0.38521	0.0111762	0.195781	-0.0606524	0.164533	0.0102538	-0.0565571	0.0826189	-0.196077	0.0555938	-0.0160648	-0.102137	0.458605	0.34932	-0.0879384	-0.0345985
Micromonas	-0.00611073	-0.111614	0.101544	0.045455	-0.040116	0.0754783	-0.00809005	-0.0746603	0.112068	0.106114	-0.00939222	-0.0380309	0.263055	0.000298144	-0.0235996	-0.0954335	-0.011437	0.151737	0.100254	0.323243	-0.0881992	-0.0133761	0.126067	0.0949321	-0.0325503	-0.00683537	1	0.14666	0.129981	-0.154731	-0.0401221	0.238827	0.159958	0.011016	0.0311155	-0.065952	-0.0400849	-0.0186918	0.169767	0.360498	0.0540759	-0.0356531	0.0899164	0.20861	-0.0439714	-0.128212	0.0843069	0.312958	0.0257135
Moraxella	-0.0103307	-0.0282906	0.0739045	-0.0295046	-0.0216288	-0.0918159	0.0399069	-0.047715	0.243153	-0.049635	-0.0148433	-0.0205046	0.23513	0.0101009	0.183281	0.00977003	0.102203	0.147364	0.00916534	0.0132812	-0.00949031	0.194866	-0.00420673	-0.0266287	-0.0361355	-0.04823	0.14666	1	0.155245	-0.0543939	-0.021632	0.0406897	0.0937919	-0.0468101	-0.0351735	-0.0404221	-0.021612	-0.0705692	-0.0265764	0.00269935	0.0103199	-0.0868777	-0.0795694	-0.0876207	0.0825428	-0.145658	0.0274561	0.0859596	0.00352462
Neisseria	0.205887	-0.15576	0.141983	0.189375	0.0545184	-0.221546	0.0386765	-0.0543953	0.521858	0.157522	0.14606	-0.0774248	0.151137	0.441862	-0.0198952	-0.185882	0.0141147	0.160849	0.0940725	0.0741566	0.0138638	0.116765	0.295477	-0.0199824	0.0687165	-0.219962	0.129981	0.155245	1	-0.0513847	-0.119628	0.0746708	0.216623	-0.231889	0.0149414	-0.197972	0.0160848	-0.132362	0.0751259	-0.00156547	-0.100429	0.0270745	-0.0895648	-0.088106	0.0852418	-0.316933	0.0112382	0.173136	-0.0826718
Oribacterium	0.0334089	0.020693	-0.0241168	-0.0437765	0.00541069	-0.166817	-0.114097	0.103403	-0.0282812	0.109388	0.0555187	0.124075	-0.0103301	0.0819469	-0.0679116	0.00521883	-0.0561303	0.109059	0.0578528	0.00734357	-0.0213202	-0.127247	0.0122012	-0.0667547	0.0295269	0.0361947	-0.154731	-0.0543939	-0.0513847	1	-0.0416495	-0.0863439	0.0799909	0.139193	-0.046953	-0.0660329	-0.087164	-0.0917499	-0.0386006	0.0368349	0.111182	-0.0939791	-0.0412302	-0.0609957	-0.0255386	0.0259097	0.0477891	-0.0934344	0.0356006
Parascardovia	-0.0625415	-0.0950912	-0.0736927	-0.0231175	-0.0169466	0.00554919	-0.071556	0.0256537	-0.0669164	-0.0620933	-0.0306642	-0.0160658	-0.0514104	-0.0440768	-0.0285422	-0.0415362	-0.0496273	-0.0760816	-0.0301637	-0.0943178	-0.0733333	-0.0926392	-0.112928	-0.0444651	-0.0214811	0.0773279	-0.0401221	-0.021632	-0.119628	-0.0416495	1	-0.0363159	-0.10183	0.0366061	-0.0389692	-0.041138	-0.0169334	0.0902182	-0.0208232	-0.0258177	-0.0285743	0.0272944	0.0560755	-0.0782788	-0.0535566	0.514027	0.070738	-0.120682	-0.0173615
Peptostreptococcus	0.12466	-0.126081	-0.0338028	-0.0495324	-0.0363105	-0.113693	0.0902475	0.0468944	0.0606835	0.104281	0.189483	-0.0344232	-0.0694934	-0.0410237	-0.0611556	-0.0831079	-0.0102831	-0.0481201	0.104527	0.248999	-0.095404	-0.0104694	0.0264786	0.149807	0.108094	0.0277686	0.238827	0.0406897	0.0746708	-0.0863439	-0.0363159	1	0.230797	0.132927	0.0860644	0.121075	-0.0362823	0.10314	0.0669405	0.133596	0.186715	-0.160963	0.0551868	0.030878	0.0180734	-0.0855042	0.0188026	0.132435	0.0988971
Porphyromonas	0.19163	-0.172419	0.259938	-0.0179136	0.0326074	-0.142199	0.222337	0.0636509	0.212622	0.0663083	0.0015991	-0.0965229	-0.0464872	0.0911594	0.0747278	-0.17765	-0.0691277	0.155657	0.0928515	0.368856	-0.05324	0.0640637	0.115988	0.0905984	-0.0604008	-0.153803	0.159958	0.0937919	0.216623	0.0799909	-0.10183	0.230797	1	0.0780534	-0.084205	-0.0599445	-0.0216542	-0.0665476	-0.0112515	0.173466	0.156572	-0.0287168	0.0947806	0.139425	0.25824	-0.196719	0.0827497	0.324031	-0.0418752
Prevotella	0.0114683	0.169443	-0.120615	-0.134219	0.0913585	0.362385	0.255682	0.28493	-0.132318	0.0100249	-0.00602707	0.200139	-0.0832927	-0.185113	-0.00376061	-0.29782	0.0120494	-0.0305246	0.00655663	0.175292	-0.282924	-0.25705	-0.108527	0.0779729	0.216805	0.38521	0.011016	-0.0468101	-0.231889	0.139193	0.0366061	0.132927	0.0780534	1	-0.114938	0.292846	-0.113855	0.497063	0.036897	0.0261056	0.0835397	-0.350532	0.182529	0.284384	0.0284419	0.442681	0.0813699	0.0678215	-0.0935288
Rothia	0.0280558	0.0840816	0.0549151	-0.0621586	-0.0897074	0.0899449	-0.0974741	0.0887998	-0.0876211	0.00834287	0.0567618	0.00486096	0.0948346	0.00215074	-0.00846399	-0.227625	0.0253843	0.0170346	0.010273	-0.0183773	-0.028985	0.211394	0.32615	0.00340692	0.0276584	0.0111762	0.0311155	-0.0351735	0.0149414	-0.046953	-0.0389692	0.0860644	-0.084205	-0.114938	1	-0.109041	-0.0198321	-0.0582841	-0.0653114	-0.123252	-0.143214	0.176718	0.0438338	0.0866274	-0.0716201	0.0139815	-0.143287	-0.0669391	-0.0568979
Ruminococcus	-0.0179496	0.195127	-0.152667	-0.0561094	0.181059	0.153116	0.0335478	0.00662973	-0.0914414	-0.0594165	0.0318148	0.173543	-0.000202644	-0.106981	0.0742604	-0.0908123	0.074536	-0.0545212	0.0205626	0.377953	0.0062158	-0.116154	-0.11539	-0.0696646	-0.0144908	0.195781	-0.065952	-0.0404221	-0.197972	-0.0660329	-0.041138	0.121075	-0.0599445	0.292846	-0.109041	1	-0.0410999	0.252462	-0.0505409	-0.0626632	0.0415811	-0.0524432	0.223189	-0.0179056	-0.0863993	0.207747	-0.0846818	0.0310909	-0.0401044
Salmonella	-0.0624835	-0.0700098	-0.0736244	-0.023096	-0.0169309	-0.071873	-0.0714897	0.102943	-0.0668543	-0.0620357	-0.0306358	-0.0160509	-0.0513627	0.217815	0.154669	0.210299	-0.0495813	0.0488992	-0.0301358	-0.0663764	0.0058935	-0.00575566	0.0165791	0.131839	-0.0441341	-0.0606524	-0.0400849	-0.021612	0.0160848	-0.087164	-0.0169334	-0.0362823	-0.0216542	-0.113855	-0.0198321	-0.0410999	1	0.0481679	0.427517	-0.0257937	-0.0285478	-0.0448053	-0.0622865	0.0620173	-0.0535069	-0.0737257	0.144305	-0.0869998	-0.0173454
Selenomonas	-0.0536647	0.116764	-0.127429	0.00451772	0.155761	0.26436	0.169549	0.127147	-0.0531526	0.0987585	0.0423277	0.332518	-0.0305259	-0.000558217	0.0595025	-0.138466	-0.00356755	-0.0500609	0.0454706	0.0204281	-0.238614	-0.182113	-0.209227	0.165591	0.290551	0.164533	-0.0186918	-0.0705692	-0.132362	-0.0917499	0.0902182	0.10314	-0.0665476	0.497063	-0.0582841	0.252462	0.0481679	1	0.00461062	0.0574955	0.119319	-0.209366	0.148963	0.175669	0.0513275	0.335971	0.0760416	-0.0182187	-0.0188791
Simonsiella	-0.0422067	-0.116826	-0.0353066	-0.0284014	-0.02082	-0.0883829	-0.0879115	0.0484845	-0.0822114	0.0385696	-0.0376731	-0.0197379	-0.0631612	0.095513	0.113756	0.0571969	-0.0609706	0.109486	-0.0370582	0.0316502	-0.0551968	-0.0245832	0.0850375	0.231769	0.0152491	0.0102538	0.169767	-0.0265764	0.0751259	-0.0386006	-0.0208232	0.0669405	-0.0112515	0.036897	-0.0653114	-0.0505409	0.427517	0.00461062	1	-0.0317188	-0.0351055	-0.0755697	0.0325786	0.0177487	0.080025	-0.0664757	-0.0208155	-0.0895054	-0.0213298
Sneathia	0.0312461	-0.144847	-0.0235552	-0.0352135	-0.0258138	0.033418	-0.0445826	0.00371218	-0.00256421	0.16553	0.107196	-0.0244721	0.0642167	0.036165	-0.0434766	-0.0587961	0.22135	0.139769	0.0214654	0.308281	0.091006	0.00879733	-0.0137244	0.0535174	0.0129682	-0.0565571	0.360498	0.00269935	-0.00156547	0.0368349	-0.0258177	0.133596	0.173466	0.0261056	-0.123252	-0.0626632	-0.0257937	0.0574955	-0.0317188	1	0.482579	-9.57e-05	0.0143017	0.209053	0.109791	-0.124455	0.0446583	0.252296	0.0769357
Streptobacillus	0.175574	-0.0460205	-0.00782747	-0.0389733	0.216547	-0.0856892	-0.120635	0.040465	-0.0865298	0.0517689	0.150296	-0.027085	-0.0866719	-0.0370245	-0.0481187	-0.0249899	0.0397207	0.129808	0.0376223	0.0506167	-0.0193072	0.0232297	-0.0549474	0.0841694	0.153314	0.0826189	0.0540759	0.0103199	-0.100429	0.111182	-0.0285743	0.186715	0.156572	0.0835397	-0.143214	0.0415811	-0.0285478	0.119319	-0.0351055	0.482579	1	-0.123168	-0.0450396	-0.0468313	0.160874	-0.0314592	0.152208	0.0434171	0.106413
Streptococcus	0.0455955	-0.107586	0.226981	-0.0692734	-0.0598606	-0.109802	-0.0833987	-0.0526286	0.00944652	0.0366662	-0.00913702	-0.114737	0.137747	-0.0246899	0.0338294	-0.267541	0.124612	-0.0184706	-0.0738748	-0.0518858	0.495705	0.253493	0.128411	0.000765252	-0.0560052	-0.196077	-0.0356531	-0.0868777	0.0270745	-0.0939791	0.0272944	-0.160963	-0.0287168	-0.350532	0.176718	-0.0524432	-0.0448053	-0.209366	-0.0755697	-9.57e-05	-0.123168	1	0.0489933	-0.0777933	-0.0151922	-0.115055	-0.0400273	0.00448539	-0.138997
Syntrophococcus	-0.0951304	0.0592942	-0.0421019	-0.0850332	0.05797	0.215396	0.121577	-0.0756175	-0.0686321	0.0276595	-0.112793	-0.0590949	0.0978371	-0.071909	0.0504479	-0.141952	0.0120297	-0.0169983	-0.031858	0.252922	-0.111302	-0.0401292	0.021566	-0.040535	0.0418703	0.0555938	0.0899164	-0.0795694	-0.0895648	-0.0412302	0.0560755	0.0551868	0.0947806	0.182529	0.0438338	0.223189	-0.0622865	0.148963	0.0325786	0.0143017	-0.0450396	0.0489933	1	0.12343	-0.151994	0.143368	-0.0370154	0.0462677	-0.0616579
TM7	-0.0739554	0.0367785	-0.0240932	-0.0816013	-0.0782669	0.231067	0.323914	0.0589861	0.101578	0.163371	-0.0828942	0.0458821	-0.0209801	0.0457462	0.0175202	-0.125776	0.0110294	0.137543	-0.024136	0.206455	0.0132744	-0.0143559	-0.0273682	-0.0519082	-0.026151	-0.0160648	0.20861	-0.0876207	-0.088106	-0.0609957	-0.0782788	0.030878	0.139425	0.284384	0.0866274	-0.0179056	0.0620173	0.175669	0.0177487	0.209053	-0.0468313	-0.0777933	0.12343	1	-0.0536311	0.112411	-0.0179048	0.112529	-0.0753414
Treponema	0.0246149	-0.0354916	0.289941	-0.0730474	0.157487	-0.116594	-0.0361934	0.0767987	0.0834785	0.255541	0.0169594	-0.0507652	0.0276901	0.154802	0.364014	-0.0816141	-0.092708	0.0651896	0.192458	0.180988	-0.0895098	0.172156	0.00404571	0.0618742	0.116419	-0.102137	-0.0439714	0.0825428	0.0852418	-0.0255386	-0.0535566	0.0180734	0.25824	0.0284419	-0.0716201	-0.0863993	-0.0535069	0.0513275	0.080025	0.109791	0.160874	-0.0151922	-0.151994	-0.0536311	1	-0.104428	-0.0434308	0.127258	0.0178283
Veillonella	-0.067191	0.255876	-0.196222	-0.110825	0.0367945	0.312181	0.0302558	0.119257	-0.162663	-0.0278036	-0.157666	0.210731	-0.00355135	-0.187104	0.0212133	-0.223119	0.0813967	-0.0289144	-0.0650104	-0.111359	-0.218887	-0.210421	-0.120056	0.104598	0.14634	0.458605	-0.128212	-0.145658	-0.316933	0.0259097	0.514027	-0.0855042	-0.196719	0.442681	0.0139815	0.207747	-0.0737257	0.335971	-0.0664757	-0.124455	-0.0314592	-0.115055	0.143368	0.112411	-0.104428	1	0.277856	-0.156438	-0.12623
Unclassified	0.0127142	0.0391672	0.0563013	-0.0377644	0.00169851	0.10769	0.00137211	-0.0104151	0.140095	0.0851944	-0.0298462	-0.0659686	-0.0785512	0.0743404	-0.0171362	-0.0802632	-0.00442822	0.0889152	-0.00860522	-0.10409	-0.0863141	0.0426653	-0.0521808	0.0798186	0.033985	0.34932	0.0843069	0.0274561	0.0112382	0.0477891	0.070738	0.0188026	0.0827497	0.0813699	-0.143287	-0.0846818	0.144305	0.0760416	-0.0208155	0.0446583	0.152208	-0.0400273	-0.0370154	-0.0179048	-0.0434308	0.277856	1	0.0893875	-0.0335088
Unknown	0.0157516	-0.145955	0.143463	-0.0290656	0.0678221	0.094879	0.164283	0.0603714	0.168873	0.0570923	0.0189735	-0.0234303	0.0179422	0.0470801	0.167654	-0.182519	0.105781	0.0357793	0.00360254	0.345529	0.0492099	0.153513	0.150423	-0.0420226	0.00689713	-0.0879384	0.312958	0.0859596	0.173136	-0.0934344	-0.120682	0.132435	0.324031	0.0678215	-0.0669391	0.0310909	-0.0869998	-0.0182187	-0.0895054	0.252296	0.0434171	0.00448539	0.0462677	0.112529	0.127258	-0.156438	0.0893875	1	-0.0317588
Buttiauxella	-0.0108047	0.012515	-0.0417961	-0.00652796	-0.0173589	-0.0722483	-0.067094	-0.0544168	-0.0685444	0.0222735	-0.0314103	-0.0164566	-0.0526612	-0.0451491	-0.0292366	0.107709	-0.0508347	-0.0779326	-0.0308976	-0.04166	-0.0257255	-0.01427	-0.130735	0.0418024	-0.0448596	-0.0345985	0.0257135	0.00352462	-0.0826718	0.0356006	-0.0173615	0.0988971	-0.0418752	-0.0935288	-0.0568979	-0.0401044	-0.0173454	-0.0188791	-0.0213298	0.0769357	0.106413	-0.138997	-0.0616579	-0.0753414	0.0178283	-0.12623	-0.0335088	-0.0317588	1
Citrobacter	-0.0594047	0.199358	-0.0680631	-0.0166703	-0.0160966	-0.0437422	-0.0472533	-0.0692605	-0.0635601	-0.058979	-0.0291262	-0.01526	-0.0488319	-0.0383165	-0.0271106	0.281009	-0.0371584	-0.0469712	-0.0202277	-0.0844022	-0.060602	-0.105099	-0.124063	-0.0422349	-0.0402949	-0.0418474	-0.0381097	-0.00856409	-0.105662	-0.0573218	-0.0160991	-0.0344945	-0.0925734	-0.111489	-0.0979139	-0.0265307	-0.0160841	0.0920796	-0.0197788	-0.0245228	-0.0271411	-0.133188	-0.0359169	-0.0513841	-0.0508704	-0.105571	-0.0518882	-0.0816377	-0.0140926
Cloacibacterium	-0.0528775	-0.170284	0.0675779	-0.0465018	-0.0340888	-0.0674776	0.0161843	0.0886704	0.154778	-0.000620623	-0.0214477	-0.032317	0.0315124	0.0834024	-0.0574138	-0.0805179	0.314275	-0.052402	-0.0606757	-0.0306679	0.19124	0.0542019	0.0307622	0.100631	0.0666388	-0.0559916	-0.0299587	-0.0435138	0.19153	-0.0623226	-0.034094	-0.0472072	-0.0193531	-0.0779982	-0.125395	-0.024588	-0.0340624	-0.0614232	0.042491	0.32048	-0.0574784	0.166922	-0.0635434	-0.0913858	-0.034608	-0.0470555	-0.0404391	-0.0145107	-0.0349235
Klebsiella	-0.115286	-0.0741046	-0.106541	-0.0169643	-0.0312386	-0.13261	-0.0826894	-0.155407	-0.115689	-0.100751	0.0530293	-0.0296149	-0.0947675	0.0109958	-0.0526133	0.593187	-0.0685469	-0.125783	-0.0510625	-0.186043	0.00112997	0.0175963	-0.177131	-0.0819648	-0.175222	-0.0950993	-0.0739592	-0.0316079	-0.143947	-0.0474986	-0.0312433	-0.0669431	-0.153694	-0.270833	-0.177573	-0.0655222	0.509964	-0.136052	-0.00291843	-0.0475911	-0.0526725	-0.179374	-0.114923	-0.128451	-0.0813185	-0.19031	0.0278826	-0.149249	0.040746
Mannheimia	-0.0440373	-0.0669565	0.118237	-0.0162777	-0.0119326	-0.0506549	-0.0503847	-0.059363	0.0341308	-0.0437217	0.290614	-0.0113124	-0.0361996	-0.0310357	-0.0200974	-0.0292469	0.310457	-0.0535713	-0.0212392	0.0426688	0.378354	0.128701	-0.0583573	-0.0313092	-0.0367028	-0.0427468	-0.0282511	-0.0152318	-0.0491974	0.00330905	-0.0119344	-0.0255711	-0.0717017	-0.0674236	-0.0560678	0.126306	-0.0119233	-0.0583048	-0.0146622	-0.018179	-0.02012	0.166714	-0.0438984	-0.0551184	-0.0377108	-0.0688166	-0.0490046	-0.0351354	-0.0122248
Mitsuokella	-0.0775034	0.210742	-0.054643	-0.0321335	-0.0235559	0.427175	0.0865431	0.103352	-0.0333161	-0.017856	-0.0426236	-0.0223316	-0.0306694	-0.0394555	-0.0396739	-0.0412868	-0.0357356	0.0081621	-0.0419279	-0.090678	-0.082928	0.0475845	-0.0751863	0.0231097	0.102284	-0.0288321	-0.0557701	-0.0300687	-0.120463	-0.0258425	-0.0235595	-0.0504795	-0.127865	0.168662	0.0614201	-0.0306223	-0.0235376	0.250634	-0.0289444	-0.0358868	-0.0397185	-0.0743046	0.162862	0.168162	-0.0266676	0.106303	0.13342	-0.0977786	-0.0218351
Pasteurella	0.0208365	-0.094841	0.116057	-0.0230566	-0.016902	0.0263886	0.10398	-0.0319188	-0.0667403	0.0829646	-0.0305835	-0.0160235	-0.0512751	-0.0439608	-0.0284671	-0.0414269	-0.0494968	-0.0758814	-0.0300844	-0.0465662	-0.0251986	-0.0325412	0.0761325	0.349095	0.0628607	-0.060549	-0.0400165	-0.0215751	-0.0197857	-0.0292692	-0.0169046	-0.0362204	0.00455346	0.0700344	-0.0590409	-0.0410298	-0.0168889	-0.00954244	-0.0207684	-0.0257498	-0.0284991	0.0376001	-0.0621803	0.000176441	0.00790466	0.044076	0.108319	-0.120364	-0.0173158
Rahnella	-0.0541777	-0.109966	-0.0950812	-0.0298271	-0.0218652	-0.0865309	-0.0794773	-0.104314	-0.0863381	-0.0801152	-0.0395642	-0.0207287	-0.0663317	-0.0568696	-0.0368262	0.0273285	-0.0640311	0.0235628	-0.0389184	-0.0977375	0.044101	-0.153129	-0.118767	-0.0573706	-0.102868	-0.0708607	-0.0517671	-0.0279105	-0.108999	-0.0964738	-0.0218685	-0.0468563	-0.125158	-0.172215	-0.121238	-0.0442034	-0.0218482	-0.102157	-0.0268669	-0.033311	0.0482914	-0.197514	-0.0708288	-0.0909703	-0.0691008	-0.0889543	-0.0650298	-0.0596767	-0.0216328
Serratia	-0.0899608	-0.15765	-0.145789	0.236704	-0.0351264	-0.14218	-0.141458	-0.164002	-0.11949	-0.0901061	-0.0526833	-0.0333006	-0.106562	-0.0860928	-0.0591613	0.00113258	-0.0908329	-0.119918	-0.0619269	-0.188332	-0.0740861	-0.185934	-0.213852	-0.0921658	-0.175455	-0.119409	-0.0831638	-0.0435164	-0.181148	-0.0793033	-0.0351317	-0.0752745	-0.189931	-0.264285	-0.217835	-0.0758695	-0.0321413	-0.169529	0.0126637	-0.0535141	0.0540815	-0.307807	-0.124904	-0.15447	-0.0836137	-0.194348	-0.114169	-0.155474	-0.0136408
Thermovirga	-0.0631366	-0.112883	0.0289041	-0.0309058	-0.022656	-0.0961766	0.412033	-0.048491	0.102263	0.178602	0.0729908	-0.0214784	-0.0687308	0.118057	-0.0381582	-0.05553	0.26917	0.275431	0.169666	0.138234	0.190063	0.146891	-0.0583703	-0.0594456	-0.0856833	-0.0811618	-0.0536394	-0.02892	-0.0467811	-0.0681474	-0.0226594	-0.048551	0.0668309	0.00820656	-0.111184	0.129423	-0.0226384	-0.0118973	-0.0278386	0.176495	-0.0382011	0.103918	0.054971	0.256182	0.0693146	-0.0471983	-0.0547953	-0.0628651	-0.0232107
Yersinia	-0.00690896	0.0349341	-0.090534	0.503481	-0.0208195	-0.0254043	0.0407477	-0.0588908	0.0243119	0.0658557	-0.037672	-0.0197373	-0.0631594	-0.016374	-0.035065	0.0382734	-0.0609688	-0.0122006	-0.0370571	-0.0349435	-0.00624908	-0.0211803	-0.0278863	-0.0546268	-0.118225	0.000206487	-0.0492913	-0.0265757	0.0456028	-0.0647442	-0.0208226	-0.0446153	-0.0429958	-0.129184	-0.0644155	0.0383342	-0.0208033	-0.0548552	-0.025582	-0.0317179	-0.0351045	-0.0664018	0.0196489	0.00425728	-0.065796	-0.0427704	-0.0855009	0.0897768	-0.013641
Abiotrophia	0.0675139	-0.110054	0.177061	-0.0475261	-0.0348397	-0.0355319	0.0211187	-0.133198	-0.0286587	-0.0984121	-0.0630412	-0.0330289	-0.013578	-0.0115779	-0.0586785	-0.0853924	0.286281	-0.0473548	-0.0620122	-0.114514	0.214703	0.142319	0.0513073	0.22715	-0.0306033	-0.104472	0.225917	-0.0444723	0.11308	-0.0995885	-0.034845	-0.0436673	0.0357152	-0.182728	0.0462085	-0.0636333	-0.0348127	-0.151819	-0.0428094	0.041094	-0.0587445	0.25347	-0.128171	0.119178	-0.0668045	-0.0170037	-0.00383887	0.0486331	-0.0356927
Nesterenkonia	-0.0399231	0.11557	0.0909308	-0.0283928	-0.0208138	0.175219	0.11955	-0.00662261	0.0244471	-0.0762629	-0.0376617	-0.0197319	-0.0631421	-0.054135	-0.0350554	-0.0510147	0.245556	-0.0934432	-0.037047	-0.0179945	-0.0040829	-0.0595037	-0.0441986	0.0629965	0.148401	0.0610023	0.0406784	-0.0265684	-0.0726282	0.0271825	-0.0208169	-0.0446032	0.0140552	0.118755	0.0820069	-0.0505256	-0.0207976	-0.0508639	-0.025575	-0.0317092	-0.0350949	-0.0650376	-0.0765711	0.280692	-0.00230737	0.119059	-0.0854776	-0.00224804	-0.0213234
Branhamella	-0.0297802	-0.0174754	0.174701	-0.0226972	-0.0166385	-0.0706319	0.256163	-0.0156957	-0.0656999	-0.0609645	-0.0301067	-0.0157737	0.13798	-0.0432755	-0.0280233	-0.0407811	-0.0487251	0.0595971	-0.0296154	-0.0154267	0.289636	0.174178	0.0392341	-0.0436567	-0.0748528	-0.0596051	-0.0393927	0.313081	0.043765	-0.0856588	-0.016641	-0.0356557	0.0722183	-0.0323942	-0.0256016	-0.0403901	-0.0166256	-0.0812987	-0.0204446	-0.0253483	-0.0280548	0.0757504	-0.0612109	-0.0768557	0.0262664	-0.0998765	-0.0683307	0.111917	-0.0170459
Johnsonella	-0.000714162	-0.0757925	0.163641	-0.0329594	-0.0241613	-0.102567	-0.10202	-0.0392293	-0.00888757	0.0299167	-0.043719	-0.0229055	-0.0732976	-0.00501474	-0.0406935	0.0128236	-0.0707554	0.0557631	0.023301	0.00355786	-0.0766798	-0.127628	0.100574	0.061421	0.0239256	-0.0126066	0.133736	0.0634872	0.0394561	0.107271	-0.024165	0.0454597	-0.052377	0.0529992	-0.0952707	-0.0586519	-0.0241426	-0.118057	0.287779	-0.0368091	-0.0407393	-0.0636694	0.00627197	-0.111605	0.0238963	-0.0557129	-0.0448025	-0.040466	-0.0247529
Mogibacterium	0.27707	0.0234947	-0.00117463	-0.036957	-0.0270919	-0.00108683	-0.00901338	-0.0878528	0.0792913	0.0988983	-0.0490218	-0.0256838	0.0130639	0.216945	0.15346	-0.0664024	0.0244729	0.259263	0.256847	0.252736	-0.0599464	0.0690067	-0.0631251	0.0332088	0.173646	-0.0577814	-0.0641417	-0.0345823	0.00742527	-0.0196048	-0.027096	0.103045	0.185986	-0.0740949	0.00635565	0.0691021	-0.0270709	0.0135947	-0.0332893	-0.0412738	-0.0456807	0.0622131	0.147452	-0.0316362	0.119096	-0.086634	0.0867921	0.0393144	-0.0277552
Mycoplasma	-0.0493839	-0.0445516	0.0105033	-0.0308773	-0.0226351	0.00455348	-0.0211093	-0.112606	0.176169	0.245076	-0.0409573	-0.0214586	0.0316414	0.362958	0.0667065	-0.0554787	-0.0662858	0.202088	0.309956	0.215267	-0.0397768	0.061287	-0.0325288	0.0414778	0.202887	-0.051207	-0.0535899	-0.0288933	-0.0290873	0.0107144	-0.0226385	0.0653348	0.220942	-0.0665117	0.0299296	-0.0549469	-0.0226175	0.0881875	-0.0278129	-0.0344839	-0.0381658	0.046697	-0.0832715	-0.00960744	0.221271	-0.0737852	0.0368484	-0.0962554	-0.0231893
Paludibacter	0.106625	-0.0643174	0.162161	0.20894	-0.0305161	-0.129544	-0.0953316	0.0516577	0.025473	0.268051	-0.0552178	-0.02893	-0.0925759	-0.00969498	0.0808496	-0.0653204	-0.0378556	0.0527623	-0.0543165	0.0728671	-0.0692525	0.136201	-0.00132332	0.244837	0.0634874	-0.0332496	0.12417	0.0365516	0.0425378	-0.0418293	-0.0305207	0.334713	0.103838	-0.0714769	-0.104432	-0.0740782	-0.0304924	0.0872402	-0.0374968	0.257439	0.347437	0.0905229	-0.112265	-0.0169923	0.144623	-0.185256	0.0432298	0.238428	0.187692
Peptococcus	0.583162	-0.0666405	-0.00851969	-0.0231099	-0.016941	-0.0719161	0.0145449	-0.0842793	0.382778	0.0879358	-0.0306541	-0.0160605	-0.0513935	0.474211	-0.0285328	-0.0415226	-0.049611	0.0436471	-0.0301538	0.0414652	-0.0733092	-0.131573	-0.0781483	0.124466	-0.01982	-0.0606888	-0.0401089	-0.0216249	0.351102	0.0519454	-0.0169436	0.095288	0.0882068	-0.0908013	-0.0360682	-0.0411245	-0.0169279	-0.0827769	-0.0208164	-0.0258092	-0.0285649	-0.0271153	-0.0623238	-0.0175619	-0.053539	-0.102409	0.0756579	0.0209707	-0.0173558
Scardovia	-0.0449902	0.0567349	0.114807	-0.0284321	-0.0208426	-0.0247882	0.0488676	-0.0561519	0.0149793	0.0534396	-0.0377139	-0.0197593	0.197284	0.221778	0.230259	-0.0510853	-0.0610366	0.188731	0.369523	0.135683	0.00799544	0.300434	-0.0236084	-0.0546875	0.0665783	-0.0746656	-0.0493461	0.21032	-0.0157497	-0.0685451	-0.0208457	-0.0446649	0.0712787	0.0189254	-0.0529165	0.129168	-0.0208264	0.041992	-0.0256104	-0.0317531	-0.0351435	-0.0121788	0.117988	-0.0962749	0.262872	-0.0545417	-0.0259521	0.0605092	-0.0213529
Wolinella	0.0106541	-0.0289066	0.122562	-0.0162777	-0.0119326	-0.0506549	-0.0503847	-0.059363	0.119511	0.178624	-0.0215916	-0.0113124	-0.0361996	0.4417	-0.0200974	-0.0292469	-0.0349441	0.266964	0.539664	0.205439	-0.0516361	0.19108	0.0287907	-0.0313092	0.00978939	-0.0427468	-0.0282511	-0.0152318	0.0325283	0.004955	-0.0119344	-0.0255711	0.0310479	-0.0778473	-0.0105594	-0.0289665	-0.0119233	0.0256685	-0.0146622	-0.018179	-0.02012	0.00159684	-0.0438984	-0.0551184	0.338682	-0.0872693	0.0531583	-0.0338683	-0.0122248
Achromobacter	-0.0440373	0.0391039	-0.0518892	-0.0162777	-0.0119326	-0.0506549	-0.0503847	-0.059363	-0.0471178	-0.0437217	-0.0215916	-0.0113124	-0.0361996	-0.0310357	-0.0200974	0.112314	-0.0349441	-0.0535713	-0.0212392	-0.0818491	-0.000426646	-0.0399459	-0.100331	-0.0313092	-0.0809454	-0.0427468	-0.0282511	-0.0152318	-0.067543	0.0619326	-0.0119344	-0.0255711	-0.0717017	-0.10801	-0.0297123	-0.0289665	-0.0119233	-0.0583048	-0.0146622	-0.018179	-0.02012	-0.112018	-0.0438984	-0.0551184	-0.0377108	-0.096852	-0.0490046	-0.0849756	0.960388
Acinetobacter	-0.0440373	0.00604987	-0.0518892	-0.0162777	-0.0119326	-0.0506549	0.2813	0.017434	-0.0471178	-0.0437217	-0.0215916	-0.0113124	-0.0361996	-0.0310357	-0.0200974	-0.0292469	-0.0349441	-0.0535713	-0.0212392	0.0712674	0.159863	0.125101	-0.0452762	-0.0313092	-0.0809454	0.278605	-0.0282511	0.0485611	-0.032534	-0.0614317	-0.0119344	-0.0255711	-0.0224153	0.00490158	0.129569	-0.0289665	-0.0119233	-0.0583048	-0.0146622	-0.018179	-0.02012	-0.0673676	-0.0438984	0.0311824	-0.0377108	-0.0324996	-0.0490046	0.0621138	-0.0122248
Arthrobacter	-0.0487877	0.0354739	-0.0478439	-0.0265899	-0.0194921	0.111629	0.0152511	-0.0969706	-0.0769678	-0.0714203	-0.0352703	-0.018479	0.229789	-0.00625184	0.169634	0.0837969	-0.0570818	-0.0875097	-0.0346946	-0.106681	-0.0636213	-0.0820047	-0.069906	0.14367	0.355259	-0.0121186	-0.0461488	-0.0248814	0.0205041	-0.10035	-0.0194951	-0.0417709	-0.0188937	-0.0304047	-0.0764897	-0.0473173	0.246798	0.0494292	-0.023951	-0.0296957	-0.0328664	0.0302216	0.0742429	-0.0900369	-0.0616013	-0.019522	-0.00320872	-0.0763271	-0.0199694
Burkholderia	-0.0474081	0.047445	0.0395802	-0.0175236	-0.012846	-0.0545322	-0.0542414	-0.0639069	-0.0448402	-0.0470684	-0.0232443	-0.0121783	-0.0389705	-0.0334114	-0.0216357	0.318872	-0.0376188	-0.0576719	-0.0228649	-0.0858598	0.000825277	0.190671	-0.0923123	-0.0337057	-0.0871413	-0.0460188	-0.0304136	-0.0117013	-0.0900466	0.0791451	-0.0128479	-0.0275285	-0.0771901	-0.120766	-0.091693	-0.0311837	-0.012836	-0.0627677	-0.0157845	-0.0195705	-0.0216601	-0.0724624	-0.0472586	-0.0593374	-0.0405973	-0.0741632	-0.0527556	-0.035559	-0.0131605
Cedecea	-0.0450001	-0.0658531	-0.0510619	-0.0166336	-0.0121935	-0.0517623	-0.0514863	-0.0606609	-0.0481479	-0.0446776	-0.0220636	-0.0115597	-0.036991	0.0259094	-0.0205368	0.125412	-0.035708	0.101543	0.115038	-0.0213831	-0.0515254	-0.0883194	-0.0882112	-0.0319937	-0.038475	-0.0436814	-0.0288688	0.178966	-0.0773164	0.19916	-0.0121953	-0.0261302	-0.0231711	-0.0641737	-0.0579316	-0.0295998	-0.012184	-0.0595795	-0.0149828	-0.0185764	-0.0205599	-0.107257	-0.0448582	-0.0563234	-0.0385352	-0.0515998	-0.0500759	-0.085684	-0.012492
Hallella	-0.00726113	-0.0786954	0.0188726	-0.025356	-0.0185876	-0.0535996	0.047229	-0.0745152	0.209489	0.124563	-0.0336336	-0.0176215	-0.0563887	0.139042	-0.031306	-0.0455583	-0.0147113	0.0554276	0.0470564	0.173918	0.0303229	-0.0372927	-0.0203755	-0.0487708	-0.0372897	-0.0515607	-0.0440072	-0.0237267	-0.0381497	0.209063	-0.0185904	0.112836	0.367659	-0.06684	0.0823331	-0.00940849	-0.0185732	0.000778231	-0.0228396	-0.0283177	-0.0313412	0.0545595	0.0301584	-0.00790785	-0.0587427	-0.0736645	0.0121919	0.0224705	-0.0190427
Morganella	-0.0440373	0.00604987	-0.0518892	-0.0162777	-0.0119326	-0.0506549	0.2813	0.017434	-0.0471178	-0.0437217	-0.0215916	-0.0113124	-0.0361996	-0.0310357	-0.0200974	-0.0292469	-0.0349441	-0.0535713	-0.0212392	0.0712674	0.159863	0.125101	-0.0452762	-0.0313092	-0.0809454	0.278605	-0.0282511	0.0485611	-0.032534	-0.0614317	-0.0119344	-0.0255711	-0.0224153	0.00490158	0.129569	-0.0289665	-0.0119233	-0.0583048	-0.0146622	-0.018179	-0.02012	-0.0673676	-0.0438984	0.0311824	-0.0377108	-0.0324996	-0.0490046	0.0621138	-0.0122248
Plesiomonas	-0.0625415	0.0334676	-0.0736927	-0.0231175	-0.0169466	0.00429937	-0.071556	0.0779737	-0.0106178	-0.0620933	0.185668	-0.0160658	-0.0514104	-0.0440768	-0.0285422	0.213942	-0.0496273	-0.0760816	-0.0301637	-0.0731013	-0.0360898	0.251871	-0.10371	-0.0444651	0.0996369	-0.0154386	-0.0401221	-0.021632	-0.0225197	-0.0423849	-0.0169492	-0.0363159	0.00231734	-0.0777031	-0.0806272	-0.041138	-0.0169334	-0.0828041	-0.0208232	-0.0258177	0.20881	0.00657537	-0.0623443	-0.017491	-0.0535566	-0.0533682	-0.069596	-0.0516115	-0.0173615
Cardiobacterium	-0.0724216	-0.0320277	0.386714	-0.0267695	-0.0196238	-0.0833045	-0.0358814	0.270376	0.0595269	-0.0719026	-0.0355084	-0.0186038	-0.059532	-0.00203649	-0.0330511	-0.0480979	-0.0574673	-0.0204973	-0.0349289	-0.0681864	-0.0392126	-0.0582745	0.155449	-0.0514895	-0.0202529	-0.0702993	-0.0464604	-0.0250494	-0.0161873	0.0100432	-0.0196267	-0.042053	-0.0222291	0.0693328	-0.0274079	-0.0476369	-0.0196085	-0.0616544	-0.0241128	-0.0298963	-0.0330883	0.0575667	-0.0721932	-0.0539748	-0.0620173	-0.0598597	-0.038945	0.113839	-0.0201042
Collimonas	-0.0203069	-0.0469547	0.0364724	-0.0230881	-0.0169251	0.0151141	-0.0714652	0.100906	-0.0668315	-0.0620145	-0.0306253	-0.0160454	0.0905585	-0.0440208	-0.0285059	-0.0414835	0.062173	0.0251372	-0.0301255	0.0315306	0.0387927	0.119203	0.101025	-0.0444086	-0.00990691	-0.0606317	-0.0400712	-0.0216046	0.00140058	-0.0359644	-0.0169276	-0.0362699	0.0189363	0.010584	-0.0413107	0.0816384	-0.016912	-0.082699	-0.0207968	-0.0257849	-0.028538	0.0751585	-0.0622652	-0.0781794	0.0652557	-0.0151413	0.0736984	-0.00235056	-0.0173395
Erwinia	0.0635225	-0.0669565	0.0338827	-0.0162777	-0.0119326	-0.0506549	-0.0503847	0.019354	-0.0471178	0.174918	-0.0215916	-0.0113124	-0.0361996	-0.0310357	-0.0200974	-0.0181492	-0.0349441	-0.0535713	-0.0212392	0.106484	-0.0516361	0.0747402	-0.0721152	0.191078	0.0974997	0.0231303	0.141848	0.0501559	-0.0312415	-0.0614317	-0.0119344	0.320925	0.079854	0.0368398	-0.0558253	-0.0289665	-0.0119233	0.106843	-0.0146622	0.245026	0.325322	-0.0506678	-0.0438984	-0.0551184	0.147349	-0.078006	0.151916	0.116047	0.177392
Faecalibacterium	0.116459	-0.0945431	0.0626748	0.134823	-0.0208405	-0.0884697	-0.0201591	0.0841338	-0.0822922	0.183533	-0.0377101	-0.0197573	-0.0632233	-0.0194205	-0.0351005	-0.0413268	-0.0610305	-0.0935633	-0.0370946	0.0809176	-0.0901835	0.0371449	-0.1248	0.209666	0.150857	0.121955	0.152853	0.0511227	0.000467114	-0.107292	-0.0208437	0.367213	0.0549234	0.125944	-0.0699505	-0.0505905	-0.0208243	0.341629	-0.0256079	0.281117	0.375482	-0.109276	-0.0766695	-0.0433125	0.154115	-0.0564991	0.149023	0.12168	0.204044
Lactobacillus	-0.0930413	0.232471	-0.101334	-0.0417535	-0.030608	0.171785	-0.0205107	-0.0341017	-0.0490947	-0.0483074	-0.055384	-0.0290171	0.221896	-0.0114445	0.340446	-0.0733718	-0.0896341	-0.00157476	0.208884	-0.0462332	-0.0817654	-0.0430485	-0.136881	0.351024	0.378129	0.00402583	-0.0260539	-0.0390706	-0.104366	-0.0774649	-0.0306126	-0.0150041	0.0143509	0.118908	0.0645949	0.0965779	-0.0305842	0.169147	-0.0376097	-0.0466304	-0.0516093	0.0142277	0.0724415	-0.0560485	-0.0462366	0.093731	0.00789179	-0.118057	-0.0313574
Proteus	0.134272	-0.0950693	0.0508127	-0.0231121	-0.0169427	-0.0719232	-0.0715396	0.0299615	-0.066901	0.255253	-0.0306572	-0.0160621	-0.0513986	-0.0440666	-0.0285356	-0.0296176	-0.0496159	-0.0760641	-0.0301568	0.15713	-0.0733164	0.111399	-0.101505	0.278316	0.144062	0.0349186	0.206768	0.0732759	-0.0426883	-0.0872248	-0.0169453	0.466593	0.11816	0.0572174	-0.0783393	-0.0411286	-0.0169295	0.156908	-0.0208184	0.356201	0.472804	-0.0806065	-0.0623299	-0.0782608	0.21505	-0.110164	0.0700252	0.209129	0.25785
Raoultella	-0.0440373	0.00850387	-0.0518892	-0.0162777	-0.0119326	0.173096	-0.0503847	-0.059363	-0.0471178	-0.0437217	-0.0215916	-0.0113124	-0.0361996	-0.0310357	-0.0200974	0.0602807	-0.0349441	0.105349	-0.0212392	-0.0501965	0.00301601	0.019873	0.0419319	-0.0313092	0.0540131	-0.0427468	-0.0282511	-0.0152318	-0.00407763	-0.0614317	-0.0119344	-0.0255711	-0.0462302	0.0555998	-0.0111865	-0.0289665	-0.0119233	-0.0583048	-0.0146622	-0.018179	-0.02012	-0.0549936	-0.0438984	0.0340833	-0.0377108	-0.00182987	0.153604	0.0163801	-0.0122248
Tannerella	0.105382	-0.086342	0.0488823	-0.0349531	-0.0256229	-0.0654327	-0.0639219	0.0800644	-0.101176	0.0615282	-0.0463636	-0.0242911	-0.0777314	-0.0666431	0.227698	-0.0569695	-0.0750354	-0.0534706	-0.0456069	0.140312	-0.110878	0.0718282	0.131974	0.264591	-0.0121196	0.00650406	0.19314	0.0137711	-0.0373483	-0.131912	-0.0256268	0.259062	0.285076	0.0105392	0.0920811	-0.0621998	-0.025603	0.118943	0.189475	0.148053	0.202341	-0.0702224	-0.0280324	-0.0504632	0.37333	-0.0847934	-0.0368566	0.232178	0.108532
Micrococcus	-0.0440373	0.0111286	0.127113	-0.0162777	-0.0119326	0.180879	-0.0503847	-0.059363	-0.0471178	-0.0437217	-0.0215916	-0.0113124	-0.0361996	-0.0310357	-0.0200974	-0.0292469	0.146767	0.110877	-0.0212392	-0.0490955	-0.0516361	-0.0926751	0.120486	-0.0313092	0.244911	0.0259945	-0.0282511	-0.0152318	-0.0658014	-0.0614317	-0.0119344	-0.0255711	-0.0453442	-0.0406597	0.267005	-0.0289665	-0.0119233	-0.0583048	-0.0146622	-0.018179	-0.02012	-3.84e-05	0.133018	0.037186	-0.0377108	0.011308	0.0558234	0.0199055	-0.0122248
Bergeyella	0.0120809	0.0111286	0.127113	-0.0162777	-0.0119326	-0.0506549	0.186121	-0.059363	-0.0471178	-0.0437217	-0.0215916	-0.0113124	-0.0361996	-0.0310357	-0.0200974	-0.0292469	-0.0349441	-0.0535713	-0.0212392	-0.0490955	0.344235	0.0237877	0.0468802	-0.0313092	-0.0809454	-0.0427468	-0.0282511	-0.0152318	0.0816541	-0.0614317	-0.0119344	-0.0255711	-0.0717017	-0.0827954	-0.00861299	-0.0289665	-0.0119233	-0.0583048	-0.0146622	-0.018179	-0.02012	0.130338	-0.0438984	-0.0551184	-0.0377108	-0.0771866	-0.0490046	0.0199055	-0.0122248
Lactococcus	-0.0440373	0.206341	-0.0518892	-0.0162777	-0.0119326	0.180879	0.067868	0.104916	-0.0471178	-0.0437217	-0.0215916	-0.0113124	-0.0361996	0.0295977	-0.0200974	-0.0234568	-0.0349441	0.110877	-0.0212392	-0.0490955	-0.0516361	-0.0926751	-0.0856096	0.432804	0.19836	-0.0427468	-0.0282511	-0.0152318	-0.0658014	-0.0614317	-0.0119344	-0.0255711	-0.0717017	-0.0226016	0.0832596	-0.0289665	-0.0119233	0.114023	-0.0146622	-0.018179	-0.02012	0.0573271	-0.0438984	-0.0551184	-0.0377108	0.0703044	0.0558234	-0.0849756	-0.0122248
Propionibacterium	-0.0440373	0.206341	-0.0518892	-0.0162777	-0.0119326	0.180879	0.067868	0.104916	-0.0471178	-0.0437217	-0.0215916	-0.0113124	-0.0361996	0.0295977	-0.0200974	-0.0234568	-0.0349441	0.110877	-0.0212392	-0.0490955	-0.0516361	-0.0926751	-0.0856096	0.432804	0.19836	-0.0427468	-0.0282511	-0.0152318	-0.0658014	-0.0614317	-0.0119344	-0.0255711	-0.0717017	-0.0226016	0.0832596	-0.0289665	-0.0119233	0.114023	-0.0146622	-0.018179	-0.02012	0.0573271	-0.0438984	-0.0551184	-0.0377108	0.0703044	0.0558234	-0.0849756	-0.0122248
Pseudomonas	0.0662479	-0.0249874	-0.0859993	-0.026978	-0.0197767	-0.0839536	-0.0835058	-0.0983861	0.0458338	-0.0724628	-0.0357851	-0.0187487	-0.0599959	-0.00748962	-0.0333087	-0.0484727	-0.057915	-0.0887871	-0.035201	-0.0406929	0.0153189	0.125617	0.334384	-0.0518907	-0.134156	-0.0210225	-0.0468224	-0.0252446	-0.0591904	-0.0638361	-0.0197796	-0.0423807	-0.00347557	-0.0443781	0.128185	-0.048008	-0.0197613	-0.0966323	-0.0243006	-0.0301292	-0.0333462	0.064375	0.0554757	-0.0244479	-0.0625005	-0.0064701	-0.0227729	0.202711	-0.0202609
Acidaminococcus	-0.0440373	0.157538	-0.0518892	-0.0162777	-0.0119326	0.0602883	-0.0503847	-0.059363	-0.0471178	-0.0437217	-0.0215916	-0.0113124	0.184954	-0.0310357	0.442143	-0.0292469	-0.0349441	-0.0535713	0.11665	0.0123175	-0.0516361	0.130545	-0.0862229	-0.0313092	0.142111	-0.0427468	-0.0282511	-0.0152318	-0.0577374	-0.0614317	-0.0119344	-0.0255711	-0.0464424	0.0945255	-0.0558253	0.284166	-0.0119233	0.106843	-0.0146622	-0.018179	-0.02012	-0.025679	0.295192	-0.0551184	0.0548192	0.0633395	-0.0490046	0.0155355	-0.0122248
Bergeriella	-0.0440373	-0.0669565	-0.0518892	-0.0162777	-0.0119326	-0.0506549	-0.0503847	0.0213723	0.204961	-0.0437217	-0.0215916	-0.0113124	0.190624	0.0285613	-0.0200974	-0.00648239	-0.0349441	0.108066	-0.0212392	0.0147321	-0.0516361	0.193505	0.0298943	-0.0313092	0.0105649	-0.0427468	-0.0282511	-0.0152318	-0.00270745	-0.0614317	-0.0119344	-0.0255711	-0.0717017	-0.0656633	0.155632	-0.0289665	-0.0119233	0.111077	-0.0146622	-0.018179	-0.02012	0.0181474	-0.0438984	0.0356081	0.0571918	0.0577823	-0.0490046	-0.0849756	-0.0122248
Clostridium	-0.0440373	0.307201	-0.0518892	-0.0162777	-0.0119326	-0.0506549	-0.0503847	-0.059363	-0.0471178	-0.0437217	-0.0215916	-0.0113124	0.184954	-0.0310357	-0.0200974	-0.0292469	-0.0349441	0.104025	0.668205	-0.0504602	0.00256057	-0.03687	0.0266387	-0.0313092	-0.0363341	0.154884	0.141848	-0.0152318	0.0924061	0.00384855	-0.0119344	-0.0255711	-0.0211831	-0.0496888	0.134938	-0.0289665	-0.0119233	-0.0583048	-0.0146622	-0.018179	-0.02012	-0.0306768	-0.0438984	-0.0551184	-0.0377108	0.0256474	-0.0490046	-0.0849756	-0.0122248
Kineosphaera	-0.0440373	-0.0292263	-0.0518892	-0.0162777	-0.0119326	-0.0506549	-0.0503847	-0.059363	-0.0471178	0.176756	-0.0215916	-0.0113124	-0.0361996	0.0275596	-0.0200974	-0.0292469	-0.0349441	-0.0535713	-0.0212392	0.0447615	0.0576681	0.019873	-0.0718781	-0.0313092	0.00902691	-0.0427468	-0.0282511	-0.0152318	-0.0486086	-0.0614317	-0.0119344	-0.0255711	0.00471294	0.0439657	-0.0259839	-0.0289665	-0.0119233	0.0249628	-0.0146622	-0.018179	-0.02012	0.0810796	-0.0438984	0.123285	0.242212	0.036179	-0.0490046	-0.0849756	-0.0122248
Bifidobacterium	-0.0440373	0.167299	-0.0518892	-0.0162777	-0.0119326	0.412412	0.067868	0.104916	-0.0471178	-0.0437217	-0.0215916	-0.0113124	-0.0361996	-0.0310357	-0.0200974	-0.0292469	-0.0349441	-0.0535713	-0.0212392	-0.0818491	-0.0516361	0.0820191	-0.0708885	-0.0313092	0.0121564	-0.0427468	-0.0282511	-0.0152318	-0.0842333	0.00668683	-0.0119344	-0.0255711	-0.0717017	0.182057	-0.0239251	-0.0289665	-0.0119233	0.200187	-0.0146622	-0.018179	-0.02012	-0.0886941	0.133018	0.12949	-0.0377108	0.0408062	0.160651	-0.0849756	-0.0122248
Butyrivibrio	-0.0769119	0.0652605	-0.0416773	-0.0284292	-0.0208405	0.252759	0.0470928	0.0390698	-0.082292	0.0484123	-0.03771	-0.0197573	-0.0632232	-0.0199104	-0.0351004	-0.0510801	0.0417445	-0.0935631	-0.0370946	-0.0879874	-0.0901833	0.00586336	-0.0999638	0.076568	0.0176438	0.154765	-0.0493411	-0.0266025	-0.0960236	0.269832	-0.0208436	-0.0446604	0.00499868	0.315795	-0.00921758	-0.0505905	-0.0208243	0.245423	-0.0256078	-0.0317499	-0.0351399	-0.165466	0.225501	0.0136674	-0.0658625	0.106181	0.153921	-0.0613918	-0.0213507
Catenibacterium	-0.0440373	-0.0285814	0.387967	-0.0162777	-0.0119326	-0.0506549	-0.0503847	0.102108	0.0369086	-0.0437217	-0.0215916	-0.0113124	-0.0361996	0.0285613	-0.0200974	-0.0292469	-0.0349441	-0.0535713	-0.0212392	-0.0818491	0.00395023	-0.0354391	0.116711	-0.0313092	0.0563201	-0.0427468	-0.0282511	-0.0152318	-0.0208243	-0.0614317	-0.0119344	-0.0255711	-0.0198878	-0.0656633	-0.0550728	-0.0289665	-0.0119233	-0.0583048	-0.0146622	-0.018179	-0.02012	0.141169	-0.0438984	-0.0551184	-0.0377108	-0.0678581	-0.0490046	0.121201	-0.0122248
Schwartzia	-0.0440373	-0.0282505	-0.0518892	-0.0162777	-0.0119326	-0.0506549	0.0668486	0.0220683	0.0376329	-0.0437217	-0.0215916	-0.0113124	-0.0361996	0.029075	0.218992	-0.0292469	0.145201	0.27249	-0.0212392	0.0805072	0.060495	-0.0349457	0.0747995	-0.0313092	-0.0347958	-0.0427468	-0.0282511	-0.0152318	0.0528145	0.208694	-0.0119344	-0.0255711	0.00668918	-0.0652043	-0.0244531	-0.0289665	-0.0119233	-0.0583048	-0.0146622	-0.018179	-0.02012	0.0504936	-0.0438984	0.0363903	0.0580099	-0.0481122	0.0549197	0.122978	-0.0122248
Shuttleworthia	-0.0440373	-0.0282505	-0.0518892	-0.0162777	-0.0119326	-0.0506549	0.0668486	0.0220683	0.0376329	-0.0437217	-0.0215916	-0.0113124	-0.0361996	0.029075	0.218992	-0.0292469	0.145201	0.27249	-0.0212392	0.0805072	0.060495	-0.0349457	0.0747995	-0.0313092	-0.0347958	-0.0427468	-0.0282511	-0.0152318	0.0528145	0.208694	-0.0119344	-0.0255711	0.00668918	-0.0652043	-0.0244531	-0.0289665	-0.0119233	-0.0583048	-0.0146622	-0.018179	-0.02012	0.0504936	-0.0438984	0.0363903	0.0580099	-0.0481122	0.0549197	0.122978	-0.0122248
Pantoea	-0.0440373	0.153858	-0.0518892	-0.0162777	-0.0119326	0.0584696	0.172551	0.0180635	-0.0471178	-0.0437217	-0.0215916	-0.0113124	-0.0361996	-0.0310357	-0.0200974	0.0362477	-0.0349441	-0.0535713	-0.0212392	0.0416481	-0.0516361	-0.0377849	-0.0864542	-0.0313092	-0.0809454	0.0868474	-0.0282511	-0.0152318	-0.0407974	-0.0614317	-0.0119344	-0.0255711	-0.0717017	0.0115905	0.00142772	0.125033	-0.0119233	0.0229153	-0.0146622	-0.018179	-0.02012	-0.0520606	0.122867	0.118898	-0.0377108	0.0607134	-0.0490046	0.112751	0.00109727
Vagococcus	0.0592201	0.0408009	0.0304518	-0.0162777	-0.0119326	-0.0506549	0.0584078	-0.059363	0.0315309	-0.0437217	-0.0215916	-0.0113124	-0.0361996	-0.0310357	-0.0200974	-0.0292469	-0.0349441	0.0977212	-0.0212392	0.0989509	0.000392705	-0.0926751	-0.046157	-0.0313092	-0.0809454	-0.0427468	-0.0282511	-0.0152318	0.042947	-0.0614317	-0.0119344	-0.0255711	0.437526	0.0693745	-0.0710863	-0.0289665	-0.0119233	-0.0583048	-0.0146622	-0.018179	-0.02012	-0.0780554	0.118865	0.0298016	-0.0377108	0.0388396	-0.0490046	0.108006	-0.0122248
Desulfobulbus	-0.0440373	-0.0669565	-0.0518892	-0.0162777	-0.0119326	0.0682128	0.0710355	0.0249766	-0.0471178	-0.0437217	-0.0215916	-0.0113124	-0.0361996	-0.0310357	0.722788	-0.0292469	-0.0349441	-0.0535713	-0.0212392	-0.0145872	-0.0516361	0.14649	0.0357079	0.206963	-0.0331476	-0.0427468	-0.0282511	-0.0152318	-0.0558448	-0.0614317	-0.0119344	-0.0255711	0.117743	-0.0138413	0.00915997	-0.0289665	-0.0119233	-0.0583048	-0.0146622	-0.018179	-0.02012	0.00894825	-0.0438984	-0.0551184	0.457986	0.0444934	-0.0490046	0.238096	-0.0122248
Rikenella	-0.0440373	-0.0669565	-0.0518892	-0.0162777	-0.0119326	0.0682128	0.0710355	0.0249766	-0.0471178	-0.0437217	-0.0215916	-0.0113124	-0.0361996	-0.0310357	0.722788	-0.0292469	-0.0349441	-0.0535713	-0.0212392	-0.0145872	-0.0516361	0.14649	0.0357079	0.206963	-0.0331476	-0.0427468	-0.0282511	-0.0152318	-0.0558448	-0.0614317	-0.0119344	-0.0255711	0.117743	-0.0138413	0.00915997	-0.0289665	-0.0119233	-0.0583048	-0.0146622	-0.018179	-0.02012	0.00894825	-0.0438984	-0.0551184	0.457986	0.0444934	-0.0490046	0.238096	-0.0122248
[truncated: 54 more columns]
