# Supplementary material for: A large genomic island allows Neisseria meningitidis to utilize propionic acid, with implications for colonization of the human nasopharynx
Source: Mol Microbiol. 2014 Jun 27;93(2):346–55. doi: 10.1111/mmi.12664 (PMC4441257; doi:10.1111/mmi.12664)
Supplement: Supplementary file 2 — Supporting Information [file mmi0093-0346-sd2.xlsx]

## Sheet: S5_stahringergenuscorr
	Actinomyces	Mobiluncus	Parascardovia	Corynebacterium	Dietzia	Gordonia	Rothia	Friedmanniella	Nocardioides	Propionibacterium	Alloscardovia	Bifidobacterium	Scardovia	Bacteroides	Porphyromonas	Tannerella	Prevotella	Capnocytophaga	Chryseobacterium	Anoxybacillus	Geobacillus	Staphylococcus	Exiguobacterium	Gemella	Abiotrophia	Enterococcus	Lactobacillus	Leuconostoc	Lactococcus	Streptococcus	Anaerococcus	Mogibacterium	Peptoniphilus	Butyrivibrio	Catonella	Dorea	Johnsonella	Moryella	Oribacterium	Peptococcus	Filifactor	Peptostreptococcus	Faecalibacterium	Dialister	Megasphaera	Selenomonas	Veillonella	Atopobium	Olsenella
Actinomyces	1	0.118831	0.272493	-0.060383	-0.0179997	-0.00547834	0.0664613	-0.0390981	-0.0390981	-0.00627355	-0.0361819	0.0395709	-0.0576389	-0.0277068	-0.169269	0.0627785	0.0512736	-0.116188	0.022646	-0.0390981	-0.0367026	0.0150462	-0.0123308	-0.0364165	-0.0691738	-0.0341088	0.215257	-0.0084518	-0.0430964	0.0201574	-0.0194445	0.146367	-0.0281516	0.0998557	0.0743833	0.0796909	0.0641464	0.280055	0.11685	0.0851575	0.0550673	0.109971	-0.0390981	0.103876	0.04267	0.0304554	0.0332082	0.253757	0.00511051
Mobiluncus	0.118831	1	0.100285	-0.021166	-0.00937241	-0.00937241	-0.10807	-0.00937241	-0.00937241	-0.0220231	-0.0155084	0.144415	0.0105212	-0.0131792	-0.0735047	0.0903678	0.078836	-0.0499709	-0.0106795	-0.00937241	-0.00937241	-0.0237373	-0.00937241	-0.0101971	-0.00787769	-0.00937241	-0.0114101	0.331952	0.00698345	0.165101	-0.00937241	0.110102	-0.0130296	0.0585873	0.0449456	0.234669	-0.0203055	0.0791853	0.0729171	0.00790469	-0.00067106	-0.0276436	-0.00937241	0.154027	0.142976	0.0636445	-0.00907247	0.218165	-0.00937241
Parascardovia	0.272493	0.100285	1	0.211867	-0.00745226	-0.0145737	0.040462	-0.016776	-0.016776	-0.0466321	0.0813397	0.0224333	0.175824	-0.0196946	-0.170371	0.117259	-0.0391472	0.0714737	-0.0265188	-0.0376612	-0.040157	-0.0309553	-0.029784	-0.0459283	0.09292	-0.0355166	0.120989	-0.0164045	0.169247	0.101447	-0.00969183	0.0855101	-0.0283379	0.0149314	0.0346701	0.176208	0.0461607	0.151581	0.0801942	0.0310434	-0.00959134	-0.0147941	-0.016776	0.111382	0.0268208	0.0425361	0.00789364	0.121776	-0.0104615
Corynebacterium	-0.060383	-0.021166	0.211867	1	-0.026015	0.0116113	0.0377533	0.00622302	0.00622302	-0.0431035	-0.0304604	0.0300445	0.0769326	-0.0111366	0.0593351	0.0961187	-0.137509	0.295382	-0.00526963	-0.020509	0.0329667	-0.0162253	-0.0168614	-0.0311911	-0.0116965	-0.0157778	0.000879268	-0.026015	0.0569675	0.0197514	-0.0192941	-0.0922937	0.00383889	-0.0409381	-0.0313865	0.0135729	-0.0147575	-0.114382	0.0107244	-0.0750168	-0.0477376	-0.0488257	0.00622302	-0.00725702	-0.123171	0.0134711	-0.0480792	-0.125635	-0.026015
Dietzia	-0.0179997	-0.00937241	-0.00745226	-0.026015	1	-0.00361011	0.00788464	-0.00361011	-0.00361011	-0.00848297	-0.0059736	-0.00509837	-0.0131367	-0.00507642	0.093127	-0.0263203	-0.00562113	-0.0252541	-0.00411358	-0.00361011	-0.00361011	-0.00914324	-0.00361011	-0.0144522	-0.036048	-0.00361011	0.00649322	-0.00361011	-0.0111795	0.0411509	-0.00361011	0.0838425	-0.0050188	-0.0200402	0.00120181	-0.0295059	-0.00782137	0.0645067	0.0241991	-0.0193869	0.0170287	0.106146	-0.00361011	0.0280337	-0.0350284	-0.0349834	0.0221164	-0.0396995	-0.00361011
Gordonia	-0.00547834	-0.00937241	-0.0145737	0.0116113	-0.00361011	1	0.0187805	-0.00361011	-0.00361011	-0.00848297	-0.0059736	-0.00509837	-0.0131367	-0.00507642	0.0280901	-0.0263203	-0.00800225	0.0187307	-0.00411358	-0.00361011	-0.00361011	-0.00914324	-0.00361011	-0.0144522	-0.0279041	-0.00361011	-0.0133175	-0.00361011	-0.0111795	0.00949313	-0.00361011	0.0683245	-0.0050188	-0.0200402	0.106674	0.0899933	-0.00782137	0.027807	0.073087	0.0446498	0.0382926	0.198916	-0.00361011	-0.0266689	-0.00302808	-0.0169803	0.00359449	0.0408087	-0.00361011
Rothia	0.0664613	-0.10807	0.040462	0.0377533	0.00788464	0.0187805	1	0.0369083	0.0369083	-0.0534189	-0.00798331	-0.0542953	0.046092	-0.00835516	-0.270108	-0.11966	-0.452206	-0.169111	-0.0169999	0.141403	0.0564195	0.21412	-0.0193131	-0.11289	-0.118588	-0.0544372	0.0408072	-0.0582394	0.182349	0.116676	0.00656919	-0.179653	0.0356713	-0.133058	-0.0420066	-0.263332	-0.0425563	-0.102673	0.00634007	-0.0995881	-0.0660727	-0.050047	0.0369083	0.0054242	-0.251672	-0.204235	-0.19528	-0.137128	-0.0607667
Friedmanniella	-0.0390981	-0.00937241	-0.016776	0.00622302	-0.00361011	-0.00361011	0.0369083	1	1	0.273742	-0.0059736	-0.00509837	-0.0131367	0.787054	-0.0480992	-0.0263203	-0.0706621	-0.00660871	-0.00411358	-0.00361011	-0.00361011	-0.00914324	-0.00361011	-0.0144522	-0.036048	-0.00361011	-0.0133175	-0.00361011	0.119093	-0.0668022	-0.00361011	-0.0347677	-0.0050188	-0.0200402	-0.0303214	0.00423448	-0.00782137	-0.0409146	-0.0269587	-0.0193869	-0.0117711	-0.0195012	1	-0.0266689	-0.0350284	-0.0349834	-0.0208425	-0.0396995	-0.00361011
Nocardioides	-0.0390981	-0.00937241	-0.016776	0.00622302	-0.00361011	-0.00361011	0.0369083	1	1	0.273742	-0.0059736	-0.00509837	-0.0131367	0.787054	-0.0480992	-0.0263203	-0.0706621	-0.00660871	-0.00411358	-0.00361011	-0.00361011	-0.00914324	-0.00361011	-0.0144522	-0.036048	-0.00361011	-0.0133175	-0.00361011	0.119093	-0.0668022	-0.00361011	-0.0347677	-0.0050188	-0.0200402	-0.0303214	0.00423448	-0.00782137	-0.0409146	-0.0269587	-0.0193869	-0.0117711	-0.0195012	1	-0.0266689	-0.0350284	-0.0349834	-0.0208425	-0.0396995	-0.00361011
Propionibacterium	-0.00627355	-0.0220231	-0.0466321	-0.0431035	-0.00848297	-0.00848297	-0.0534189	0.273742	0.273742	1	-0.0140367	-0.0119801	-0.0308683	0.210826	-0.0351636	-0.0570763	-0.0856284	-0.0272497	-0.00966603	-0.00848297	-0.00848297	0.142072	0.125074	-0.0339595	0.0835194	-0.00848297	0.0167337	-0.00848297	0.0103643	-0.0895008	-0.00848297	-0.0783589	-0.0117931	-0.0470901	-0.0522117	-0.0717895	-0.0183785	-0.0397944	-0.0366362	-0.0455551	-0.022982	-0.0257566	0.273742	-0.0402796	-0.0530435	-0.0647777	-0.0583324	-0.012278	-0.00848297
Alloscardovia	-0.0361819	-0.0155084	0.0813397	-0.0304604	-0.0059736	-0.0059736	-0.00798331	-0.0059736	-0.0059736	-0.0140367	1	-0.00843621	-0.0217371	-0.00839989	0.0320136	-0.0435518	0.0200349	-0.0138361	-0.00680669	-0.0059736	-0.0059736	-0.0151292	-0.0059736	-0.0239139	-0.0273589	-0.0059736	-0.0220363	-0.0059736	-0.0184986	-0.0483607	-0.0059736	0.0283082	-0.00830455	0.187249	0.0145704	0.0455966	-0.0129419	0.0422431	0.00433181	-0.0320793	-0.0194774	0.031544	-0.0059736	-0.000646125	0.0101814	0.012598	-0.0144586	0.0235976	-0.0059736
Bifidobacterium	0.0395709	0.144415	0.0224333	0.0300445	-0.00509837	-0.00509837	-0.0542953	-0.00509837	-0.00509837	-0.0119801	-0.00843621	1	-0.0185522	-0.00716917	-0.0160953	0.152401	-0.0091366	0.0452029	-0.0058094	-0.00509837	-0.00509837	-0.0129125	-0.00509837	0.0807179	-0.0383363	-0.00509837	0.00413467	-0.00509837	-0.0157883	-0.0259866	-0.00509837	0.0882588	-0.00708779	0.192668	0.381914	0.404839	0.150105	0.180079	0.447562	0.120909	0.0413416	0.00617812	-0.00509837	0.232335	0.0836355	0.276153	-0.0451973	0.145011	-0.00509837
Scardovia	-0.0576389	0.0105212	0.175824	0.0769326	-0.0131367	-0.0131367	0.046092	-0.0131367	-0.0131367	-0.0308683	-0.0217371	-0.0185522	1	-0.0184724	-0.106496	0.0240115	-0.00496145	-0.0160908	-0.0149687	-0.0131367	-0.0131367	0.00128953	-0.0131367	0.0355552	-0.013987	-0.0131367	0.176225	0.118079	-0.0111386	0.0151148	-0.0131367	-0.0585096	-0.0182627	-0.0156629	-0.0320639	0.0404347	-0.0284608	-0.000410846	0.0714445	-0.0627864	-1.54e-05	-0.0506456	-0.0131367	0.0407901	0.144638	0.173507	0.116938	0.139608	-0.0131367
Bacteroides	-0.0277068	-0.0131792	-0.0196946	-0.0111366	-0.00507642	-0.00507642	-0.00835516	0.787054	0.787054	0.210826	-0.00839989	-0.00716917	-0.0184724	1	-0.0158785	0.0847363	-0.0251923	-0.0170958	-0.00578439	-0.00507642	-0.00507642	-0.0128569	-0.00507642	-0.0203222	-0.0405968	-0.00507642	-0.0187266	-0.00507642	0.0871012	-0.082598	-0.00507642	0.155531	-0.00705728	-0.0281799	0.242591	-0.0185936	0.274051	-0.0348216	-0.0360716	0.258439	0.541845	0.189126	0.787054	0.0803466	-0.0281048	0.0222037	-0.0324968	4.94e-05	0.614038
Porphyromonas	-0.169269	-0.0735047	-0.170371	0.0593351	0.093127	0.0280901	-0.270108	-0.0480992	-0.0480992	-0.0351636	0.0320136	-0.0160953	-0.106496	-0.0158785	1	-0.0159028	-0.0139606	0.0739542	-0.0393108	-0.0319949	0.0248869	-0.0490256	-0.04501	0.107933	0.13138	0.0186949	-0.0709151	-0.0410255	-0.05338	-0.0334416	-0.0405385	0.0257714	-0.0521247	-0.0705749	0.0202967	-0.0888606	0.00231784	-0.0689299	-0.0680124	0.00172353	0.0319553	0.195284	-0.0480992	-0.0992237	-0.25805	-0.161892	-0.159443	-0.242069	0.0358012
Tannerella	0.0627785	0.0903678	0.117259	0.0961187	-0.0263203	-0.0263203	-0.11966	-0.0263203	-0.0263203	-0.0570763	-0.0435518	0.152401	0.0240115	0.0847363	-0.0159028	1	0.114471	0.084921	-0.0299909	-0.0263203	0.0506772	-0.0620243	0.00952831	0.0485326	0.00872438	-0.0263203	0.043002	0.0557669	0.00364843	-0.0244822	0.0263226	0.158728	0.0768389	0.0670848	0.305606	0.294924	0.128384	0.122501	0.109253	0.207921	0.207283	0.204176	-0.0263203	0.108116	0.097138	0.201894	-0.0100707	0.136237	0.171037
Prevotella	0.0512736	0.078836	-0.0391472	-0.137509	-0.00562113	-0.00800225	-0.452206	-0.0706621	-0.0706621	-0.0856284	0.0200349	-0.0091366	-0.00496145	-0.0251923	-0.0139606	0.114471	1	-0.102898	0.0264035	-0.0633405	-0.0426322	-0.106928	-0.0393938	0.129893	-0.175125	0.0189813	0.0281721	0.1004	-0.155427	-0.356631	0.0408243	0.266892	0.0310076	0.133295	0.0687309	0.247116	-0.0239171	0.200246	0.0728772	0.0196144	0.0757984	0.0305668	-0.0706621	0.0527362	0.592041	0.277609	0.270389	0.464475	0.0495715
Capnocytophaga	-0.116188	-0.0499709	0.0714737	0.295382	-0.0252541	0.0187307	-0.169111	-0.00660871	-0.00660871	-0.0272497	-0.0138361	0.0452029	-0.0160908	-0.0170958	0.0739542	0.084921	-0.102898	1	0.00352375	-0.0288328	-0.00433877	-0.00734686	-0.0355707	0.0852025	0.286063	-0.0296441	-0.00303443	-0.0403627	-0.0147136	-0.0855311	-0.0262887	-0.030256	-0.0178275	-0.0284905	0.032379	0.161824	0.0122407	0.0431475	0.0169829	-0.00282976	-0.0371125	-0.0385707	-0.00660871	-0.0520554	-0.0982382	0.194836	0.198784	-0.116405	-0.0192575
Chryseobacterium	0.022646	-0.0106795	-0.0265188	-0.00526963	-0.00411358	-0.00411358	-0.0169999	-0.00411358	-0.00411358	-0.00966603	-0.00680669	-0.0058094	-0.0149687	-0.00578439	-0.0393108	-0.0299909	0.0264035	0.00352375	1	-0.00411358	-0.00411358	-0.0104184	-0.00411358	-0.0164677	-0.0308394	-0.00411358	-0.0151748	-0.00411358	-0.0127387	0.00655854	-0.00411358	0.0115496	-0.00571874	-0.0228351	0.00306624	-0.0203944	-0.00891215	0.0189364	0.00575172	0.219369	0.0495113	-0.0222209	-0.00411358	0.0293711	-0.0227937	0.118532	0.0716614	-0.0139452	-0.00411358
Anoxybacillus	-0.0390981	-0.00937241	-0.0376612	-0.020509	-0.00361011	-0.00361011	0.141403	-0.00361011	-0.00361011	-0.00848297	-0.0059736	-0.00509837	-0.0131367	-0.00507642	-0.0319949	-0.0263203	-0.0633405	-0.0288328	-0.00411358	1	-0.00361011	-0.00914324	-0.00361011	-0.0144522	-0.0324728	-0.00361011	-0.0133175	-0.00361011	-0.0111795	-0.0124549	-0.00361011	-0.0347677	-0.0050188	-0.0200402	-0.0303214	-0.0342604	-0.00782137	-0.0409146	-0.0171986	-0.0193869	-0.0117711	-0.0195012	-0.00361011	-0.0266689	-0.0350284	-0.0349834	0.0516863	-0.0396995	-0.00361011
Geobacillus	-0.0367026	-0.00937241	-0.040157	0.0329667	-0.00361011	-0.00361011	0.0564195	-0.00361011	-0.00361011	-0.00848297	-0.0059736	-0.00509837	-0.0131367	-0.00507642	0.0248869	0.0506772	-0.0426322	-0.00433877	-0.00411358	-0.00361011	1	-0.00914324	-0.00361011	-0.0144522	-0.0168988	-0.00361011	-0.0133175	-0.00361011	-0.0111795	-0.00238219	-0.00361011	-0.00783366	-0.0050188	0.0622647	0.141478	0.0187928	-0.00782137	0.0488569	0.222805	-0.0193869	-0.0117711	-0.0195012	-0.00361011	-0.0266689	-0.0350284	0.0214588	-0.0256343	-0.0396995	-0.00361011
Staphylococcus	0.0150462	-0.0237373	-0.0309553	-0.0162253	-0.00914324	-0.00914324	0.21412	-0.00914324	-0.00914324	0.142072	-0.0151292	-0.0129125	0.00128953	-0.0128569	-0.0490256	-0.0620243	-0.106928	-0.00734686	-0.0104184	-0.00914324	-0.00914324	1	0.0319793	-0.0366027	-0.0346509	-0.00914324	-0.0147564	-0.00914324	0.333159	-0.0328878	0.0512443	-0.0146825	-0.012711	0.00409982	0.00774163	-0.0467946	0.0544761	0.00351172	0.0816187	-0.0491008	-0.00269787	-0.0270793	-0.00914324	-0.0166263	-0.0352776	-0.00256889	-0.0948973	-0.0166243	-0.00914324
Exiguobacterium	-0.0123308	-0.00937241	-0.029784	-0.0168614	-0.00361011	-0.00361011	-0.0193131	-0.00361011	-0.00361011	0.125074	-0.0059736	-0.00509837	-0.0131367	-0.00507642	-0.04501	0.00952831	-0.0393938	-0.0355707	-0.00411358	-0.00361011	-0.00361011	0.0319793	1	-0.0144522	-0.036048	-0.00361011	-0.0133175	-0.00361011	-0.0111795	-0.056984	-0.00361011	-0.00968774	-0.0050188	-0.0200402	-0.0103248	-0.0495785	-0.00782137	-0.0409146	0.0109016	-0.0193869	-0.0117711	-0.0195012	-0.00361011	0.00803142	-0.0194585	0.00443422	0.0478615	-0.0161966	-0.00361011
Gemella	-0.0364165	-0.0101971	-0.0459283	-0.0311911	-0.0144522	-0.0144522	-0.11289	-0.0144522	-0.0144522	-0.0339595	-0.0239139	0.0807179	0.0355552	-0.0203222	0.107933	0.0485326	0.129893	0.0852025	-0.0164677	-0.0144522	-0.0144522	-0.0366027	-0.0144522	1	0.0179973	-0.0144522	-0.0127257	-0.0144522	-0.0447545	-0.123787	-0.0144522	0.0932779	-0.0200915	0.0946633	0.0592981	0.123142	-0.0313109	-0.0148605	0.0159038	0.0574039	0.0216269	0.0219868	-0.0144522	0.052525	0.0397624	0.0208501	-0.072556	0.0315285	-0.0144522
Abiotrophia	-0.0691738	-0.00787769	0.09292	-0.0116965	-0.036048	-0.0279041	-0.118588	-0.036048	-0.036048	0.0835194	-0.0273589	-0.0383363	-0.013987	-0.0405968	0.13138	0.00872438	-0.175125	0.286063	-0.0308394	-0.0324728	-0.0168988	-0.0346509	-0.036048	0.0179973	1	-0.036048	-0.0335894	-0.036048	0.0292051	0.109362	-0.0185917	-0.146777	-0.00627029	-0.0967813	-0.020563	0.0196984	0.0951003	-0.114567	-0.0970034	0.017233	-0.0261934	-0.0580097	-0.036048	-0.0660068	-0.168191	-0.0824914	-0.0226376	-0.155087	-0.0196871
Enterococcus	-0.0341088	-0.00937241	-0.0355166	-0.0157778	-0.00361011	-0.00361011	-0.0544372	-0.00361011	-0.00361011	-0.00848297	-0.0059736	-0.00509837	-0.0131367	-0.00507642	0.0186949	-0.0263203	0.0189813	-0.0296441	-0.00411358	-0.00361011	-0.00361011	-0.00914324	-0.00361011	-0.0144522	-0.036048	1	-0.0133175	-0.00361011	0.0922402	-0.0657331	-0.00361011	-0.0347677	-0.0050188	0.151383	-0.0303214	0.035863	-0.00782137	-0.0409146	0.0456278	-0.0193869	-0.0117711	-0.0195012	-0.00361011	0.0509473	0.0172105	-0.0349834	0.101814	0.0260133	-0.00361011
Lactobacillus	0.215257	-0.0114101	0.120989	0.000879268	0.00649322	-0.0133175	0.0408072	-0.0133175	-0.0133175	0.0167337	-0.0220363	0.00413467	0.176225	-0.0187266	-0.0709151	0.043002	0.0281721	-0.00303443	-0.0151748	-0.0133175	-0.0133175	-0.0147564	-0.0133175	-0.0127257	-0.0335894	-0.0133175	1	0.0442343	0.057998	-0.037013	-0.0133175	-0.0453038	-0.0185141	0.0248694	0.0229127	0.233022	-0.0251818	0.117063	0.0458163	0.0434866	0.0599056	0.16907	-0.0133175	0.253296	0.125038	0.0694583	0.0614692	0.272381	-0.0133175
Leuconostoc	-0.0084518	0.331952	-0.0164045	-0.026015	-0.00361011	-0.00361011	-0.0582394	-0.00361011	-0.00361011	-0.00848297	-0.0059736	-0.00509837	0.118079	-0.00507642	-0.0410255	0.0557669	0.1004	-0.0403627	-0.00411358	-0.00361011	-0.00361011	-0.00914324	-0.00361011	-0.0144522	-0.036048	-0.00361011	0.0442343	1	0.0946943	-0.00751662	-0.00361011	0.0800899	-0.0050188	-0.0200402	-0.0303214	0.0670467	-0.00782137	0.150496	0.0225806	-0.0193869	0.0300618	-0.0195012	-0.00361011	0.052789	0.161059	0.0552762	0.0110361	0.162117	-0.00361011
Lactococcus	-0.0430964	0.00698345	0.169247	0.0569675	-0.0111795	-0.0111795	0.182349	0.119093	0.119093	0.0103643	-0.0184986	-0.0157883	-0.0111386	0.0871012	-0.05338	0.00364843	-0.155427	-0.0147136	-0.0127387	-0.0111795	-0.0111795	0.333159	-0.0111795	-0.0447545	0.0292051	0.0922402	0.057998	0.0946943	1	0.0271036	-0.0111795	-0.0598539	-0.0155419	-0.0382725	-0.0790225	-0.0248723	-0.0242207	-0.0666747	0.0266894	-0.0600361	-0.0320387	-0.0150477	0.119093	-0.0634343	-0.0567833	-0.0728652	-0.069224	-0.0595773	-0.0111795
Streptococcus	0.0201574	0.165101	0.101447	0.0197514	0.0411509	0.00949313	0.116676	-0.0668022	-0.0668022	-0.0895008	-0.0483607	-0.0259866	0.0151148	-0.082598	-0.0334416	-0.0244822	-0.356631	-0.0855311	0.00655854	-0.0124549	-0.00238219	-0.0328878	-0.056984	-0.123787	0.109362	-0.0657331	-0.037013	-0.00751662	0.0271036	1	-0.0559767	-0.0555612	-0.0375444	0.0236518	-0.00414852	-0.0710859	0.0483314	0.043228	-0.0802043	0.113614	-0.0325134	0.0547057	-0.0668022	0.0295415	-0.214226	-0.107716	-0.266501	-0.121159	-0.0484242
Anaerococcus	-0.0194445	-0.00937241	-0.00969183	-0.0192941	-0.00361011	-0.00361011	0.00656919	-0.00361011	-0.00361011	-0.00848297	-0.0059736	-0.00509837	-0.0131367	-0.00507642	-0.0405385	0.0263226	0.0408243	-0.0262887	-0.00411358	-0.00361011	-0.00361011	0.0512443	-0.00361011	-0.0144522	-0.0185917	-0.00361011	-0.0133175	-0.00361011	-0.0111795	-0.0559767	1	-0.0347677	-0.0050188	0.0925029	0.0284077	-0.0121824	-0.00782137	0.0818381	0.0127535	-0.0193869	-0.0117711	-0.0195012	-0.00361011	0.0242878	0.0449956	-0.0156887	0.00411489	-0.0224427	-0.00361011
Mogibacterium	0.146367	0.110102	0.0855101	-0.0922937	0.0838425	0.0683245	-0.179653	-0.0347677	-0.0347677	-0.0783589	0.0283082	0.0882588	-0.0585096	0.155531	0.0257714	0.158728	0.266892	-0.030256	0.0115496	-0.0347677	-0.00783366	-0.0146825	-0.00968774	0.0932779	-0.146777	-0.0347677	-0.0453038	0.0800899	-0.0598539	-0.0555612	-0.0347677	1	-0.0483343	0.106944	0.425122	0.251513	0.144527	0.222079	0.190617	0.329551	0.351117	0.399232	-0.0347677	0.129087	0.216448	0.255614	-0.0446467	0.306205	0.296606
Peptoniphilus	-0.0281516	-0.0130296	-0.0283379	0.00383889	-0.0050188	-0.0050188	0.0356713	-0.0050188	-0.0050188	-0.0117931	-0.00830455	-0.00708779	-0.0182627	-0.00705728	-0.0521247	0.0768389	0.0310076	-0.0178275	-0.00571874	-0.0050188	-0.0050188	-0.012711	-0.0050188	-0.0200915	-0.00627029	-0.0050188	-0.0185141	-0.0050188	-0.0155419	-0.0375444	-0.0050188	-0.0483343	1	0.144931	-0.027125	-0.0593552	-0.0108733	-0.00398069	0.0134353	-0.0269519	0.134663	-0.0151308	-0.0050188	0.119395	0.0218103	-0.0387596	0.0757974	0.0484556	-0.0050188
Butyrivibrio	0.0998557	0.0585873	0.0149314	-0.0409381	-0.0200402	-0.0200402	-0.133058	-0.0200402	-0.0200402	-0.0470901	0.187249	0.192668	-0.0156629	-0.0281799	-0.0705749	0.0670848	0.133295	-0.0284905	-0.0228351	-0.0200402	0.0622647	0.00409982	-0.0200402	0.0946633	-0.0967813	0.151383	0.0248694	-0.0200402	-0.0382725	0.0236518	0.0925029	0.106944	0.144931	1	0.190562	0.22503	-0.0210314	0.135939	0.168341	0.0821809	0.0996153	0.132636	-0.0200402	0.120376	0.164756	0.141083	0.00712832	0.087893	-0.0200402
Catonella	0.0743833	0.0449456	0.0346701	-0.0313865	0.00120181	0.106674	-0.0420066	-0.0303214	-0.0303214	-0.0522117	0.0145704	0.381914	-0.0320639	0.242591	0.0202967	0.305606	0.0687309	0.032379	0.00306624	-0.0303214	0.141478	0.00774163	-0.0103248	0.0592981	-0.020563	-0.0303214	0.0229127	-0.0303214	-0.0790225	-0.00414852	0.0284077	0.425122	-0.027125	0.190562	1	0.303955	0.225758	0.235427	0.461344	0.412318	0.458495	0.305999	-0.0303214	0.291009	0.054122	0.20236	-0.120329	0.154963	0.432045
Dorea	0.0796909	0.234669	0.176208	0.0135729	-0.0295059	0.0899933	-0.263332	0.00423448	0.00423448	-0.0717895	0.0455966	0.404839	0.0404347	-0.0185936	-0.0888606	0.294924	0.247116	0.161824	-0.0203944	-0.0342604	0.0187928	-0.0467946	-0.0495785	0.123142	0.0196984	0.035863	0.233022	0.0670467	-0.0248723	-0.0710859	-0.0121824	0.251513	-0.0593552	0.22503	0.303955	1	0.0215707	0.343292	0.261069	0.188154	0.0426949	0.138784	0.00423448	0.276883	0.376614	0.307462	0.0911705	0.339739	-0.0355588
Johnsonella	0.0641464	-0.0203055	0.0461607	-0.0147575	-0.00782137	-0.00782137	-0.0425563	-0.00782137	-0.00782137	-0.0183785	-0.0129419	0.150105	-0.0284608	0.274051	0.00231784	0.128384	-0.0239171	0.0122407	-0.00891215	-0.00782137	-0.00782137	0.0544761	-0.00782137	-0.0313109	0.0951003	-0.00782137	-0.0251818	-0.00782137	-0.0242207	0.0483314	-0.00782137	0.144527	-0.0108733	-0.0210314	0.225758	0.0215707	1	-0.0216546	0.0660916	0.259304	0.391258	0.145769	-0.00782137	0.156385	-0.0212368	0.0696045	-0.0644116	-0.0039364	0.454255
Moryella	0.280055	0.0791853	0.151581	-0.114382	0.0645067	0.027807	-0.102673	-0.0409146	-0.0409146	-0.0397944	0.0422431	0.180079	-0.000410846	-0.0348216	-0.0689299	0.122501	0.200246	0.0431475	0.0189364	-0.0409146	0.0488569	0.00351172	-0.0409146	-0.0148605	-0.114567	-0.0409146	0.117063	0.150496	-0.0666747	0.043228	0.0818381	0.222079	-0.00398069	0.135939	0.235427	0.343292	-0.0216546	1	0.264026	0.202742	0.0646237	0.199329	-0.0409146	0.0682175	0.320209	0.20305	0.0161154	0.293615	-0.00409876
Oribacterium	0.11685	0.0729171	0.0801942	0.0107244	0.0241991	0.073087	0.00634007	-0.0269587	-0.0269587	-0.0366362	0.00433181	0.447562	0.0714445	-0.0360716	-0.0680124	0.109253	0.0728772	0.0169829	0.00575172	-0.0171986	0.222805	0.0816187	0.0109016	0.0159038	-0.0970034	0.0456278	0.0458163	0.0225806	0.0266894	-0.0802043	0.0127535	0.190617	0.0134353	0.168341	0.461344	0.261069	0.0660916	0.264026	1	0.053844	0.0346523	0.0385159	-0.0269587	0.181337	0.130633	0.267469	-0.0521553	0.11523	-0.0239811
Peptococcus	0.0851575	0.00790469	0.0310434	-0.0750168	-0.0193869	0.0446498	-0.0995881	-0.0193869	-0.0193869	-0.0455551	-0.0320793	0.120909	-0.0627864	0.258439	0.00172353	0.207921	0.0196144	-0.00282976	0.219369	-0.0193869	-0.0193869	-0.0491008	-0.0193869	0.0574039	0.017233	-0.0193869	0.0434866	-0.0193869	-0.0600361	0.113614	-0.0193869	0.329551	-0.0269519	0.0821809	0.412318	0.188154	0.259304	0.202742	0.053844	1	0.472001	0.410819	-0.0193869	0.179652	0.0201764	0.0921755	-0.0863449	0.0649572	0.443745
Filifactor	0.0550673	-0.00067106	-0.00959134	-0.0477376	0.0170287	0.0382926	-0.0660727	-0.0117711	-0.0117711	-0.022982	-0.0194774	0.0413416	-1.54e-05	0.541845	0.0319553	0.207283	0.0757984	-0.0371125	0.0495113	-0.0117711	-0.0117711	-0.00269787	-0.0117711	0.0216269	-0.0261934	-0.0117711	0.0599056	0.0300618	-0.0320387	-0.0325134	-0.0117711	0.351117	0.134663	0.0996153	0.458495	0.0426949	0.391258	0.0646237	0.0346523	0.472001	1	0.379524	-0.0117711	0.322643	0.0210457	0.103964	-0.0274985	0.148565	0.893414
Peptostreptococcus	0.109971	-0.0276436	-0.0147941	-0.0488257	0.106146	0.198916	-0.050047	-0.0195012	-0.0195012	-0.0257566	0.031544	0.00617812	-0.0506456	0.189126	0.195284	0.204176	0.0305668	-0.0385707	-0.0222209	-0.0195012	-0.0195012	-0.0270793	-0.0195012	0.0219868	-0.0580097	-0.0195012	0.16907	-0.0195012	-0.0150477	0.0547057	-0.0195012	0.399232	-0.0151308	0.132636	0.305999	0.138784	0.145769	0.199329	0.0385159	0.410819	0.379524	1	-0.0195012	0.117507	-0.0612334	0.0595658	-0.119719	0.0507122	0.331533
Faecalibacterium	-0.0390981	-0.00937241	-0.016776	0.00622302	-0.00361011	-0.00361011	0.0369083	1	1	0.273742	-0.0059736	-0.00509837	-0.0131367	0.787054	-0.0480992	-0.0263203	-0.0706621	-0.00660871	-0.00411358	-0.00361011	-0.00361011	-0.00914324	-0.00361011	-0.0144522	-0.036048	-0.00361011	-0.0133175	-0.00361011	0.119093	-0.0668022	-0.00361011	-0.0347677	-0.0050188	-0.0200402	-0.0303214	0.00423448	-0.00782137	-0.0409146	-0.0269587	-0.0193869	-0.0117711	-0.0195012	1	-0.0266689	-0.0350284	-0.0349834	-0.0208425	-0.0396995	-0.00361011
Dialister	0.103876	0.154027	0.111382	-0.00725702	0.0280337	-0.0266689	0.0054242	-0.0266689	-0.0266689	-0.0402796	-0.000646125	0.232335	0.0407901	0.0803466	-0.0992237	0.108116	0.0527362	-0.0520554	0.0293711	-0.0266689	-0.0266689	-0.0166263	0.00803142	0.052525	-0.0660068	0.0509473	0.253296	0.052789	-0.0634343	0.0295415	0.0242878	0.129087	0.119395	0.120376	0.291009	0.276883	0.156385	0.0682175	0.181337	0.179652	0.322643	0.117507	-0.0266689	1	0.100679	0.208454	-0.022569	0.370058	0.164367
Megasphaera	0.04267	0.142976	0.0268208	-0.123171	-0.0350284	-0.00302808	-0.251672	-0.0350284	-0.0350284	-0.0530435	0.0101814	0.0836355	0.144638	-0.0281048	-0.25805	0.097138	0.592041	-0.0982382	-0.0227937	-0.0350284	-0.0350284	-0.0352776	-0.0194585	0.0397624	-0.168191	0.0172105	0.125038	0.161059	-0.0567833	-0.214226	0.0449956	0.216448	0.0218103	0.164756	0.054122	0.376614	-0.0212368	0.320209	0.130633	0.0201764	0.0210457	-0.0612334	-0.0350284	0.100679	1	0.428422	0.244629	0.552927	-0.000741725
Selenomonas	0.0304554	0.0636445	0.0425361	0.0134711	-0.0349834	-0.0169803	-0.204235	-0.0349834	-0.0349834	-0.0647777	0.012598	0.276153	0.173507	0.0222037	-0.161892	0.201894	0.277609	0.194836	0.118532	-0.0349834	0.0214588	-0.00256889	0.00443422	0.0208501	-0.0824914	-0.0349834	0.0694583	0.0552762	-0.0728652	-0.107716	-0.0156887	0.255614	-0.0387596	0.141083	0.20236	0.307462	0.0696045	0.20305	0.267469	0.0921755	0.103964	0.0595658	-0.0349834	0.208454	0.428422	1	0.18194	0.274973	0.0807529
Veillonella	0.0332082	-0.00907247	0.00789364	-0.0480792	0.0221164	0.00359449	-0.19528	-0.0208425	-0.0208425	-0.0583324	-0.0144586	-0.0451973	0.116938	-0.0324968	-0.159443	-0.0100707	0.270389	0.198784	0.0716614	0.0516863	-0.0256343	-0.0948973	0.0478615	-0.072556	-0.0226376	0.101814	0.0614692	0.0110361	-0.069224	-0.266501	0.00411489	-0.0446467	0.0757974	0.00712832	-0.120329	0.0911705	-0.0644116	0.0161154	-0.0521553	-0.0863449	-0.0274985	-0.119719	-0.0208425	-0.022569	0.244629	0.18194	1	0.175723	-0.0260115
Atopobium	0.253757	0.218165	0.121776	-0.125635	-0.0396995	0.0408087	-0.137128	-0.0396995	-0.0396995	-0.012278	0.0235976	0.145011	0.139608	4.94e-05	-0.242069	0.136237	0.464475	-0.116405	-0.0139452	-0.0396995	-0.0396995	-0.0166243	-0.0161966	0.0315285	-0.155087	0.0260133	0.272381	0.162117	-0.0595773	-0.121159	-0.0224427	0.306205	0.0484556	0.087893	0.154963	0.339739	-0.0039364	0.293615	0.11523	0.0649572	0.148565	0.0507122	-0.0396995	0.370058	0.552927	0.274973	0.175723	1	0.0508739
Olsenella	0.00511051	-0.00937241	-0.0104615	-0.026015	-0.00361011	-0.00361011	-0.0607667	-0.00361011	-0.00361011	-0.00848297	-0.0059736	-0.00509837	-0.0131367	0.614038	0.0358012	0.171037	0.0495715	-0.0192575	-0.00411358	-0.00361011	-0.00361011	-0.00914324	-0.00361011	-0.0144522	-0.0196871	-0.00361011	-0.0133175	-0.00361011	-0.0111795	-0.0484242	-0.00361011	0.296606	-0.0050188	-0.0200402	0.432045	-0.0355588	0.454255	-0.00409876	-0.0239811	0.443745	0.893414	0.331533	-0.00361011	0.164367	-0.000741725	0.0807529	-0.0260115	0.0508739	1
Bulleidia	0.27076	0.233563	0.0164381	-0.137449	-0.015961	0.0167304	-0.191934	-0.0362977	-0.0362977	-0.0632126	0.00730883	0.0677974	0.110221	0.0365832	-0.125134	0.15287	0.448462	-0.138536	0.00307336	-0.0362977	-0.0224435	-0.0339226	-0.0362977	0.119588	-0.139212	-0.00744248	0.117323	0.406801	-0.0616565	-0.0791097	0.0394786	0.454031	-0.00760426	0.158702	0.177217	0.269153	0.0672745	0.331229	0.184401	0.157286	0.166788	0.14155	-0.0362977	0.188966	0.468265	0.241542	0.000134676	0.468315	0.105744
Sharpea	0.0923844	0.0929399	0.000988981	-0.0189071	-0.00626368	-0.00626368	0.00884612	-0.00626368	-0.00626368	-0.0147183	-0.0103644	0.395329	-0.0227926	-0.00880779	0.00937258	0.222693	-0.0324477	-0.0028734	-0.00713723	-0.00626368	-0.00626368	-0.0158639	-0.00626368	0.044974	-0.0368043	-0.00626368	0.15415	-0.00626368	-0.0193969	0.0742034	-0.00626368	0.114689	-0.00870782	0.223929	0.262724	0.272464	-0.0135704	0.187881	0.180189	0.292389	0.0895695	0.385439	-0.00626368	0.0631374	-0.0265564	0.0598081	-0.0676722	0.0741094	-0.00626368
Fusobacterium	-0.0283766	0.0340671	-0.0439902	-0.00155722	-0.0529548	-0.047821	-0.339239	-0.0514647	-0.0514647	-0.0397383	-0.0422032	0.0932257	-0.0548952	0.0437659	0.46362	0.240004	0.122441	0.330937	0.0278032	-0.0523215	-0.0230416	-0.0295109	-0.0337316	0.165586	0.205749	-0.0542266	0.00853209	-0.0382587	-0.0962358	-0.085632	0.0507146	0.272135	-0.029132	0.0575557	0.224672	0.202728	0.0928922	0.147638	0.108425	0.20215	0.166287	0.258202	-0.0514647	0.0945363	-0.0641576	0.14754	-0.0283756	-0.0770459	0.136793
Leptotrichia	-0.0877606	0.0391921	0.0303284	-0.0115795	-0.0367842	-0.0312846	-0.30558	-0.00388981	-0.00388981	-0.0410823	0.113238	0.0420802	0.182469	-0.0198423	-0.0960427	0.168436	0.292925	0.29537	-0.00140776	-0.039412	-0.00447629	-0.0576258	-0.0421336	0.0480763	0.0807894	0.000877475	0.0685492	0.102912	-0.0173121	-0.137431	-0.0138959	0.101592	0.03578	0.19526	0.0908528	0.360116	0.00800278	0.257672	0.0876608	-0.0315197	-0.0120065	-0.0220233	-0.00388981	0.0489224	0.47846	0.550143	0.168006	0.220921	-0.0271883
Sneathia	-0.00261008	-0.0127604	-0.0194409	-0.0272838	-0.0049151	-0.0049151	-0.0303152	-0.0049151	-0.0049151	-0.0115494	0.325386	-0.00694134	-0.0178853	0.535434	0.021738	0.137051	0.0302579	-0.0322061	-0.00560057	-0.0049151	-0.0049151	-0.0124484	-0.0049151	-0.0196764	-0.0294642	-0.0049151	-0.0181315	-0.0049151	-0.0152207	-0.0596881	-0.0049151	0.265238	-0.00683301	-0.0272844	0.399295	-0.0212704	0.394131	0.00626253	-0.0196749	0.379309	0.776918	0.323457	-0.0049151	0.161878	-0.0176554	0.0537559	-0.0341849	0.0566239	0.874249
Streptobacillus	-0.0972835	-0.028761	-0.0654952	0.0476084	-0.0110783	-0.0110783	-0.157704	-0.0110783	-0.0110783	-0.0180647	-0.0183311	-0.0156453	-0.0260759	-0.015578	0.307555	-0.000953706	0.0431294	-0.0157285	-0.0126233	-0.0110783	-0.0110783	0.0339508	-0.0110783	-0.0125384	0.0391364	-0.0110783	-0.0319605	-0.0110783	-0.00640329	-0.086119	-0.0110783	-0.0816744	-0.0154011	-0.0524837	-0.0457427	-0.0839384	-0.0240013	-0.114805	-0.0655607	-0.0551845	-0.0341557	-0.0500369	-0.0110783	-0.0798084	-0.0963487	-0.0797962	0.0393812	-0.106423	-0.0110783
Gemmatimonas	-0.0179997	-0.00937241	-0.00745226	-0.026015	1	-0.00361011	0.00788464	-0.00361011	-0.00361011	-0.00848297	-0.0059736	-0.00509837	-0.0131367	-0.00507642	0.093127	-0.0263203	-0.00562113	-0.0252541	-0.00411358	-0.00361011	-0.00361011	-0.00914324	-0.00361011	-0.0144522	-0.036048	-0.00361011	0.00649322	-0.00361011	-0.0111795	0.0411509	-0.00361011	0.0838425	-0.0050188	-0.0200402	0.00120181	-0.0295059	-0.00782137	0.0645067	0.0241991	-0.0193869	0.0170287	0.106146	-0.00361011	0.0280337	-0.0350284	-0.0349834	0.0221164	-0.0396995	-0.00361011
Bradyrhizobium	-0.0390981	-0.00937241	-0.016776	0.00622302	-0.00361011	-0.00361011	0.0369083	1	1	0.273742	-0.0059736	-0.00509837	-0.0131367	0.787054	-0.0480992	-0.0263203	-0.0706621	-0.00660871	-0.00411358	-0.00361011	-0.00361011	-0.00914324	-0.00361011	-0.0144522	-0.036048	-0.00361011	-0.0133175	-0.00361011	0.119093	-0.0668022	-0.00361011	-0.0347677	-0.0050188	-0.0200402	-0.0303214	0.00423448	-0.00782137	-0.0409146	-0.0269587	-0.0193869	-0.0117711	-0.0195012	1	-0.0266689	-0.0350284	-0.0349834	-0.0208425	-0.0396995	-0.00361011
Agrobacterium	0.102478	-0.00937241	-0.00253557	-0.026015	-0.00361011	-0.00361011	-0.0573558	-0.00361011	-0.00361011	-0.00848297	-0.0059736	-0.00509837	-0.0131367	-0.00507642	0.0110329	0.0820274	0.0450675	-0.0403627	-0.00411358	-0.00361011	-0.00361011	-0.00914324	-0.00361011	-0.0144522	0.017844	-0.00361011	-0.0133175	-0.00361011	-0.0111795	0.075361	-0.00361011	0.116834	-0.0050188	-0.0200402	0.0905529	0.0273889	-0.00782137	0.0601436	0.00573502	0.121866	0.0434446	0.31775	-0.00361011	-0.0266689	-0.0114995	0.00472816	-0.0451032	0.0668523	-0.00361011
Paracoccus	-0.0342375	-0.00937241	-0.040157	-0.016042	-0.00361011	-0.00361011	-0.0558375	-0.00361011	-0.00361011	-0.00848297	-0.0059736	-0.00509837	-0.0131367	-0.00507642	0.030434	-0.0263203	-0.0657086	-0.0299207	-0.00411358	-0.00361011	-0.00361011	-0.00914324	-0.00361011	0.193902	-0.0166208	-0.00361011	-0.0133175	-0.00361011	-0.0111795	0.00960756	-0.00361011	-0.0347677	-0.0050188	-0.0200402	-0.0303214	0.00591252	-0.00782137	-0.0409146	-0.0269587	-0.0193869	-0.0117711	-0.0195012	-0.00361011	-0.0266689	-0.0350284	-0.00635263	-0.0768097	-0.0396995	-0.00361011
Roseomonas	0.0191536	-0.00937241	-0.0257096	-0.00211067	-0.00361011	-0.00361011	-0.0198054	-0.00361011	-0.00361011	-0.00848297	-0.0059736	-0.00509837	-0.0131367	-0.00507642	-0.0337573	-0.0263203	0.0302316	0.00969411	0.988644	-0.00361011	-0.00361011	-0.00914324	-0.00361011	-0.0144522	-0.0257002	-0.00361011	-0.0133175	-0.00361011	-0.0111795	0.0135928	-0.00361011	0.00889596	-0.0050188	-0.0200402	0.00449225	-0.0274107	-0.00782137	0.0172981	0.00599834	0.224712	0.0518408	-0.0195012	-0.00361011	0.0337437	-0.021475	0.125142	0.0439675	-0.00901093	-0.00361011
Sphingobium	-0.0390981	-0.00937241	-0.016776	0.00622302	-0.00361011	-0.00361011	0.0369083	1	1	0.273742	-0.0059736	-0.00509837	-0.0131367	0.787054	-0.0480992	-0.0263203	-0.0706621	-0.00660871	-0.00411358	-0.00361011	-0.00361011	-0.00914324	-0.00361011	-0.0144522	-0.036048	-0.00361011	-0.0133175	-0.00361011	0.119093	-0.0668022	-0.00361011	-0.0347677	-0.0050188	-0.0200402	-0.0303214	0.00423448	-0.00782137	-0.0409146	-0.0269587	-0.0193869	-0.0117711	-0.0195012	1	-0.0266689	-0.0350284	-0.0349834	-0.0208425	-0.0396995	-0.00361011
Sphingomonas	-0.029593	-0.0111518	-0.0161488	0.00279247	-0.00429548	-0.00429548	0.0297388	0.990081	0.990081	0.282953	-0.00710768	-0.00606629	-0.0156306	0.778803	-0.0507458	-0.0207811	-0.0696978	-0.0103929	-0.00489454	-0.00429548	-0.00429548	-0.00674735	0.0965406	-0.0171959	-0.0423168	-0.00429548	-0.0158458	-0.00429548	0.115772	-0.0745524	-0.00429548	-0.0267204	-0.00597162	-0.0164327	-0.0321348	-0.000747198	-0.00930624	-0.0405976	-0.0191186	-0.0185475	-0.00870513	-0.0201201	0.990081	-0.00475324	-0.032585	-0.0147909	-0.0135973	-0.0374875	-0.00429548
Sphingopyxis	0.0421583	-0.00937241	-0.0072989	0.017478	-0.00361011	-0.00361011	-0.00665661	-0.00361011	-0.00361011	-0.00848297	-0.0059736	-0.00509837	-0.0131367	-0.00507642	0.0546476	0.144013	-0.0276599	0.00517551	-0.00411358	-0.00361011	-0.00361011	-0.00914324	-0.00361011	-0.0144522	-0.00780681	-0.00361011	0.265333	-0.00361011	-0.0111795	0.00815858	-0.00361011	0.0843987	-0.0050188	0.222726	0.0646918	0.111755	-0.00782137	0.065001	0.0330053	0.276699	0.0750333	0.611681	-0.00361011	0.0282903	-0.0350284	0.0690673	-0.0120852	-0.0117812	-0.00361011
Lautropia	-0.0182335	-0.00308235	-0.0219761	-0.0202691	-0.0102537	-0.0106144	-0.0705186	-0.013011	-0.013011	0.76794	-9.62e-06	0.0879075	-0.0352241	-0.0123554	-0.0278787	0.0327243	-0.112677	0.045855	-0.0148256	-0.013011	-0.00925416	0.153685	-0.00951278	0.00901679	0.167198	-0.00127393	-0.0282094	-0.00900583	0.000897943	0.00333108	-0.0104425	-0.0259962	-0.00701911	-0.0053599	0.0365159	0.0109621	0.0215518	-0.00490917	0.01077	0.018307	-0.0082998	-0.011006	-0.013011	-0.00713706	-0.0781866	-0.0354665	-0.0706377	-0.0382721	-0.00338157
Acidovorax	-0.0400248	-0.0163532	-0.0323328	0.0451625	-0.00629902	-0.00629902	0.0402134	0.844312	0.844312	0.224399	-0.0104229	-0.00889577	-0.0229212	0.662514	-0.0604811	0.144807	-0.0785258	0.0358092	-0.00717749	-0.00629902	-0.00629902	-0.0159534	-0.00629902	-0.0252166	-0.0414337	-0.00629902	-0.0232367	-0.00629902	0.0909061	-0.0738796	-0.00629902	-0.0503148	-0.00875695	-0.0349667	0.00121307	0.00199725	0.0102752	-0.0606784	-0.0315048	-0.0241845	-0.00923093	-0.0272757	0.844312	-0.0465327	-0.0533371	-0.0479066	-0.0424471	-0.0508147	-0.00629902
Comamonas	-0.0403755	-0.0101716	-0.0187	0.00727206	-0.00391793	-0.00391793	0.0389801	0.996748	0.996748	0.27219	-0.00648296	-0.00553309	-0.0142568	0.784298	-0.0499977	0.0235834	-0.0697511	-0.0100803	-0.00446434	-0.00391793	-0.00391793	-0.00992286	-0.00391793	-0.0156845	-0.0389076	-0.00391793	-0.014453	-0.00391793	0.117757	-0.0661645	-0.00391793	-0.0370094	-0.00544674	-0.021749	-0.0182185	0.00938556	-0.00848827	-0.0439214	-0.025265	-0.0203665	-0.0119849	-0.0208195	0.996748	-0.0289429	-0.0380152	-0.0379663	-0.0214276	-0.0386839	-0.00391793
Delftia	-0.0390981	-0.00937241	-0.016776	0.00622302	-0.00361011	-0.00361011	0.0369083	1	1	0.273742	-0.0059736	-0.00509837	-0.0131367	0.787054	-0.0480992	-0.0263203	-0.0706621	-0.00660871	-0.00411358	-0.00361011	-0.00361011	-0.00914324	-0.00361011	-0.0144522	-0.036048	-0.00361011	-0.0133175	-0.00361011	0.119093	-0.0668022	-0.00361011	-0.0347677	-0.0050188	-0.0200402	-0.0303214	0.00423448	-0.00782137	-0.0409146	-0.0269587	-0.0193869	-0.0117711	-0.0195012	1	-0.0266689	-0.0350284	-0.0349834	-0.0208425	-0.0396995	-0.00361011
Hylemonella	-0.0457337	-0.0239068	-0.0306847	0.0668518	-0.00920854	-0.00920854	-0.0521225	-0.00920854	-0.00920854	-0.0216381	-0.0152373	-0.0130047	-0.0113124	-0.0129488	0.0372246	0.0894369	-0.00198562	0.379886	-0.0104928	-0.00920854	-0.00920854	-0.00546474	-0.00920854	0.0759592	0.112197	-0.00920854	0.018554	-0.00920854	-0.0084381	-0.038447	-0.00920854	-0.0584177	0.207508	-0.0511179	-0.0295245	0.047223	-0.0199505	0.190875	-0.0218633	-0.045182	-0.0289185	-0.0266844	-0.00920854	-0.0409051	-0.0219249	0.0750141	0.0484811	-0.0282785	-0.00920854
Pelomonas	-0.00839977	-0.00937241	-0.0258813	0.0894616	-0.00361011	-0.00361011	0.000624545	-0.00361011	-0.00361011	-0.00848297	-0.0059736	-0.00509837	-0.0131367	-0.00507642	-0.0386516	-0.0263203	-0.0381119	0.135502	-0.00411358	-0.00361011	-0.00361011	-0.00914324	-0.00361011	-0.0144522	-0.0155983	-0.00361011	-0.0133175	-0.00361011	-0.0111795	-0.0532848	-0.00361011	-0.0347677	-0.0050188	-0.0200402	-0.0303214	-0.0495785	-0.00782137	-0.0409146	-0.0269587	-0.0193869	-0.0117711	-0.0195012	-0.00361011	-0.0266689	-0.017172	-0.00484575	-0.0416325	-0.0396995	-0.00361011
Ralstonia	-0.0390981	-0.00937241	-0.016776	0.00622302	-0.00361011	-0.00361011	0.0369083	1	1	0.273742	-0.0059736	-0.00509837	-0.0131367	0.787054	-0.0480992	-0.0263203	-0.0706621	-0.00660871	-0.00411358	-0.00361011	-0.00361011	-0.00914324	-0.00361011	-0.0144522	-0.036048	-0.00361011	-0.0133175	-0.00361011	0.119093	-0.0668022	-0.00361011	-0.0347677	-0.0050188	-0.0200402	-0.0303214	0.00423448	-0.00782137	-0.0409146	-0.0269587	-0.0193869	-0.0117711	-0.0195012	1	-0.0266689	-0.0350284	-0.0349834	-0.0208425	-0.0396995	-0.00361011
Eikenella	-0.0722728	-0.0500853	0.0113503	0.0961483	-0.0238503	-0.0238503	-0.093901	-0.0238503	-0.0238503	0.00057318	-0.0394648	0.0101171	-0.0618119	0.0227204	0.147477	0.0218603	-0.117825	0.39138	-0.0271766	-0.0238503	-0.0238503	-0.00210839	0.0175628	0.0153227	0.250237	-0.0238503	-0.0330799	-0.0238503	0.0308948	-0.0634195	0.0369639	-0.0622093	-0.0331569	-0.104099	0.0235867	0.0264928	0.105764	-0.0429631	-0.0609783	0.017335	0.0354811	-0.0468312	-0.0238503	0.00136562	-0.128995	-0.107369	0.0427048	-0.124007	0.0673462
Kingella	-0.0673814	-0.0216656	0.203636	0.48023	-0.0099937	0.0717413	-0.0784807	0.00923859	0.00923859	-0.010732	-0.0531799	0.131669	0.0880552	-0.013943	-0.0312805	0.14761	-0.197489	0.37034	0.0141509	-0.0344225	-0.0344225	-0.0217247	-0.0344225	0.0120163	0.164019	-0.0344225	0.0205906	-0.0344225	-0.0377058	0.051718	-0.0116665	-0.114152	-0.0245625	-0.0430493	0.00725929	0.123579	0.05623	-0.043521	-0.00448215	0.0571593	0.016772	-0.0533862	0.00923859	-0.0128105	-0.153133	0.0206518	0.109443	-0.109229	-0.0344225
Neisseria	-0.0390352	-0.0312229	-0.149284	-0.0233869	-0.0418904	-0.0309193	-0.00734449	-0.0418904	-0.0418904	0.0702945	-0.0558063	0.0387405	-0.0692089	-0.058905	0.212002	-0.0888228	-0.22063	0.0345475	-0.0439718	-0.0366362	0.0284649	-0.0333575	-0.0411625	-0.00297009	0.0203914	-0.0207243	-0.040855	-0.0402236	-0.00236872	0.0789372	-0.0354768	-0.00661587	-0.0503476	-0.0209961	0.0239853	-0.0171016	0.0262511	-0.0381522	0.00264152	0.0649554	-0.0689377	0.00989102	-0.0418904	-0.035188	-0.181491	-0.141273	-0.337293	-0.214448	-0.0418904
KD1.23	-0.00839977	-0.00937241	-0.0258813	0.0894616	-0.00361011	-0.00361011	0.000624545	-0.00361011	-0.00361011	-0.00848297	-0.0059736	-0.00509837	-0.0131367	-0.00507642	-0.0386516	-0.0263203	-0.0381119	0.135502	-0.00411358	-0.00361011	-0.00361011	-0.00914324	-0.00361011	-0.0144522	-0.0155983	-0.00361011	-0.0133175	-0.00361011	-0.0111795	-0.0532848	-0.00361011	-0.0347677	-0.0050188	-0.0200402	-0.0303214	-0.0495785	-0.00782137	-0.0409146	-0.0269587	-0.0193869	-0.0117711	-0.0195012	-0.00361011	-0.0266689	-0.017172	-0.00484575	-0.0416325	-0.0396995	-0.00361011
Propionivibrio	-0.035228	-0.0131897	-0.0473361	-0.0120867	-0.00508048	-0.00508048	-0.0576426	-0.00508048	-0.00508048	-0.011938	-0.0084066	-0.00717489	-0.0184871	-0.00714401	0.219637	0.0503774	0.00211172	0.014936	-0.00578901	-0.00508048	-0.00508048	-0.0128672	-0.00508048	-0.0203385	-0.00126857	-0.00508048	-0.0187416	-0.00508048	-0.0157329	-0.0539747	-0.00508048	0.135235	-0.00706292	-0.0282024	0.156319	-0.0055128	-0.0110069	-0.0191863	0.0162677	-0.0272831	-0.00258086	-0.00303946	-0.00508048	0.0421559	-0.043336	0.0271347	0.00385085	-0.0423756	-0.00508048
Desulfovibrio	0.00511051	-0.00937241	-0.0104615	-0.026015	-0.00361011	-0.00361011	-0.0607667	-0.00361011	-0.00361011	-0.00848297	-0.0059736	-0.00509837	-0.0131367	0.614038	0.0358012	0.171037	0.0495715	-0.0192575	-0.00411358	-0.00361011	-0.00361011	-0.00914324	-0.00361011	-0.0144522	-0.0196871	-0.00361011	-0.0133175	-0.00361011	-0.0111795	-0.0484242	-0.00361011	0.296606	-0.0050188	-0.0200402	0.432045	-0.0355588	0.454255	-0.00409876	-0.0239811	0.443745	0.893414	0.331533	-0.00361011	0.164367	-0.000741725	0.0807529	-0.0260115	0.0508739	1
Arcobacter	-0.0390981	-0.00937241	-0.016776	0.00622302	-0.00361011	-0.00361011	0.0369083	1	1	0.273742	-0.0059736	-0.00509837	-0.0131367	0.787054	-0.0480992	-0.0263203	-0.0706621	-0.00660871	-0.00411358	-0.00361011	-0.00361011	-0.00914324	-0.00361011	-0.0144522	-0.036048	-0.00361011	-0.0133175	-0.00361011	0.119093	-0.0668022	-0.00361011	-0.0347677	-0.0050188	-0.0200402	-0.0303214	0.00423448	-0.00782137	-0.0409146	-0.0269587	-0.0193869	-0.0117711	-0.0195012	1	-0.0266689	-0.0350284	-0.0349834	-0.0208425	-0.0396995	-0.00361011
Campylobacter	0.10257	0.166782	0.16991	0.0938377	-0.0512314	-0.0214641	-0.0580989	-0.0512314	-0.0512314	-0.0717919	0.138014	0.359686	-0.0101323	-0.0277711	-0.13414	0.0984624	0.139806	0.179535	0.0794803	-0.0512314	0.252073	-0.050261	0.0139438	-0.0233112	-0.070096	-0.00263777	0.0698367	0.0233887	0.0814019	-0.0467507	0.0444769	0.205366	0.0301729	0.223123	0.298945	0.422556	0.0379965	0.241105	0.436704	0.0719138	0.0559092	0.0466719	-0.0512314	0.225882	0.236069	0.466139	0.118231	0.17876	0.0205304
Helicobacter	0.00511051	-0.00937241	-0.0104615	-0.026015	-0.00361011	-0.00361011	-0.0607667	-0.00361011	-0.00361011	-0.00848297	-0.0059736	-0.00509837	-0.0131367	0.614038	0.0358012	0.171037	0.0495715	-0.0192575	-0.00411358	-0.00361011	-0.00361011	-0.00914324	-0.00361011	-0.0144522	-0.0196871	-0.00361011	-0.0133175	-0.00361011	-0.0111795	-0.0484242	-0.00361011	0.296606	-0.0050188	-0.0200402	0.432045	-0.0355588	0.454255	-0.00409876	-0.0239811	0.443745	0.893414	0.331533	-0.00361011	0.164367	-0.000741725	0.0807529	-0.0260115	0.0508739	1
Cardiobacterium	-0.0221398	-0.0456429	0.0223189	0.055037	-0.0175809	0.026593	-0.100867	-0.0175809	-0.0175809	-0.0304956	-0.0290909	-0.0248286	-0.0298994	-0.0247218	0.109935	0.0588177	-0.0982602	0.15635	0.0354884	-0.0175809	-0.0175809	-0.0401861	-0.0175809	-0.0176616	0.225833	0.0184749	-0.0146397	-0.0175809	0.0449384	0.000924694	-0.0175809	-0.0753117	-0.0244411	-0.0401597	-0.0240728	0.0169812	-0.0259551	0.0512116	-0.0566759	0.0674799	-0.0289813	-0.0332503	-0.0175809	-0.0576178	-0.0542401	0.0667832	-0.0173612	-0.0703341	-0.0175809
Klebsiella	-0.0344917	-0.00947087	-0.0192929	-0.0258129	-0.00364803	-0.00364803	-0.0585593	-0.00364803	-0.00364803	-0.00857208	-0.00582422	-0.00515192	-0.0132747	-0.00512975	-0.0461675	-0.0265967	-0.0720834	-0.0208081	-0.00415679	-0.00364803	-0.00364803	-0.00923928	-0.00364803	-0.0140455	-0.0361606	-0.00364803	-0.0134275	-0.00364803	-0.011297	-0.0524168	-0.00364803	-0.0348368	-0.00507152	-0.0201641	-0.030606	-0.0239802	-0.00790353	-0.0407863	-0.0271347	-0.0195401	-0.0117208	-0.0194834	-0.00364803	-0.0262057	-0.0350156	-0.0347354	-0.0725938	-0.0274922	-0.00364803
Actinobacillus	-0.0944945	-0.0261771	-0.0405898	0.0552025	-0.0112337	-0.0157498	-0.0740007	-0.0117141	-0.0117141	-0.032858	-0.0225557	-0.0207277	-0.0317909	-0.0189615	-0.0559672	-0.0203603	-0.145012	-0.0312973	-0.00807924	-0.0157498	0.00732414	-0.0229473	-0.0143174	-0.0336602	0.0186434	0.035512	-0.0350778	0.0104893	-0.0358612	0.134471	-0.0136464	-0.112454	-0.0173633	-0.0422748	-0.019818	-0.0885888	0.004907	-0.11227	-0.0751287	-0.042992	-0.0430533	-0.0673155	-0.0117141	-0.046965	-0.0924478	-0.0809994	-0.0494111	-0.0982077	-0.0157498
Aggregatibacter	-0.0902313	0.0253508	-0.0545565	0.0444924	-0.0218273	-0.019467	-0.128359	-0.0261258	-0.0261258	0.0178054	-0.0098438	-0.0058042	-0.0318196	-0.030509	0.142804	0.050162	-0.0996402	0.126714	0.0214516	-0.0295978	-0.00312994	-0.0111242	-0.0098811	0.255568	0.212064	-0.0295978	-0.0466622	-0.0126673	0.0181072	0.0232746	-0.00426346	-0.0247654	0.013925	-0.0386117	0.0489954	-0.0353095	0.0223202	-0.105472	-0.0505791	-0.00980745	-0.0319621	0.0171284	-0.0261258	-0.0162591	-0.121814	-0.0417125	-0.13892	-0.114609	-0.0160295
Haemophilus	-0.194461	-0.0700437	-0.149271	0.000374762	-0.00401485	-0.00316163	-0.274419	-0.0347324	-0.0347324	0.0650858	0.0142744	-0.0522443	-0.111997	-0.0524497	0.0421391	-0.121685	-0.389326	-0.0615602	-0.0220338	-0.0291971	-0.0315164	-0.0402339	0.125739	-0.00572423	0.0276451	0.0434733	-0.146306	-0.0433234	-0.0229124	-0.079228	0.0053392	-0.167621	-0.0455577	-0.0627541	-0.187621	-0.200552	-0.0324836	-0.248439	-0.172255	-0.060348	-0.0746355	-0.0975361	-0.0347324	-0.135933	-0.298551	-0.232625	-0.235434	-0.299574	-0.0405845
Acinetobacter	-0.0417903	-0.011053	-0.0164625	0.00635787	-0.00425746	-0.00113256	0.0347459	0.998163	0.998163	0.271886	-0.00704477	-0.000758015	-0.0136434	0.785205	-0.0452296	-0.026995	-0.0723356	-0.00356477	-0.00485122	-0.00425746	-0.00425746	-0.010593	-0.00425746	-0.0092313	-0.0260774	-0.00425746	-0.0130242	-0.00425746	0.116934	-0.0680771	-0.00425746	-0.0350722	-0.00591876	-0.0183169	-0.023189	0.00454863	-0.00722536	-0.0406073	-0.0261298	-0.014453	-0.0131011	-0.0190725	0.998163	-0.0265935	-0.0311474	-0.0316343	-0.0240647	-0.0403861	-0.00425746
Enhydrobacter	-0.0376102	-0.0125453	-0.0214908	0.0106896	-0.00483226	0.434707	0.0414639	0.898997	0.898997	0.24281	-0.00799588	-0.00682435	-0.0175839	0.70658	-0.0310148	-0.0352306	-0.0671414	0.00225163	-0.00550618	-0.00483226	-0.00483226	-0.0122386	-0.00483226	-0.0193448	-0.0446849	-0.00483226	-0.0178259	-0.00483226	0.102356	-0.0560029	-0.00483226	-0.00138767	-0.00671785	-0.0268245	0.0194118	0.0432268	-0.0104692	-0.0246684	0.00773069	0.00209534	0.00616981	0.0695545	0.898997	-0.0356973	-0.032872	-0.0389419	-0.0171961	-0.01788	-0.00483226
Pseudomonas	-0.0221484	-0.0118433	-0.00812883	0.00205532	-0.00456185	-0.00456185	0.0322462	0.978661	0.978661	0.265772	-0.00754844	-0.00644247	-0.0165999	0.769625	-0.0461594	-0.00705413	-0.0801776	-0.0104261	-0.00519806	-0.00456185	-0.00456185	-0.0115537	-0.00456185	-0.0182623	-0.00335227	-0.00456185	-0.0168284	-0.00456185	0.113499	-0.0476688	-0.00456185	-0.0439336	-0.00634192	-0.0253235	-0.0278701	0.00734867	0.143503	-0.0447244	-0.0258745	-8.58e-05	-0.0148743	-0.0213164	0.978661	-0.0155743	-0.044263	-0.0442061	-0.0318277	-0.0477136	-0.00456185
Treponema	0.0930282	0.00066672	0.0487705	-0.0368108	-0.0132571	-0.0132571	-0.0645816	-0.0132571	-0.0132571	-0.0239349	0.00225172	0.120414	0.00445646	0.525464	0.019911	0.225255	0.0560862	-0.0342283	0.0181363	-0.0132571	-0.0132571	0.00410161	-0.0132571	-0.00718704	-0.00785264	-0.0132571	0.17332	-0.0132571	-0.0410536	0.0122628	0.0434342	0.353874	-0.0184301	0.078896	0.496425	0.109242	0.42709	0.0598169	0.0357504	0.522936	0.838178	0.486939	-0.0132571	0.318882	0.0269006	0.10673	-0.0592992	0.186131	0.86876
TG5	0.051982	0.0266142	0.00251846	-0.0278167	-0.00632349	-0.00632349	-0.0625824	-0.00632349	-0.00632349	-0.0148588	-0.0104634	0.150335	-0.0194899	0.570716	0.0448197	0.242965	0.0273547	-0.0158883	-0.00720538	-0.00632349	-0.00632349	0.0154776	-0.00632349	0.00471149	-0.0324411	-0.00632349	0.0465211	-0.00632349	-0.0195821	-0.0346953	-0.00632349	0.330159	-0.00879096	0.100681	0.524705	0.084093	0.418891	0.0724997	0.0572789	0.524811	0.873046	0.470484	-0.00632349	0.192961	-0.00717874	0.103776	-0.0552548	0.0873303	0.933245
Acholeplasma	0.00752533	-0.00989737	-0.0108658	-0.0249732	-0.00381231	-0.00381231	-0.0610614	-0.00381231	-0.00381231	-0.00895811	-0.00630819	-0.00538393	-0.0138725	0.612859	0.0388893	0.179064	0.0479106	-0.0189323	-0.00434399	-0.00381231	-0.00381231	-0.00965535	-0.00381231	-0.0152617	-0.0201072	-0.00381231	0.00194645	-0.00381231	-0.0118057	-0.0478855	-0.00381231	0.301027	-0.00529991	-0.00721457	0.435138	-0.0290865	0.45315	-0.000358211	-0.0220501	0.459001	0.896435	0.366198	-0.00381231	0.165755	-0.00275321	0.0846045	-0.0266682	0.0501235	0.998348
Mycoplasma	0.0973777	-0.0211878	0.0154015	-0.00867857	-0.00816123	-0.00816123	-0.0239915	-0.00816123	-0.00816123	-0.0191771	-0.0135043	-0.0115257	-0.0296975	0.454483	0.0062278	0.128573	0.0151487	-0.0037529	-0.00929942	-0.00816123	-0.00816123	0.0184578	-0.00816123	-0.00151713	-0.0425486	-0.00816123	-0.0301063	-0.00816123	-0.0252731	0.0163474	-0.00816123	0.37615	-0.0113458	-0.0102331	0.337475	-0.0166704	0.330088	0.0107689	-0.0261971	0.419522	0.729718	0.234083	-0.00816123	0.171468	0.035474	0.155554	-0.00734094	0.0803803	0.747178
Thermus	-0.0234636	-0.00937241	-0.0365218	0.00606413	-0.00361011	-0.00361011	0.207958	-0.00361011	-0.00361011	-0.00848297	-0.0059736	-0.00509837	-0.0131367	-0.00507642	-0.0408817	-0.0263203	-0.0695732	-0.015172	-0.00411358	-0.00361011	-0.00361011	0.85555	-0.00361011	-0.0144522	-0.036048	-0.00361011	0.00870297	-0.00361011	0.393915	-0.0404608	-0.00361011	-0.0347677	-0.0050188	-0.0200402	0.00471802	-0.0272669	-0.00782137	-0.0409146	0.0725535	-0.0193869	-0.0117711	-0.0195012	-0.00361011	-0.0266689	-0.0350284	0.0110635	-0.0733263	-0.0191078	-0.00361011
[truncated: 43 more columns]
