# Supplementary material for: A large genomic island allows Neisseria meningitidis to utilize propionic acid, with implications for colonization of the human nasopharynx
Source: Mol Microbiol. 2014 Jun 27;93(2):346–55. doi: 10.1111/mmi.12664 (PMC4441257; doi:10.1111/mmi.12664)
Supplement: Supplementary file 3 — Supporting Information [file mmi0093-0346-sd3.xlsx]

## Sheet: S4_charlsongenuscorr
	A4	Abiotrophia	Acholeplasma	Achromobacter	Acidaminococcus	Acidocella	Acidovorax	Acinetobacter	Actinobacillus	Actinomyces	Actinomycetospora	Actinotalea	Adlercreutzia	Aggregatibacter	Agrobacterium	Agromyces	Akkermansia	Alicycliphilus	Alicyclobacillus	Allobaculum	Alloiococcus	Alloscardovia	Amaricoccus	Ammoniphilus	Anaerococcus	Anaerofustis	Anaeromusa	Anaerostipes	Anaerotruncus	Anoxybacillus	Aquabacterium	Aquicella	Aquitalea	Arcicella	Arcobacter	Arsenicicoccus	Arthrobacter	Arthrospira	Asticcacaulis	Atopobium	Azorhizobium	Azospirillum	Bacillus	Bacteroides	Bdellovibrio	Bergeyella	Bilophila	Blastococcus	Blautia
A4	1	0.00674654	-0.00808167	0.071669	-0.00860039	0.0687594	0.0669974	0.0670243	-0.0245293	-0.0447846	0.0879744	-0.00722944	-0.00722944	-0.023944	0.0751477	-0.0119039	-0.00992754	0.143225	-0.010098	-0.00722944	0.152574	-0.0141191	-0.0101783	-0.0139153	-0.00750709	-0.00977294	0.145253	-0.0163268	-0.0136344	-0.016533	-0.0125256	-0.0141539	0.189539	0.244796	0.103119	-0.00722944	-0.0137169	-0.00722944	-0.0120849	-0.0221558	-0.00722944	-0.00722944	0.0126819	0.0329462	0.229196	-0.0338987	-0.0140927	-0.00722944	-0.0201959
Abiotrophia	0.00674654	1	-0.0168519	0.0167454	-0.0168399	0.0698423	-0.0827705	-0.0905797	0.0483045	-0.0937702	0.0365505	-0.0168112	0.0193352	0.0470702	-0.0739099	-0.0276812	-0.0230853	-0.050421	-0.0234817	-0.0168112	0.0138864	-0.0328324	0.0252283	-0.0323583	0.131497	0.0365862	-0.0191882	-0.0139576	0.0682702	0.0297233	-0.0119942	0.0492414	-0.0686093	0.178531	-0.0959478	-0.0168112	-0.0318971	-0.0168112	0.0357783	-0.0727602	-0.0168112	-0.0168112	-0.031488	0.200168	-0.00560146	-0.0436728	0.215785	-0.0168112	0.32176
Acholeplasma	-0.00808167	-0.0168519	1	-0.00539539	-0.00473263	-0.00536256	-0.0392367	-0.0443398	-0.0111362	-0.00534137	-0.00554496	-0.00397823	-0.00397823	-0.0127205	-0.0266767	-0.00655051	-0.00546294	-0.0132059	-0.00555674	-0.00397823	-0.0115919	0.305284	-0.00560093	-0.00765732	-0.0182012	-0.00537787	-0.00594155	-0.00898432	-0.00750275	-0.00909783	-0.00689262	-0.00778862	-0.0270701	-0.0372094	-0.032531	-0.00397823	-0.00754816	-0.00397823	-0.0066501	0.0448213	-0.00397823	-0.00397823	-0.0169122	-0.01889	-0.0200097	-0.0166283	-0.00775495	-0.00397823	-0.0126644
Achromobacter	0.071669	0.0167454	-0.00539539	1	-0.00574169	0.210785	-0.0388246	-0.0461053	0.0136235	0.114295	0.264666	-0.00482644	-0.00482644	-0.00722582	0.000281453	-0.00794716	-0.00662771	-0.0160215	-0.00674151	-0.00482644	-0.014066	-0.00942607	-0.00679512	-0.00928996	-0.0137068	-0.0065245	-0.0111238	-0.0108999	-0.00910244	-0.0110376	-0.00836221	-0.00944926	-0.0264628	-0.0271793	-0.0357862	-0.00482644	-0.00915753	-0.00482644	-0.00806799	0.234739	-0.00482644	-0.00482644	-0.0205181	0.0407561	-0.024276	-0.0226311	-0.0094084	-0.00482644	0.00135704
Acidaminococcus	-0.00860039	-0.0168399	-0.00473263	-0.00574169	1	-0.00570675	0.170524	0.116983	-0.0143644	-0.00993087	-0.00590086	-0.00423357	-0.00423357	-0.0140216	0.358151	-0.00697095	-0.00581358	-0.0140535	-0.00591339	-0.00423357	-0.0123382	-0.00826819	-0.00596042	-0.0081488	-0.0193694	-0.00572305	-0.00975737	-0.00956097	-0.00798431	-0.00968176	-0.00733501	-0.00828853	0.0583895	-0.0397925	0.0919327	-0.00423357	-0.00803263	-0.00423357	-0.00707694	-0.0082643	-0.00423357	-0.00423357	-0.0179977	-0.0175675	-0.021294	-0.0198511	-0.00825269	-0.00423357	-0.0162812
Acidocella	0.0687594	0.0698423	-0.00536256	0.210785	-0.00570675	1	-0.0384634	-0.0388269	-0.0162763	0.00812121	0.254816	-0.00479707	-0.00479707	-0.015888	-0.0321676	-0.0078988	-0.00658738	-0.015924	-0.00670048	-0.00479707	-0.0139804	-0.00936871	-0.00675377	-0.00923342	-0.0138776	-0.0064848	-0.0110561	-0.0108336	-0.00904705	-0.0109704	-0.00831132	-0.00939176	-0.00309519	-0.00254924	-0.00850739	-0.00479707	-0.0091018	-0.00479707	-0.0080189	0.0122941	-0.00479707	-0.00479707	-0.0203933	0.048535	-0.0241283	0.0302564	0.290002	-0.00479707	0.000744082
Acidovorax	0.0669974	-0.0827705	-0.0392367	-0.0388246	0.170524	-0.0384634	1	0.852119	-0.0944957	-0.317098	-0.0193454	0.0292945	-0.0352046	-0.0962695	0.559507	0.217933	0.166061	0.364195	0.016902	0.0831687	-0.0165119	-0.0661613	0.0430848	0.267231	0.166669	-0.0133205	0.184568	0.109797	-0.0338775	0.0702699	-0.0179673	-0.0389715	0.518868	-0.0174861	0.81925	-0.0252507	0.229017	0.00607092	-0.0112715	-0.24873	0.178269	0.010973	0.294463	0.108723	0.188554	-0.140969	-0.00143677	-0.0252507	-0.0627288
Acinetobacter	0.0670243	-0.0905797	-0.0443398	-0.0461053	0.116983	-0.0388269	0.852119	1	-0.102017	-0.402337	-0.0353694	0.0310008	-0.0209062	-0.11595	0.58053	0.180534	0.17689	0.322513	0.0823667	0.133681	-0.00784426	-0.0859822	0.0890239	0.135005	0.198525	-0.013238	0.242944	0.13496	-0.0374385	0.126388	-0.012471	-0.0171706	0.532948	0.0808328	0.851192	-0.00555442	0.18658	-0.0124659	0.000540984	-0.309921	0.163782	0.0138556	0.231179	0.0640091	0.219757	-0.164586	-0.0115389	-0.00555442	-0.0453019
Actinobacillus	-0.0245293	0.0483045	-0.0111362	0.0136235	-0.0143644	-0.0162763	-0.0944957	-0.102017	1	-0.0235089	-0.0137282	-0.0120746	-0.0120746	0.0440364	-0.0682614	-0.019882	-0.016581	-0.0287801	-0.0168657	-0.0120746	-0.0279339	-0.0232326	-0.0169998	-0.0232413	-0.034093	-0.00998984	-0.00987802	-0.027269	-0.0227722	-0.0243903	-0.0209203	-0.0183787	-0.0315255	-0.0706784	-0.0721933	-0.0120746	-0.02291	-0.0120746	-0.0201843	-0.0544838	-0.0120746	0.0118276	-0.0502333	-0.0500775	-0.0416785	0.105612	-0.0235377	-0.0120746	-0.0417433
Actinomyces	-0.0447846	-0.0937702	-0.00534137	0.114295	-0.00993087	0.00812121	-0.317098	-0.402337	-0.0235089	1	0.0202665	-0.0411962	-0.0383003	-0.00189864	-0.220494	-0.050085	-0.0460727	-0.111955	-0.0516502	-0.0372742	-0.107893	0.0138998	-0.0529714	-0.0623267	-0.168633	-0.050328	-0.0574316	-0.0644585	-0.0713977	-0.0850718	-0.00950749	-0.0345851	-0.22702	-0.299978	-0.265027	-0.0400969	-0.0625783	-0.0411962	-0.0648124	0.399148	-0.0411962	-0.0411962	-0.148845	-0.122862	-0.167926	0.081569	-0.048387	-0.0400969	-0.135423
Actinomycetospora	0.0879744	0.0365505	-0.00554496	0.264666	-0.00590086	0.254816	-0.0193454	-0.0353694	-0.0137282	0.0202665	1	-0.00496024	-0.00496024	-0.0164284	-0.0332617	-0.00816747	-0.00681144	-0.0164657	-0.00692839	-0.00496024	0.532017	-0.00968737	-0.00698349	-0.00954748	0.0136274	-0.00670537	-0.0114322	-0.011202	-0.00935477	-0.0113436	-0.00859402	-0.00971121	-0.0260753	-0.00194353	-0.0361273	-0.00496024	-0.00941139	-0.00496024	-0.00829165	0.0236608	-0.00496024	-0.00496024	0.0427534	0.0638994	0.0771506	-0.0232584	-0.00966922	-0.00496024	0.0135785
Actinotalea	-0.00722944	-0.0168112	-0.00397823	-0.00482644	-0.00423357	-0.00479707	0.0292945	0.0310008	-0.0120746	-0.0411962	-0.00496024	1	-0.00355872	-0.0117865	0.022376	-0.00585974	-0.00488686	-0.0118133	-0.00497077	-0.00355872	-0.00326888	-0.0069502	-0.0050103	-0.00684984	-0.00601064	-0.00481076	-0.008202	-0.00803691	-0.00671157	-0.00813844	-0.00616578	-0.0069673	0.00707714	0.0111565	-0.00186357	-0.00355872	-0.00675219	-0.00355872	-0.00594884	-0.0286625	-0.00355872	-0.00355872	0.48461	-0.0161623	-0.0178996	-0.0166868	-0.00693718	-0.00355872	-0.0136859
Adlercreutzia	-0.00722944	0.0193352	-0.00397823	-0.00482644	-0.00423357	-0.00479707	-0.0352046	-0.0209062	-0.0120746	-0.0383003	-0.00496024	-0.00355872	1	-0.0117865	-0.0238636	-0.00585974	-0.00488686	-0.0118133	-0.00497077	-0.00355872	0.0289528	-0.0069502	-0.0050103	-0.00684984	-0.0162818	-0.00481076	-0.008202	-0.00803691	0.69885	-0.00813844	-0.00616578	-0.0069673	-0.0242155	-0.0334494	-0.0291175	-0.00355872	-0.00675219	-0.00355872	-0.00594884	-0.0286625	-0.00355872	-0.00355872	-0.0151288	0.00291222	-0.0178996	-0.0166868	-0.00693718	-0.00355872	0.577358
Aggregatibacter	-0.023944	0.0470702	-0.0127205	-0.00722582	-0.0140216	-0.015888	-0.0962695	-0.11595	0.0440364	-0.00189864	-0.0164284	-0.0117865	-0.0117865	1	-0.0741214	-0.0194076	-0.0161854	-0.0331423	-0.0164633	-0.0117865	-0.0314288	-0.0230192	-0.0165942	-0.0226868	-0.0528153	-0.0159333	-0.0271651	-0.0209016	-0.0222288	-0.0269547	0.00817092	-0.0051537	-0.0739407	-0.0762533	-0.0919491	-0.0117865	-0.0223634	-0.0117865	-0.0197026	-0.0084064	-0.0117865	-0.0117865	0.276298	-0.0435941	-0.053969	-0.0141756	-0.022976	-0.0117865	-0.0440438
Agrobacterium	0.0751477	-0.0739099	-0.0266767	0.000281453	0.358151	-0.0321676	0.559507	0.58053	-0.0682614	-0.220494	-0.0332617	0.022376	-0.0238636	-0.0741214	1	0.0529058	0.0824449	0.339927	-0.0333324	0.0694847	0.0175599	-0.028815	0.039465	-0.00111856	0.0517138	-0.0177383	0.101852	0.179909	-0.0450056	0.123586	-0.0097878	-0.0467204	0.507505	0.0446869	0.578554	-0.0238636	0.262681	-0.0238636	0.00690487	-0.161406	-0.0238636	-0.0238636	0.172545	0.0632161	0.0359591	-0.0448139	0.0101612	-0.0238636	-0.0544439
Agromyces	-0.0119039	-0.0276812	-0.00655051	-0.00794716	-0.00697095	-0.0078988	0.217933	0.180534	-0.019882	-0.050085	-0.00816747	-0.00585974	-0.00585974	-0.0194076	0.0529058	1	-0.00804665	-0.0194516	-0.00818481	-0.00585974	-0.0170775	-0.0114441	-0.0082499	-0.0112789	0.0189664	-0.00792135	0.218757	0.0270248	-0.0110512	-0.0134007	-0.0101525	-0.0114723	0.0114197	-0.0499404	0.137975	-0.00585974	0.357206	-0.00585974	-0.00979529	-0.0460242	-0.00585974	-0.00585974	0.290042	0.0148059	-0.0294733	-0.0274762	-0.0114227	-0.00585974	-0.0222088
Akkermansia	-0.00992754	-0.0230853	-0.00546294	-0.00662771	-0.00581358	-0.00658738	0.166061	0.17689	-0.016581	-0.0460727	-0.00681144	-0.00488686	-0.00488686	-0.0161854	0.0824449	-0.00804665	1	-0.0162221	-0.0068259	0.509921	-0.0142421	-0.00954408	0.396053	-0.00940626	-0.0223583	-0.00660619	-0.0112631	-0.0110364	-0.00921639	-0.0111758	-0.0084669	-0.00956756	0.103441	-0.045933	0.141104	-0.00488686	-0.00927218	-0.00488686	-0.008169	-0.0393595	-0.00488686	-0.00488686	0.0701826	0.0335565	-0.02458	-0.0229144	-0.00952619	-0.00488686	-0.0167316
Alicycliphilus	0.143225	-0.050421	-0.0132059	-0.0160215	-0.0140535	-0.015924	0.364195	0.322513	-0.0287801	-0.111955	-0.0164657	-0.0118133	-0.0118133	-0.0331423	0.339927	-0.0194516	-0.0162221	1	-0.0165006	-0.0118133	-0.0223541	-0.0230714	-0.0166319	0.282912	0.054228	-0.0159695	0.153917	-0.0266788	0.00399594	0.1748	-0.0204675	-0.0231282	0.291702	-0.0737273	0.330587	-0.0118133	0.205523	-0.0118133	-0.0197474	-0.0918578	-0.0118133	-0.0118133	0.155984	0.00110128	0.0581905	-0.0468872	-0.0230282	-0.0118133	-0.0308688
Alicyclobacillus	-0.010098	-0.0234817	-0.00555674	-0.00674151	-0.00591339	-0.00670048	0.016902	0.0823667	-0.0168657	-0.0516502	-0.00692839	-0.00497077	-0.00497077	-0.0164633	-0.0333324	-0.00818481	-0.0068259	-0.0165006	1	-0.00497077	-0.0144867	-0.00970794	-0.00699832	-0.00956776	-0.000545129	-0.00671961	-0.0114564	-0.0112258	-0.00937463	-0.0113677	-0.00861227	0.218558	0.0616535	0.00147735	-0.0288746	-0.00497077	-0.00943137	-0.00497077	-0.00830925	-0.0400353	-0.00497077	-0.00497077	-0.0211317	-0.0189165	0.00402831	-0.0233078	-0.00968975	-0.00497077	-0.0191162
Allobaculum	-0.00722944	-0.0168112	-0.00397823	-0.00482644	-0.00423357	-0.00479707	0.0831687	0.133681	-0.0120746	-0.0372742	-0.00496024	-0.00355872	-0.00355872	-0.0117865	0.0694847	-0.00585974	0.509921	-0.0118133	-0.00497077	1	-0.0103714	-0.0069502	0.780461	-0.00684984	-0.0162818	-0.00481076	-0.008202	-0.00803691	-0.00671157	-0.00813844	-0.00616578	-0.0069673	-0.0242155	-0.0334494	0.117603	-0.00355872	-0.00675219	-0.00355872	-0.00594884	-0.0286625	-0.00355872	-0.00355872	-0.0151288	0.0115305	-0.0178996	-0.0166868	-0.00693718	-0.00355872	-0.0136859
Alloiococcus	0.152574	0.0138864	-0.0115919	-0.014066	-0.0123382	-0.0139804	-0.0165119	-0.00784426	-0.0279339	-0.107893	0.532017	-0.00326888	0.0289528	-0.0314288	0.0175599	-0.0170775	-0.0142421	-0.0223541	-0.0144867	-0.0103714	1	-0.0202555	-0.0146019	-0.019963	0.0490607	-0.0135424	-0.0239037	-0.0140318	0.0244357	-0.0124608	0.00544908	-0.011194	0.0741003	0.0445267	-0.0113945	-0.0103714	-0.0196784	-0.0103714	-0.0173371	-0.0753668	-0.0103714	-0.00537723	0.0431106	-0.00679202	0.117858	-0.00978356	-0.0169456	-0.0103714	0.0199611
Alloscardovia	-0.0141191	-0.0328324	0.305284	-0.00942607	-0.00826819	-0.00936871	-0.0661613	-0.0859822	-0.0232326	0.0138998	-0.00968737	-0.0069502	-0.0069502	-0.0230192	-0.028815	-0.0114441	-0.00954408	-0.0230714	-0.00970794	-0.0069502	-0.0202555	1	-0.00978515	-0.0133778	-0.0317985	-0.00939545	-0.0160186	-0.0156961	-0.0131077	-0.0158944	-0.0120418	-0.0136072	-0.047293	-0.0653268	-0.0568666	-0.0069502	-0.0131871	-0.0069502	-0.0116181	0.100193	-0.0069502	-0.0069502	-0.0295466	-0.0330028	-0.0349581	-0.0325893	-0.0135483	-0.0069502	-0.0259219
Amaricoccus	-0.0101783	0.0252283	-0.00560093	-0.00679512	-0.00596042	-0.00675377	0.0430848	0.0890239	-0.0169998	-0.0529714	-0.00698349	-0.0050103	-0.0050103	-0.0165942	0.039465	-0.0082499	0.396053	-0.0166319	-0.00699832	0.780461	-0.0146019	-0.00978515	1	-0.00964385	-0.0022119	-0.00677305	-0.0115475	-0.0113151	-0.00944919	-0.0114581	-0.00868076	-0.00980922	-0.0340929	-0.03585	0.0830008	-0.0050103	-0.00950638	-0.0050103	-0.00837534	-0.0377907	-0.0050103	-0.0050103	-0.0212997	0.00554076	-0.0252008	-0.0234932	-0.00976681	-0.0050103	-0.0149851
Ammoniphilus	-0.0139153	-0.0323583	-0.00765732	-0.00928996	-0.0081488	-0.00923342	0.267231	0.135005	-0.0232413	-0.0623267	-0.00954748	-0.00684984	-0.00684984	-0.0226868	-0.00111856	-0.0112789	-0.00940626	0.282912	-0.00956776	-0.00684984	-0.019963	-0.0133778	-0.00964385	1	0.0138765	-0.00925978	-0.0157872	-0.0154695	-0.0129185	-0.0156649	-0.0118679	-0.0134107	0.130045	-0.0446245	0.0949677	-0.00684984	0.258063	-0.00684984	0.253861	-0.0532854	-0.00684984	-0.00684984	-0.02912	-0.00601326	0.0300962	-0.0321187	-0.0133527	-0.00684984	-0.0253036
Anaerococcus	-0.00750709	0.131497	-0.0182012	-0.0137068	-0.0193694	-0.0138776	0.166669	0.198525	-0.034093	-0.168633	0.0136274	-0.00601064	-0.0162818	-0.0528153	0.0517138	0.0189664	-0.0223583	0.054228	-0.000545129	-0.0162818	0.0490607	-0.0317985	-0.0022119	0.0138765	1	-0.0145199	-0.0196667	-0.0259677	0.00097926	0.0126672	-0.0233447	0.0685037	0.176868	0.0851437	0.192261	-0.0104698	0.0239063	-0.0162818	-0.0272171	-0.120135	-0.0162818	0.0342738	0.0469318	0.0353688	0.011136	-0.0756974	0.00476732	-0.0104698	0.0744568
Anaerofustis	-0.00977294	0.0365862	-0.00537787	-0.0065245	-0.00572305	-0.0064848	-0.0133205	-0.013238	-0.00998984	-0.050328	-0.00670537	-0.00481076	-0.00481076	-0.0159333	-0.0177383	-0.00792135	-0.00660619	-0.0159695	-0.00671961	-0.00481076	-0.0135424	-0.00939545	-0.00677305	-0.00925978	-0.0145199	1	-0.0110877	-0.0108645	-0.00907287	0.290672	-0.00833505	-0.00941857	-0.0278215	0.0255987	-0.0284573	-0.00481076	-0.00912778	-0.00481076	-0.00804179	-0.0329279	-0.00481076	-0.00481076	-0.0204515	0.0060896	-0.0241972	-0.0225576	-0.00937785	-0.00481076	0.497017
Anaeromusa	0.145253	-0.0191882	-0.00594155	-0.0111238	-0.00975737	-0.0110561	0.184568	0.242944	-0.00987802	-0.0574316	-0.0114322	-0.008202	-0.008202	-0.0271651	0.101852	0.218757	-0.0112631	0.153917	-0.0114564	-0.008202	-0.0239037	-0.0160186	-0.0115475	-0.0157872	-0.0196667	-0.0110877	1	-0.0185232	-0.0154686	-0.0187572	-0.0142106	-0.016058	0.094902	-0.0111492	0.261597	-0.008202	0.208474	-0.008202	-0.0137107	-0.0636644	-0.008202	-0.008202	0.150355	0.000877382	0.0320495	0.0102585	-0.0159885	-0.008202	-0.0305888
Anaerostipes	-0.0163268	-0.0139576	-0.00898432	-0.0108999	-0.00956097	-0.0108336	0.109797	0.13496	-0.027269	-0.0644585	-0.011202	-0.00803691	-0.00803691	-0.0209016	0.179909	0.0270248	-0.0110364	-0.0266788	-0.0112258	-0.00803691	-0.0140318	-0.0156961	-0.0113151	-0.0154695	-0.0259677	-0.0108645	-0.0185232	1	-0.0151572	0.0258753	0.0436193	-0.0157347	-0.018265	0.00633029	0.089139	-0.00803691	-0.015249	-0.00803691	-0.0134347	-0.0471791	-0.00803691	-0.00803691	-0.0195235	0.28456	-0.0360399	-0.0376849	0.100794	-0.00803691	-0.0160773
Anaerotruncus	-0.0136344	0.0682702	-0.00750275	-0.00910244	-0.00798431	-0.00904705	-0.0338775	-0.0374385	-0.0227722	-0.0713977	-0.00935477	-0.00671157	0.69885	-0.0222288	-0.0450056	-0.0110512	-0.00921639	0.00399594	-0.00937463	-0.00671157	0.0244357	-0.0131077	-0.00944919	-0.0129185	0.00097926	-0.00907287	-0.0154686	-0.0151572	1	-0.0153487	-0.0116284	-0.01314	-0.0388346	0.0364024	-0.0429231	-0.00671157	-0.0127343	-0.00671157	-0.0112192	-0.0497426	-0.00671157	-0.00671157	-0.0285322	0.0356918	0.0468792	-0.0314704	-0.0130832	-0.00671157	0.595009
Anoxybacillus	-0.016533	0.0297233	-0.00909783	-0.0110376	-0.00968176	-0.0109704	0.0702699	0.126388	-0.0243903	-0.0850718	-0.0113436	-0.00813844	-0.00813844	-0.0269547	0.123586	-0.0134007	-0.0111758	0.1748	-0.0113677	-0.00813844	-0.0124608	-0.0158944	-0.0114581	-0.0156649	0.0126672	0.290672	-0.0187572	0.0258753	-0.0153487	1	-0.0141005	-0.0159335	0.0225637	0.0307842	0.0832264	-0.00813844	-0.0154416	-0.00813844	-0.0136044	-0.0631271	-0.00813844	-0.00813844	0.119353	-0.00802706	0.0916196	-0.038161	-0.0158646	-0.00813844	0.207154
Aquabacterium	-0.0125256	-0.0119942	-0.00689262	-0.00836221	-0.00733501	-0.00831132	-0.0179673	-0.012471	-0.0209203	-0.00950749	-0.00859402	-0.00616578	-0.00616578	0.00817092	-0.0097878	-0.0101525	-0.0084669	-0.0204675	-0.00861227	-0.00616578	0.00544908	-0.0120418	-0.00868076	-0.0118679	-0.0233447	-0.00833505	-0.0142106	0.0436193	-0.0116284	-0.0141005	1	-0.0120714	-0.00652937	0.0321166	-0.039727	-0.00616578	-0.0116987	-0.00616578	-0.0103069	-0.041291	-0.00616578	-0.00616578	-0.00414434	-0.0115736	0.0224603	-0.0289112	-0.0120192	-0.00616578	0.000300388
Aquicella	-0.0141539	0.0492414	-0.00778862	-0.00944926	-0.00828853	-0.00939176	-0.0389715	-0.0171706	-0.0183787	-0.0345851	-0.00971121	-0.0069673	-0.0069673	-0.0051537	-0.0467204	-0.0114723	-0.00956756	-0.0231282	0.218558	-0.0069673	-0.011194	-0.0136072	-0.00980922	-0.0134107	0.0685037	-0.00941857	-0.016058	-0.0157347	-0.01314	-0.0159335	-0.0120714	1	0.0326871	-0.0223209	-0.0452679	-0.0069673	-0.0132195	-0.0069673	-0.0116467	-0.0204388	-0.0069673	-0.0069673	-0.0296193	-0.0219576	0.0746124	-0.0326695	-0.0135817	-0.0069673	0.0168195
Aquitalea	0.189539	-0.0686093	-0.0270701	-0.0264628	0.0583895	-0.00309519	0.518868	0.532948	-0.0315255	-0.22702	-0.0260753	0.00707714	-0.0242155	-0.0739407	0.507505	0.0114197	0.103441	0.291702	0.0616535	-0.0242155	0.0741003	-0.047293	-0.0340929	0.130045	0.176868	-0.0278215	0.094902	-0.018265	-0.0388346	0.0225637	-0.00652937	0.0326871	1	-0.02258	0.586436	-0.0242155	0.151214	0.0387214	-0.0309305	-0.183242	-0.0242155	0.0373946	0.1089	-0.0056727	0.114426	0.000632735	-0.0384163	-0.0242155	-0.0234512
Arcicella	0.244796	0.178531	-0.0372094	-0.0271793	-0.0397925	-0.00254924	-0.0174861	0.0808328	-0.0706784	-0.299978	-0.00194353	0.0111565	-0.0334494	-0.0762533	0.0446869	-0.0499404	-0.045933	-0.0737273	0.00147735	-0.0334494	0.0445267	-0.0653268	-0.03585	-0.0446245	0.0851437	0.0255987	-0.0111492	0.00633029	0.0364024	0.0307842	0.0321166	-0.0223209	-0.02258	1	-0.0808668	0.0738232	-0.0352689	0.145976	-0.0122391	-0.18994	-0.0334494	0.0214391	0.0220993	0.0891827	0.430858	-0.140817	0.121302	0.0738232	0.209539
Arcobacter	0.103119	-0.0959478	-0.032531	-0.0357862	0.0919327	-0.00850739	0.81925	0.851192	-0.0721933	-0.265027	-0.0361273	-0.00186357	-0.0291175	-0.0919491	0.578554	0.137975	0.141104	0.330587	-0.0288746	0.117603	-0.0113945	-0.0568666	0.0830008	0.0949677	0.192261	-0.0284573	0.261597	0.089139	-0.0429231	0.0832264	-0.039727	-0.0452679	0.586436	-0.0808668	1	-0.0136956	0.143976	-0.0291175	-0.0242621	-0.217792	0.169328	-0.0201744	0.182819	0.0392967	0.141773	-0.0924768	-0.0200527	-0.0136956	-0.0762259
Arsenicicoccus	-0.00722944	-0.0168112	-0.00397823	-0.00482644	-0.00423357	-0.00479707	-0.0252507	-0.00555442	-0.0120746	-0.0400969	-0.00496024	-0.00355872	-0.00355872	-0.0117865	-0.0238636	-0.00585974	-0.00488686	-0.0118133	-0.00497077	-0.00355872	-0.0103714	-0.0069502	-0.0050103	-0.00684984	-0.0104698	-0.00481076	-0.008202	-0.00803691	-0.00671157	-0.00813844	-0.00616578	-0.0069673	-0.0242155	0.0738232	-0.0136956	1	-0.00675219	-0.00355872	-0.00594884	-0.0286625	-0.00355872	-0.00355872	-0.0151288	-0.0138419	-0.0178996	-0.0166868	-0.00693718	1	-0.0136859
Arthrobacter	-0.0137169	-0.0318971	-0.00754816	-0.00915753	-0.00803263	-0.0091018	0.229017	0.18658	-0.02291	-0.0625783	-0.00941139	-0.00675219	-0.00675219	-0.0223634	0.262681	0.357206	-0.00927218	0.205523	-0.00943137	-0.00675219	-0.0196784	-0.0131871	-0.00950638	0.258063	0.0239063	-0.00912778	0.208474	-0.015249	-0.0127343	-0.0154416	-0.0116987	-0.0132195	0.151214	-0.0352689	0.143976	-0.00675219	1	-0.00675219	-0.0112871	-0.0543832	-0.00675219	-0.00675219	0.216115	0.0433973	-0.0272259	-0.0316609	-0.0131624	-0.00675219	-0.0249315
Arthrospira	-0.00722944	-0.0168112	-0.00397823	-0.00482644	-0.00423357	-0.00479707	0.00607092	-0.0124659	-0.0120746	-0.0411962	-0.00496024	-0.00355872	-0.00355872	-0.0117865	-0.0238636	-0.00585974	-0.00488686	-0.0118133	-0.00497077	-0.00355872	-0.0103714	-0.0069502	-0.0050103	-0.00684984	-0.0162818	-0.00481076	-0.008202	-0.00803691	-0.00671157	-0.00813844	-0.00616578	-0.0069673	0.0387214	0.145976	-0.0291175	-0.00355872	-0.00675219	1	-0.00594884	-0.0286625	-0.00355872	-0.00355872	-0.0151288	-0.00906547	-0.0178996	-0.0166868	-0.00693718	-0.00355872	0.00197866
Asticcacaulis	-0.0120849	0.0357783	-0.0066501	-0.00806799	-0.00707694	-0.0080189	-0.0112715	0.000540984	-0.0201843	-0.0648124	-0.00829165	-0.00594884	-0.00594884	-0.0197026	0.00690487	-0.00979529	-0.008169	-0.0197474	-0.00830925	-0.00594884	-0.0173371	-0.0116181	-0.00837534	0.253861	-0.0272171	-0.00804179	-0.0137107	-0.0134347	-0.0112192	-0.0136044	-0.0103069	-0.0116467	-0.0309305	-0.0122391	-0.0242621	-0.00594884	-0.0112871	-0.00594884	1	-0.047003	-0.00594884	-0.00594884	-0.00622819	0.00259424	-0.0299215	-0.027894	-0.0115963	-0.00594884	-0.0131193
Atopobium	-0.0221558	-0.0727602	0.0448213	0.234739	-0.0082643	0.0122941	-0.24873	-0.309921	-0.0544838	0.399148	0.0236608	-0.0286625	-0.0286625	-0.0084064	-0.161406	-0.0460242	-0.0393595	-0.0918578	-0.0400353	-0.0286625	-0.0753668	0.100193	-0.0377907	-0.0532854	-0.120135	-0.0329279	-0.0636644	-0.0471791	-0.0497426	-0.0631271	-0.041291	-0.0204388	-0.183242	-0.18994	-0.217792	-0.0286625	-0.0543832	-0.0286625	-0.047003	1	-0.0286625	-0.0286625	-0.115609	-0.0510898	-0.109975	-0.0821397	-0.00798168	-0.0286625	-0.0936734
Azorhizobium	-0.00722944	-0.0168112	-0.00397823	-0.00482644	-0.00423357	-0.00479707	0.178269	0.163782	-0.0120746	-0.0411962	-0.00496024	-0.00355872	-0.00355872	-0.0117865	-0.0238636	-0.00585974	-0.00488686	-0.0118133	-0.00497077	-0.00355872	-0.0103714	-0.0069502	-0.0050103	-0.00684984	-0.0162818	-0.00481076	-0.008202	-0.00803691	-0.00671157	-0.00813844	-0.00616578	-0.0069673	-0.0242155	-0.0334494	0.169328	-0.00355872	-0.00675219	-0.00355872	-0.00594884	-0.0286625	1	-0.00355872	-0.0151288	-0.00838695	0.467057	-0.0166868	-0.00693718	-0.00355872	-0.00853033
Azospirillum	-0.00722944	-0.0168112	-0.00397823	-0.00482644	-0.00423357	-0.00479707	0.010973	0.0138556	0.0118276	-0.0411962	-0.00496024	-0.00355872	-0.00355872	-0.0117865	-0.0238636	-0.00585974	-0.00488686	-0.0118133	-0.00497077	-0.00355872	-0.00537723	-0.0069502	-0.0050103	-0.00684984	0.0342738	-0.00481076	-0.008202	-0.00803691	-0.00671157	-0.00813844	-0.00616578	-0.0069673	0.0373946	0.0214391	-0.0201744	-0.00355872	-0.00675219	-0.00355872	-0.00594884	-0.0286625	-0.00355872	1	-0.0151288	-0.0123173	0.0476651	-0.0166868	-0.00693718	-0.00355872	-0.0136859
Bacillus	0.0126819	-0.031488	-0.0169122	-0.0205181	-0.0179977	-0.0203933	0.294463	0.231179	-0.0502333	-0.148845	0.0427534	0.48461	-0.0151288	0.276298	0.172545	0.290042	0.0701826	0.155984	-0.0211317	-0.0151288	0.0431106	-0.0295466	-0.0212997	-0.02912	0.0469318	-0.0204515	0.150355	-0.0195235	-0.0285322	0.119353	-0.00414434	-0.0296193	0.1089	0.0220993	0.182819	-0.0151288	0.216115	-0.0151288	-0.00622819	-0.115609	-0.0151288	-0.0151288	1	-0.00680771	0.00517269	-0.0703417	-0.0294913	-0.0151288	-0.0218762
Bacteroides	0.0329462	0.200168	-0.01889	0.0407561	-0.0175675	0.048535	0.108723	0.0640091	-0.0500775	-0.122862	0.0638994	-0.0161623	0.00291222	-0.0435941	0.0632161	0.0148059	0.0335565	0.00110128	-0.0189165	0.0115305	-0.00679202	-0.0330028	0.00554076	-0.00601326	0.0353688	0.0060896	0.000877382	0.28456	0.0356918	-0.00802706	-0.0115736	-0.0219576	-0.0056727	0.0891827	0.0392967	-0.0138419	0.0433973	-0.00906547	0.00259424	-0.0510898	-0.00838695	-0.0123173	-0.00680771	1	-0.00678457	-0.0677124	0.172816	-0.0138419	0.113922
Bdellovibrio	0.229196	-0.00560146	-0.0200097	-0.024276	-0.021294	-0.0241283	0.188554	0.219757	-0.0416785	-0.167926	0.0771506	-0.0178996	-0.0178996	-0.053969	0.0359591	-0.0294733	-0.02458	0.0581905	0.00402831	-0.0178996	0.117858	-0.0349581	-0.0252008	0.0300962	0.011136	-0.0241972	0.0320495	-0.0360399	0.0468792	0.0916196	0.0224603	0.0746124	0.114426	0.430858	0.141773	-0.0178996	-0.0272259	-0.0178996	-0.0299215	-0.109975	0.467057	0.0476651	0.00517269	-0.00678457	1	-0.0779573	-0.0348926	-0.0178996	0.23442
Bergeyella	-0.0338987	-0.0436728	-0.0166283	-0.0226311	-0.0198511	0.0302564	-0.140969	-0.164586	0.105612	0.081569	-0.0232584	-0.0166868	-0.0166868	-0.0141756	-0.0448139	-0.0274762	-0.0229144	-0.0468872	-0.0233078	-0.0166868	-0.00978356	-0.0325893	-0.0234932	-0.0321187	-0.0756974	-0.0225576	0.0102585	-0.0376849	-0.0314704	-0.038161	-0.0289112	-0.0326695	0.000632735	-0.140817	-0.0924768	-0.0166868	-0.0316609	-0.0166868	-0.027894	-0.0821397	-0.0166868	-0.0166868	-0.0703417	-0.0677124	-0.0779573	1	-0.0127178	-0.0166868	-0.062551
Bilophila	-0.0140927	0.215785	-0.00775495	-0.0094084	-0.00825269	0.290002	-0.00143677	-0.0115389	-0.0235377	-0.048387	-0.00966922	-0.00693718	-0.00693718	-0.022976	0.0101612	-0.0114227	-0.00952619	-0.0230282	-0.00968975	-0.00693718	-0.0169456	-0.0135483	-0.00976681	-0.0133527	0.00476732	-0.00937785	-0.0159885	0.100794	-0.0130832	-0.0158646	-0.0120192	-0.0135817	-0.0384163	0.121302	-0.0200527	-0.00693718	-0.0131624	-0.00693718	-0.0115963	-0.00798168	-0.00693718	-0.00693718	-0.0294913	0.172816	-0.0348926	-0.0127178	1	-0.00693718	0.0356781
Blastococcus	-0.00722944	-0.0168112	-0.00397823	-0.00482644	-0.00423357	-0.00479707	-0.0252507	-0.00555442	-0.0120746	-0.0400969	-0.00496024	-0.00355872	-0.00355872	-0.0117865	-0.0238636	-0.00585974	-0.00488686	-0.0118133	-0.00497077	-0.00355872	-0.0103714	-0.0069502	-0.0050103	-0.00684984	-0.0104698	-0.00481076	-0.008202	-0.00803691	-0.00671157	-0.00813844	-0.00616578	-0.0069673	-0.0242155	0.0738232	-0.0136956	1	-0.00675219	-0.00355872	-0.00594884	-0.0286625	-0.00355872	-0.00355872	-0.0151288	-0.0138419	-0.0178996	-0.0166868	-0.00693718	1	-0.0136859
Blautia	-0.0201959	0.32176	-0.0126644	0.00135704	-0.0162812	0.000744082	-0.0627288	-0.0453019	-0.0417433	-0.135423	0.0135785	-0.0136859	0.577358	-0.0440438	-0.0544439	-0.0222088	-0.0167316	-0.0308688	-0.0191162	-0.0136859	0.0199611	-0.0259219	-0.0149851	-0.0253036	0.0744568	0.497017	-0.0305888	-0.0160773	0.595009	0.207154	0.000300388	0.0168195	-0.0234512	0.209539	-0.0762259	-0.0136859	-0.0249315	0.00197866	-0.0131193	-0.0936734	-0.00853033	-0.0136859	-0.0218762	0.113922	0.23442	-0.062551	0.0356781	-0.0136859	1
Bosea	-0.00722944	-0.0168112	-0.00397823	-0.00482644	-0.00423357	-0.00479707	0.000548751	-0.00497749	-0.0120746	-0.0336578	-0.00496024	-0.00355872	-0.00355872	-0.0117865	0.0273997	-0.00585974	-0.00488686	-0.0118133	-0.00497077	-0.00355872	-0.0103714	-0.0069502	-0.0050103	-0.00684984	-0.0105883	-0.00481076	-0.008202	-0.00803691	-0.00671157	-0.00813844	-0.00616578	-0.0069673	-0.00686928	0.0221842	-0.0240817	-0.00355872	-0.00675219	-0.00355872	-0.00594884	-0.0286625	-0.00355872	-0.00355872	-0.0151288	-0.0139052	0.0928583	-0.0166868	-0.00693718	-0.00355872	-0.0136859
Brachybacterium	-0.00722944	-0.0168112	-0.00397823	-0.00482644	-0.00423357	-0.00479707	-0.0154168	-0.0114039	-0.0069534	-0.0395571	-0.00496024	-0.00355872	-0.00355872	-0.0117865	-0.0238636	-0.00585974	-0.00488686	-0.0118133	-0.00497077	-0.00355872	-0.0103714	-0.0069502	-0.0050103	-0.00684984	0.0183804	-0.00481076	-0.008202	-0.00803691	-0.00671157	-0.00813844	-0.00616578	-0.0069673	0.0285862	0.0982657	-0.021453	-0.00355872	-0.00675219	-0.00355872	-0.00594884	-0.0265178	-0.00355872	-0.00355872	-0.0151288	-0.00835109	0.0382914	-0.0166868	-0.00693718	-0.00355872	-0.0136859
Bradyrhizobium	-0.00525768	-0.00440851	-0.00848369	0.0178272	-0.00902821	0.0168651	-0.0126157	0.0454551	-0.0257495	-0.0266015	0.0232634	-0.00758907	-0.00758907	-0.0221772	-0.0249863	-0.0124961	0.132434	-0.0251922	-0.0106003	0.270891	-0.0191742	-0.0148215	0.207278	0.0460933	-0.0220253	-0.0102591	-0.017491	-0.0171389	-0.0143126	-0.0173555	-0.0131487	-0.014858	-0.0170867	0.012471	0.0114401	-0.00758907	-0.0143993	-0.00758907	0.0787766	-0.00583939	-0.00758907	-0.00758907	-0.0279015	-0.0153644	0.0139068	-0.035585	-0.0147937	-0.00758907	-0.0211717
Brevibacillus	0.0106837	-0.0183554	-0.00434364	-0.00526976	-0.00462243	-0.00523769	-0.0329873	-0.0252277	-0.0131837	-0.0250672	-0.00541584	-0.00388559	-0.00388559	-0.0128691	-0.021757	-0.00639797	-0.00533573	-0.0128984	-0.00542734	-0.00388559	-0.0024577	-0.00758859	-0.00547051	-0.00747901	-0.00753592	-0.00525264	-0.00895537	-0.00877511	-0.00732805	-0.00888598	-0.00673212	-0.00760726	-0.0249852	0.0121014	-0.0193556	-0.00388559	-0.0073724	-0.00388559	-0.00649525	-0.0235728	-0.00388559	-0.00388559	-0.0165184	-0.0163934	-0.0195438	-0.0182195	-0.00757437	-0.00388559	-0.00929498
Brevibacterium	-0.0151505	0.166496	-0.00833703	-0.0101146	-0.00887214	-0.010053	0.000325127	0.0496218	-0.0172063	-0.066943	-0.010395	-0.00745788	-0.00745788	-0.0242983	0.000611698	-0.0122801	-0.0102412	-0.0247567	-0.0104171	-0.00745788	0.0694634	-0.0145653	-0.0104999	-0.014355	0.000331378	-0.0100817	-0.0171886	-0.0168427	-0.0140652	-0.0170554	-0.0129214	-0.0146011	-0.0487183	0.283512	-0.0125019	-0.00745788	-0.0141503	-0.00745788	-0.0124668	-0.0225614	-0.00745788	-0.00745788	0.0174678	0.0263093	0.172365	-0.0349698	-0.014538	-0.00745788	0.0682942
Bulleidia	-0.043176	-0.0498373	-0.0305949	0.0604803	-0.0434534	0.066183	-0.336156	-0.41232	-0.0197686	0.47498	0.0133547	-0.0365267	-0.0365267	0.0215661	-0.231837	-0.0589131	-0.0501588	-0.119335	-0.05102	-0.0365267	-0.101773	-0.0119497	-0.0514258	-0.0601092	-0.15952	-0.0493777	-0.0805843	-0.0787611	-0.0688877	-0.0835331	-0.0597654	-0.00693086	-0.236212	-0.276126	-0.282277	-0.0365267	-0.0614851	-0.0365267	-0.0591455	0.324515	-0.0365267	-0.0365267	-0.146614	-0.115625	-0.163596	0.0527666	-0.0376364	-0.0365267	-0.12339
Burkholderia	-0.0274721	-0.0203828	-0.0186006	-0.0050462	-0.0197945	-0.0055474	0.341523	0.418728	-0.0525404	-0.165318	-0.00210698	0.155255	-0.0166391	-0.053917	0.143504	0.0936846	0.102297	0.0359659	-0.0232413	-0.0166391	-0.00921297	-0.0324963	-0.0234261	-0.00614267	-0.00573679	0.0266886	0.0789004	-0.0120348	-0.0313806	0.239146	-0.0288287	-0.0325763	0.231679	-0.0336131	0.397649	-0.0166391	-0.0315705	-0.0166391	-0.0278144	-0.125866	0.609172	0.0679687	0.187535	0.00884758	0.285374	-0.0696026	-0.0324354	-0.0166391	0.0195342
Butyricimonas	-0.0135623	-0.0141569	-0.0113961	0.00676931	-0.0123541	0.00609502	0.0204209	0.00742194	-0.0330204	-0.0774803	0.0106219	-0.0103848	-0.0103848	-0.0321196	-0.0127657	-0.0170994	-0.0142605	-0.0231152	-0.0145053	-0.0103848	-0.0192063	-0.0202815	-0.0146207	-0.0199887	-0.0275565	-0.0140384	-0.0239344	0.0817197	0.00275773	-0.023749	0.0304605	-0.0203314	-0.0396745	0.0453558	-0.034378	-0.0103848	-0.0197037	-0.0103848	-0.0173594	-0.0162562	-0.0103848	-0.0103848	-0.0306802	0.503942	-0.0441618	-0.0486939	0.380395	-0.0103848	-0.0165692
Caldicellulosiruptor	-0.00722944	-0.0168112	-0.00397823	-0.00482644	-0.00423357	-0.00479707	0.211197	0.132304	-0.0120746	-0.0286363	-0.00496024	-0.00355872	-0.00355872	-0.0117865	0.125606	0.613178	-0.00488686	-0.0118133	-0.00497077	-0.00355872	-0.0103714	-0.0069502	-0.0050103	-0.00684984	-0.0162818	-0.00481076	0.368333	-0.00803691	-0.00671157	-0.00813844	-0.00616578	-0.0069673	-0.0242155	-0.0334494	0.161762	-0.00355872	0.590359	-0.00355872	-0.00594884	-0.0286625	-0.00355872	-0.00355872	0.186797	0.0299172	-0.0178996	-0.0166868	-0.00693718	-0.00355872	-0.0136859
Campylobacter	-0.0753338	-0.0661645	-0.0376237	0.0156666	-0.0405108	-0.0349324	-0.374252	-0.463289	0.059765	0.411761	-0.0412476	-0.0373932	-0.0423103	0.0551328	-0.248706	-0.0689126	-0.0581009	-0.131882	-0.0590984	-0.0423103	-0.0789915	0.151523	-0.0595684	-0.0763904	-0.0567195	-0.0571961	-0.0772408	-0.0796948	-0.072383	-0.0935849	-0.0254268	0.000190162	-0.267221	-0.303288	-0.309187	-0.0423103	-0.0802782	-0.0373656	-0.0661205	0.198349	-0.0363431	-0.0423103	-0.151032	-0.153964	-0.165019	0.19484	-0.069385	-0.0423103	-0.141793
Candidatus.Phytoplasma	-0.00722944	-0.0168112	-0.00397823	-0.00482644	-0.00423357	-0.00479707	-0.0352046	-0.0444227	0.0084986	0.0135053	-0.00496024	-0.00355872	-0.00355872	0.0723129	-0.0238636	-0.00585974	-0.00488686	-0.0118133	-0.00497077	-0.00355872	-0.0103714	-0.0069502	-0.0050103	-0.00684984	-0.0162818	-0.00481076	-0.008202	-0.00803691	-0.00671157	-0.00813844	-0.00616578	-0.0069673	-0.0242155	-0.0276347	-0.026749	-0.00355872	-0.00675219	-0.00355872	-0.00594884	0.0462283	-0.00355872	-0.00355872	0.0174431	-0.016946	-0.0178996	0.00170412	-0.00693718	-0.00355872	-0.0136859
Candidatus.Rhodoluna	0.181499	0.114774	-0.0306122	-0.0296401	-0.032577	0.0115759	-0.0108772	0.0787672	-0.0610252	-0.25492	0.00845172	0.0461899	3.39e-05	-0.0601521	0.0450448	-0.0450902	-0.037604	-0.0575841	0.0497719	-0.027384	0.0502234	-0.0534812	-0.00146451	-0.0499392	0.0760099	-0.0073032	0.0967738	-0.0133021	0.0583464	0.0812079	0.0621355	0.0593483	0.00736283	0.778091	-0.0633806	0.0454728	-0.0314939	0.139087	-0.0121	-0.159127	-0.027384	-0.027384	0.019091	0.0775803	0.513746	-0.102878	0.0309408	0.0454728	0.228343
Candidatus.Solibacter	-0.0185273	-0.0220036	-0.0101952	-0.012369	-0.0108496	-0.0122937	0.0408689	0.0188272	-0.0309444	-0.0788258	-0.0127119	0.428291	-0.00912012	-0.030206	0.025145	-0.0150171	-0.0125238	-0.0302746	-0.0127389	-0.00912012	0.0114441	-0.0178117	-0.0128402	-0.0175545	0.217347	-0.0123288	-0.0210197	0.106656	-0.0172001	-0.0208568	-0.0158014	-0.0178555	-0.0134418	0.0576255	-0.0285282	-0.00912012	-0.0173042	-0.00912012	-0.0152454	-0.0470841	-0.00912012	-0.00912012	0.217872	0.0401276	-0.0191125	-0.0427641	0.273669	-0.00912012	0.00571141
Capnocytophaga	-0.0390603	0.0351481	-0.0188071	-0.0240137	-0.0225087	-0.0255646	-0.18018	-0.222772	0.193903	0.0170104	-0.0257204	-0.0193145	-0.0193145	0.141482	-0.124374	-0.0315269	-0.0265228	-0.062605	-0.0269782	-0.0193145	-0.052847	-0.0342674	-0.0271928	-0.0340108	-0.085102	-0.0261098	-0.043454	-0.0422234	-0.0359745	-0.0441704	-0.0318855	8.88e-05	-0.120205	-0.169458	-0.142674	-0.0193145	-0.0340169	-0.0193145	-0.0314918	-0.0913749	-0.0193145	-0.0193145	-0.0797158	-0.0847759	-0.0868495	0.424206	-0.0360533	-0.0193145	-0.0709969
Cardiobacterium	-0.021353	-0.0247074	0.0107804	-0.0142555	-0.0125044	-0.0141687	-0.0218712	-0.0038978	-0.01145	0.0119633	-0.0146507	-0.0105111	-0.0105111	-0.00780063	-0.00963481	-0.0173075	-0.014434	-0.034892	-0.0146818	-0.0105111	-0.0306333	-0.0205283	-0.0147985	-0.0202318	-0.0345739	-0.0142092	-0.0242256	-0.023738	-0.0198234	-0.0240379	-0.0182114	-0.0205788	0.0129234	-0.0893259	0.0126186	-0.0105111	-0.0199434	-0.0105111	-0.0175706	0.0127071	-0.0105111	-0.0105111	-0.0446847	-0.0113039	-0.0528688	0.013266	-0.0204898	-0.0105111	-0.0356793
Carnobacterium	-0.00985615	-0.00103138	-0.00542366	-0.00658005	-0.00577177	-0.00654001	0.0493819	0.0701795	-0.0164618	-0.0462943	-0.00676246	-0.00485173	-0.00485173	-0.0104696	0.0640541	-0.00798879	-0.00666243	-0.0161055	-0.00677682	-0.00485173	-0.0132239	-0.00947545	-0.00683072	-0.00933862	0.00561568	-0.00655868	-0.0111821	-0.010957	-0.00915012	-0.0110954	-0.00840602	-0.00949876	-0.0152646	0.290577	0.0413622	-0.00485173	-0.0092055	-0.00485173	-0.00811026	-0.004658	-0.00485173	-0.00485173	-0.0206256	0.0534718	0.0958319	-0.0227496	-0.00945769	-0.00485173	-0.0169786
Catenibacterium	-0.0184409	-0.0240454	-0.0101477	-0.0123113	-0.010799	-0.0122364	-0.0137945	-0.0139189	-0.0300702	-0.043242	-0.0126526	-0.00907761	-0.00907761	-0.0267063	-0.0201437	-0.0149471	-0.0124655	0.063977	-0.0126795	-0.00907761	-0.0250469	-0.0177286	-0.0127803	-0.0174726	-0.0209477	-0.0122713	-0.0209217	0.00337007	-0.0171199	-0.0207596	-0.0157277	-0.0177722	0.00535654	0.0241297	-0.0215727	-0.00907761	-0.0172236	-0.00907761	-0.0151743	-0.0143284	-0.00907761	-0.00907761	0.0991029	0.532031	-0.000565686	0.00833135	0.139451	-0.00907761	-0.0114133
Catonella	-0.0513821	-0.01108	0.00124605	0.0233114	-0.026779	0.0265159	-0.223038	-0.291893	0.054736	0.155394	-0.030316	-0.0262121	-0.0262121	0.207164	-0.153776	-0.0347359	-0.0359946	-0.0870118	-0.0366126	-0.0262121	-0.0741616	0.0873895	-0.0369038	-0.0504531	-0.115038	-0.0354341	-0.0416577	-0.0554639	-0.0494347	-0.0599444	-0.0386303	0.00158846	-0.171818	-0.21455	-0.193271	-0.0262121	-0.0407531	-0.0262121	-0.0438167	0.136625	-0.0262121	-0.0262121	-0.0751994	-0.111329	-0.114048	0.0597562	-0.0241083	-0.0262121	-0.0943685
Caulobacter	-0.0283108	-0.0350456	-0.0155789	-0.0189006	0.375321	-0.0187855	0.231575	0.222209	-0.0313006	-0.139348	-0.0194245	-0.0139361	-0.0139361	-0.042659	0.396541	-0.022947	-0.0191372	0.0385618	-0.0194658	-0.0139361	0.0153848	-0.0272173	-0.0196206	-0.0268243	0.277747	0.0032446	-0.0321194	-0.0314729	-0.010924	-0.0208854	-0.0241455	-0.0272843	0.479019	-0.0291457	0.224808	-0.0139361	-0.0264419	-0.0139361	0.119038	-0.10923	-0.0139361	-0.0139361	-0.00418518	-0.0314654	0.00662574	0.0374308	-0.0271663	-0.0139361	-0.014486
Cellulomonas	-0.00722944	-0.0168112	-0.00397823	-0.00482644	-0.00423357	-0.00479707	-0.0092624	0.00366579	-0.0120746	-0.0397636	-0.00496024	-0.00355872	-0.00355872	-0.0117865	-0.0238636	-0.00585974	-0.00488686	-0.0118133	-0.00497077	-0.00355872	0.023297	-0.0069502	-0.0050103	-0.00684984	-0.00870801	-0.00481076	-0.008202	-0.00803691	-0.00671157	-0.00813844	0.638451	-0.0069673	-0.0011408	-0.0334494	-0.0224186	-0.00355872	-0.00675219	-0.00355872	-0.00594884	-0.0286625	-0.00355872	-0.00355872	-0.0151288	-0.00481114	0.031212	-0.0166868	-0.00693718	-0.00355872	-0.0136859
Cellvibrio	0.209438	-0.0393148	-0.00930352	-0.0112871	-0.00990065	-0.0112185	0.178385	0.212308	-0.0282379	-0.0802563	-0.0116	-0.00832244	-0.00832244	-0.0275641	0.239404	-0.0137036	-0.0114285	0.108633	-0.0116247	-0.00832244	-0.0196184	-0.0162538	-0.0117171	-0.0160191	-0.0200258	-0.0112505	0.112753	-0.0187952	-0.0156957	-0.0190326	-0.0144193	-0.0162938	0.156041	0.00108242	0.322459	-0.00832244	-0.0157907	0.319177	-0.013912	-0.0654032	-0.00832244	-0.00832244	-3.76e-06	-0.0145238	-0.00414185	-0.0390237	-0.0162233	-0.00832244	-0.0254867
Chitinophaga	-0.0184403	0.000159916	-0.0101473	-0.0123109	-0.0107986	-0.012236	0.0334846	0.0705174	-0.030799	-0.0947865	-0.0126522	-0.00907729	-0.00907729	-0.0281891	0.00630958	-0.0149466	-0.012465	0.0719235	-0.012679	-0.00907729	-0.023532	-0.017728	0.273715	-0.017472	0.148286	-0.0122709	0.0778953	-0.0204999	-0.0171193	-0.00560473	-0.0157272	-0.0177716	-0.0284936	0.147368	0.125079	-0.00907729	-0.0172229	-0.00907729	-0.0151738	-0.0594133	-0.00907729	-0.00907729	0.002088	-0.00299041	0.0549352	-0.0425632	-0.0176948	-0.00907729	-0.0197574
Chryseobacterium	0.0698046	-0.0759407	-0.0493734	-0.0464275	0.260247	-0.0407332	0.812149	0.901957	-0.0829392	-0.406331	-0.0480341	0.0347682	-0.0298099	-0.125576	0.65396	0.153996	0.181137	0.330285	0.0622625	0.155682	0.00857465	-0.0849364	0.10397	0.102414	0.18641	-0.000643968	0.183283	0.0622627	-0.0221057	0.0690675	-0.0173198	-0.0149374	0.592514	0.0650261	0.820625	-0.0090443	0.141627	-0.0146686	0.0265657	-0.318034	0.196191	0.0432977	0.166596	0.0431222	0.205091	-0.144497	-0.0130983	-0.0090443	-0.0488914
Citrobacter	0.167667	-0.0750948	-0.0446538	-0.0499287	0.122583	-0.0346009	0.701785	0.838052	-0.0452677	-0.420012	-0.0349632	0.0344868	-0.0123463	-0.124293	0.463962	0.183987	0.189505	0.301957	0.0668728	0.117596	0.0119977	-0.0893831	0.0802245	0.132392	0.142601	0.0214917	0.240906	0.0339281	-0.0330746	0.102187	-0.0216819	-0.0184688	0.477278	0.15822	0.698792	0.0864465	0.101748	-0.0177911	-0.0110072	-0.328094	0.186261	-0.00120063	0.188505	0.0551422	0.219327	-0.142462	-0.0281382	0.0864465	-0.00764719
Clostridium	0.0112946	-0.0245021	-0.0172068	-0.0439544	0.0504348	-0.043687	0.593493	0.554177	-0.0491112	-0.295765	-0.0295828	0.0286098	-0.0324093	-0.0986301	0.374397	0.227667	-8.03e-05	0.21356	0.0209441	-0.0324093	-0.0179275	-0.0575023	-0.0456288	0.250514	0.310426	-0.00069593	0.104853	0.282381	-0.00602233	0.0174961	0.0315439	-0.0212858	0.375018	0.101983	0.503882	0.00211892	0.181046	0.0289526	0.0570732	-0.226725	0.0786662	0.027659	0.216096	0.0821162	0.0757561	-0.13304	-0.00831186	0.00211892	0.00150531
Cohnella	-0.00722944	-0.0168112	-0.00397823	-0.00482644	-0.00423357	-0.00479707	0.0081621	0.0590218	-0.0120746	-0.0370909	-0.00496024	-0.00355872	-0.00355872	-0.0117865	-0.0238636	-0.00585974	-0.00488686	-0.0118133	0.814368	-0.00355872	-0.0103714	-0.0069502	-0.0050103	-0.00684984	0.00542253	-0.00481076	-0.008202	-0.00803691	-0.00671157	-0.00813844	-0.00616578	-0.0069673	-0.0242155	0.0136797	-0.019519	-0.00355872	-0.00675219	-0.00355872	-0.00594884	-0.0286625	-0.00355872	-0.00355872	-0.0151288	-0.0136341	-0.0178996	-0.0166868	-0.00693718	-0.00355872	-0.0136859
Collinsella	-0.00647962	-0.0335433	-0.00909106	0.0167632	-0.00967456	0.0158174	0.171985	0.20697	-0.0251755	-0.0580691	0.0221123	-0.00813239	-0.00813239	-0.0178258	0.161851	-0.0133907	0.86678	-0.0269957	-0.0113592	0.542348	-0.0207003	-0.0158826	0.419404	-0.0156533	-0.036175	-0.0109936	-0.0187432	-0.0183659	-0.0153373	-0.018598	-0.01409	-0.0159217	0.0737074	0.0294585	0.188083	-0.00813239	-0.0154301	-0.00813239	-0.0135943	-0.0450389	-0.00813239	-0.00813239	0.0383728	0.03079	0.00437154	-0.0134275	-0.0158528	-0.00813239	-0.0266026
Comamonas	0.0170538	0.0962701	-0.0181606	-0.0357477	0.112007	-0.0122107	0.558933	0.53602	-0.0701023	-0.254391	-0.0257125	0.0137697	-0.0279249	-0.0711592	0.339629	0.153252	0.0351879	0.122686	-0.00729654	0.056248	0.00861442	-0.0505789	0.0265656	0.0607993	0.127827	-0.0213822	0.0799262	0.0614253	-0.0164752	0.0751706	-0.00578637	-0.0289284	0.284955	-0.0206021	0.500359	-0.0102299	0.102769	0.0349683	0.00187765	-0.204637	0.161821	-0.0176637	0.151686	0.141195	0.108719	-0.10493	-0.013018	-0.0102299	-0.0187074
Coprobacillus	-0.00759728	0.0364092	-0.00792388	0.00921487	-0.00843247	0.00858718	0.134133	0.170819	-0.0234312	-0.0691299	0.0127793	-0.00708829	0.268271	-0.0234765	0.206418	0.0804123	0.124755	-0.0235298	-0.00990083	-0.00708829	-0.0071727	-0.0138435	-0.00997957	-0.0136436	-0.028119	-0.00958213	0.0396738	0.819964	0.180226	-0.0162102	-0.0122811	-0.0138775	-0.0212379	-0.0418354	0.128556	-0.00708829	0.0753731	-0.00708829	-0.011849	-0.0499177	-0.00708829	-0.00708829	0.0227477	0.180206	-0.0154415	-0.0332368	-0.0138175	-0.00708829	0.154408
Coprococcus	0.00312911	0.326654	-0.0184799	0.00835026	-0.0196735	0.00987406	-0.0299689	-0.0170879	-0.0497873	-0.15518	0.0259926	-0.0165374	0.558634	-0.0508053	-0.029178	-0.0233663	0.0205031	-0.0283208	-0.0230992	0.0105571	0.0182651	-0.0322977	0.00807216	-0.0194973	0.07862	0.471789	-0.0321619	0.0660966	0.546198	0.217625	-0.00502704	-0.00149838	-0.0152794	0.22694	-0.055815	-0.0165374	-0.0183839	0.0239522	-0.0230478	-0.098732	-0.00432192	-0.0165374	-0.0143364	0.282688	0.262346	-0.0748886	0.0644347	-0.0165374	0.974703
Corynebacterium	0.205574	-0.0283015	-0.0219178	-0.0255654	-0.00703684	-0.0253201	0.257566	0.238499	-0.0605214	-0.195832	0.0372325	-0.000187915	-0.0153792	-0.0622127	0.145011	-0.0193507	0.0173306	0.0798612	-0.0251974	0.00929172	0.292392	-0.0392568	0.0437615	0.0437839	0.313691	-0.017905	-0.0312654	0.00542301	-0.0138432	0.0263751	0.00774119	0.00816423	0.382886	0.0732762	0.269679	-0.00643439	0.0523559	-0.0147769	-0.0314464	-0.136536	-0.020222	-0.00423125	0.0548755	-0.00275246	0.114283	-0.0663989	0.0215562	-0.00643439	-0.0270044
Cryobacterium	0.189229	0.0250152	-0.0138023	-0.0167451	-0.0146882	-0.0166432	0.0676559	0.0955767	-0.0405602	-0.109135	-0.0172093	-0.0123468	-0.0123468	-0.0396042	0.0407345	-0.0203301	-0.0169548	-0.0409857	-0.0172459	-0.0123468	0.0418643	-0.0241134	-0.017383	-0.0237652	0.261095	0.0950609	-0.0284565	-0.0278837	-0.0232855	0.392707	0.0475973	-0.0241727	-0.00465599	0.270477	-0.0303481	-0.0123468	-0.00367457	-0.0123468	-0.0206392	-0.079759	-0.0123468	-0.0123468	-0.0297568	-0.00820188	0.302848	-0.057894	-0.0240682	-0.0123468	0.0997544
Cryptosporangium	-0.00722944	-0.0168112	-0.00397823	-0.00482644	-0.00423357	-0.00479707	0.0230715	0.0602815	-0.0120746	-0.0411962	-0.00496024	-0.00355872	-0.00355872	-0.0117865	0.0910267	-0.00585974	-0.00488686	-0.0118133	-0.00497077	-0.00355872	-0.0103714	-0.0069502	-0.0050103	-0.00684984	-0.00352156	-0.00481076	-0.008202	-0.00803691	-0.00671157	-0.00813844	-0.00616578	-0.0069673	0.0146605	0.0219661	-0.0291175	-0.00355872	-0.00675219	-0.00355872	-0.00594884	-0.0286625	-0.00355872	-0.00355872	-0.0151288	0.0142077	-0.0178996	-0.0166868	-0.00693718	-0.00355872	-0.0119266
Cupriavidus	0.0110933	-0.0132136	-0.00765788	0.059933	-0.0081494	0.0574667	0.0894164	0.105957	-0.0169377	-0.0496872	0.160521	-0.00685035	-0.00685035	-0.0226885	-0.0352202	-0.0112797	-0.00940696	-0.00712336	-0.00956847	-0.00685035	0.0497292	-0.0133788	-0.00964457	-0.0131856	0.0422026	-0.00926047	-0.0157884	-0.0154706	-0.0129194	-0.0156661	-0.0118688	-0.0134117	-0.0333412	-0.0259427	0.0845068	-0.00685035	-0.0129976	-0.00685035	-0.0114512	-0.0357333	-0.00685035	-0.00685035	0.00864341	0.00378072	-0.0214347	-0.0321211	-0.0133537	-0.00685035	-0.0164368
Curtobacterium	-0.0172002	0.134421	-0.00946496	-0.011483	-0.0100725	-0.0114131	-0.0206213	-0.0391045	-0.014655	-0.0232291	-0.0118013	-0.00846687	-0.00846687	-0.0219033	-0.0195806	-0.0139414	-0.0116268	-0.028106	-0.0118264	-0.00846687	0.00138641	-0.0165358	-0.0119205	-0.0162971	-0.0064414	0.0393911	-0.0195141	0.0750669	-0.0159681	0.0059248	-0.0146695	-0.0165765	-0.0534586	0.0330316	-0.0435272	-0.00846687	-0.0160647	-0.00846687	-0.0141534	-0.0065479	-0.00846687	-0.00846687	-0.0359943	0.0425995	-0.0425866	-0.00753193	0.349987	-0.00846687	0.0277771
Curvibacter	-0.0104454	0.011506	-0.00574789	-0.00697341	-0.00611681	-0.00693097	-0.0347271	-0.0215471	-0.0174459	-0.0523562	-0.00716672	-0.00514176	-0.00514176	-0.0170296	-0.034479	-0.00846636	-0.00706071	-0.0170682	-0.00718194	-0.00514176	-0.0143175	-0.0100419	-0.00723906	-0.00989689	-0.00795438	-0.00695076	-0.0118505	0.0267189	0.0752902	-0.0117587	-0.00890853	-0.0100666	0.0923245	0.16072	-0.0420699	-0.00514176	-0.00975581	-0.00514176	-0.00859509	-0.0309215	-0.00514176	-0.00514176	-0.0218586	0.0693319	0.486862	-0.0241096	-0.0100231	-0.00514176	0.328003
Deefgea	-0.00722944	-0.0168112	-0.00397823	-0.00482644	-0.00423357	-0.00479707	0.00607092	-0.0124659	-0.0120746	-0.0411962	-0.00496024	-0.00355872	-0.00355872	-0.0117865	-0.0238636	-0.00585974	-0.00488686	-0.0118133	-0.00497077	-0.00355872	-0.0103714	-0.0069502	-0.0050103	-0.00684984	-0.0162818	-0.00481076	-0.008202	-0.00803691	-0.00671157	-0.00813844	-0.00616578	-0.0069673	0.0387214	0.145976	-0.0291175	-0.00355872	-0.00675219	1	-0.00594884	-0.0286625	-0.00355872	-0.00355872	-0.0151288	-0.00906547	-0.0178996	-0.0166868	-0.00693718	-0.00355872	0.00197866
Defluvibacter	-0.0241263	-0.0169643	-0.0120449	-0.0161069	-0.0141284	-0.0160089	0.347892	0.324425	-0.0295977	-0.112716	-0.0165534	-0.0118763	-0.0118763	-0.0393343	0.178397	-0.0195553	0.259849	-0.00749969	-0.0165886	0.526461	-0.0342327	-0.0231944	0.404628	0.0423573	0.0558776	-0.0160546	0.0274355	0.0116846	-0.0223981	0.317172	-0.0205766	-0.0232515	0.253821	-0.0766348	0.361116	-0.0118763	0.0424707	-0.0118763	-0.0198526	-0.0938864	-0.0118763	-0.0118763	0.0737447	0.0691534	0.0449417	-0.0556875	-0.0231509	-0.0118763	-0.00683314
Deinococcus	0.0666874	-0.0325036	-0.0076917	-0.00933167	-0.00818538	-0.00927489	0.280174	0.177127	-0.0233457	-0.0665507	-0.00959036	-0.0068806	-0.0068806	-0.0227886	0.296828	-0.0113295	-0.0094485	0.0257201	0.190625	-0.0068806	-0.0200526	-0.0134378	-0.00968715	-0.0132438	0.0496202	-0.00930136	0.0311609	-0.0155389	-0.0129765	-0.0157353	-0.0119212	-0.0134709	0.52407	-0.0389524	0.284915	-0.0068806	-0.013055	-0.0068806	-0.0115018	-0.0554173	-0.0068806	-0.0068806	0.145571	-0.0268608	-0.0211659	-0.0289856	-0.0134127	-0.0068806	-0.025229
Delftia	0.222875	0.0724224	-0.0264551	0.00571297	-0.0281531	0.00453036	0.125191	0.14967	-0.0695409	-0.224011	0.0599034	-0.0236654	-0.0236654	-0.0678568	0.066252	0.205496	-0.0324975	0.0125353	0.00736595	-0.0236654	0.172475	-0.0462186	-0.0333183	-0.017622	0.0549543	0.0116933	0.00169402	-0.0436975	0.112722	-0.0491748	0.0572796	0.00776057	0.00797039	0.497429	0.0440582	0.0288104	0.0536587	-0.0236654	-0.0112617	-0.135913	-0.0236654	-0.0236654	0.102224	0.0495279	0.202051	-0.105092	-0.046132	0.0288104	0.0716741
Dermabacter	-0.00722944	0.0177521	-0.00397823	-0.00482644	-0.00423357	-0.00479707	-0.026847	0.00203255	-0.0120746	-0.0411962	-0.00496024	-0.00355872	-0.00355872	-0.0117865	-0.0238636	-0.00585974	-0.00488686	-0.0118133	-0.00497077	-0.00355872	-0.0103714	-0.0069502	-0.0050103	-0.00684984	-0.0162818	-0.00481076	-0.008202	-0.00803691	-0.00671157	-0.00813844	-0.00616578	-0.0069673	-0.00191404	0.0142348	-0.0226431	-0.00355872	-0.00675219	-0.00355872	0.42374	-0.0286625	-0.00355872	-0.00355872	0.0293901	-0.00912718	-0.0178996	-0.0166868	-0.00693718	-0.00355872	-0.00763059
Dermacoccus	-0.0102315	-0.0237921	-0.00563019	-0.00683062	-0.00599156	-0.00678906	0.124516	0.170164	-0.0170887	-0.0512652	-0.00701998	-0.00503648	-0.00503648	-0.0166809	0.0499803	-0.00829301	-0.00691614	0.201184	-0.00703488	-0.00503648	-0.0146782	-0.00983628	-0.00709083	-0.00969424	0.0544582	-0.00680844	0.199378	-0.0113742	-0.00949856	-0.0115179	-0.00872612	-0.00986048	-0.00593096	0.0367781	0.286494	-0.00503648	-0.00955605	-0.00503648	-0.0084191	-0.0405646	-0.00503648	-0.00503648	-0.021411	-0.0184237	0.0953041	-0.0236159	-0.00981784	-0.00503648	-0.0193689
Desulfobulbus	-0.0100258	-0.0124848	0.833701	-0.00669333	-0.00587113	-0.0066526	-0.0462033	-0.0535145	-0.0167452	-0.0207645	-0.00687888	-0.00493525	-0.00493525	-0.0163456	-0.0330942	-0.00812632	-0.00677713	-0.0163827	-0.00689348	-0.00493525	-0.0143831	0.247654	-0.00694831	-0.00949939	-0.0225797	-0.00667159	-0.0113746	-0.0111456	-0.00930764	-0.0112864	-0.00855073	-0.00966228	-0.0335822	-0.0463877	-0.0403802	-0.00493525	-0.00936398	-0.00493525	-0.00824988	0.019151	-0.00493525	-0.00493525	-0.0209807	-0.0081025	-0.0248233	-0.0231413	-0.00962051	-0.00493525	-0.0167715
Desulfosporosinus	-0.00722944	0.00944227	-0.00397823	-0.00482644	-0.00423357	-0.00479707	-0.0352046	-0.0140184	-0.0120746	-0.0390928	-0.00496024	-0.00355872	-0.00355872	-0.0117865	0.0261982	-0.00585974	-0.00488686	-0.0118133	-0.00497077	-0.00355872	-0.0103714	-0.0069502	-0.0050103	-0.00684984	-0.00516162	-0.00481076	-0.008202	-0.00803691	-0.00671157	-0.00813844	-0.00616578	-0.0069673	-0.0242155	0.11143	-0.0192819	-0.00355872	-0.00675219	-0.00355872	-0.00594884	-0.0286625	-0.00355872	-0.00355872	-0.0151288	-0.00506803	-0.0178996	-0.0166868	-0.00693718	-0.00355872	0.0292423
Desulfovibrio	-0.0170397	-0.0396239	-0.00937664	-0.0113759	-0.00997848	-0.0113066	0.140867	0.247053	-0.0284598	-0.0912176	-0.0116912	-0.00838786	-0.00838786	-0.0277807	0.130195	-0.0138113	-0.0115183	0.165484	-0.011716	-0.00838786	-0.0241275	-0.0163815	-0.0118092	-0.016145	0.0256868	-0.0113389	-0.019332	-0.0189429	-0.0158191	0.192616	-0.0145327	-0.0164218	0.0989636	-0.0350904	0.166526	-0.00838786	-0.0159148	-0.00838786	-0.0140213	-0.0667607	-0.00838786	-0.00838786	0.0647274	0.00575878	-0.0213238	-0.0393305	-0.0163508	-0.00838786	-0.0301498
Devosia	-0.00894697	-0.010006	-0.00492335	-0.00597308	-0.00523936	-0.00593673	-0.0266774	-0.00508692	-0.0149433	-0.0499254	-0.00613866	-0.00440418	-0.00440418	-0.0145867	-0.0254145	-0.00725187	-0.00604786	-0.0146198	-0.00615169	-0.00440418	0.00614308	-0.00860139	-0.00620062	-0.00847718	-0.0090676	-0.00595368	-0.0101506	-0.00994626	-0.00830607	-0.0100719	-0.00763061	-0.00862255	-0.0271813	0.0618392	-0.0187661	0.961385	-0.00835634	-0.00440418	-0.00736213	-0.0343398	-0.00440418	-0.00440418	-0.018723	-0.0139364	-0.0221521	-0.0206511	-0.00858527	0.961385	0.0172439
Dialister	0.027263	-0.041727	-0.000641655	0.0631516	-0.0203923	0.0823184	-0.130856	-0.157409	-0.0352968	0.031038	0.0739267	-0.0171417	-0.0171417	-0.019362	-0.0897477	-0.0282253	-0.0235391	-0.0294987	-0.0239433	-0.0171417	-0.0384099	-0.0211529	-0.0241337	-0.0276754	-0.00920587	-0.0231726	-0.0395075	-0.0268742	-0.0323284	-0.0392014	-0.0194552	-0.0272768	-0.0964009	-0.0704751	-0.114463	-0.0171417	-0.0272223	-0.0171417	-0.0286545	0.418741	-0.0171417	-0.0171417	-0.062429	-0.0230577	-0.0622085	-0.0554468	-0.00391354	-0.0171417	-0.0537045
Diaphorobacter	-0.00852659	-0.0198276	-0.00469203	-0.00569243	-0.00499318	-0.00565779	0.173002	0.161362	-0.0142411	-0.0483032	-0.00585023	-0.00419724	-0.00419724	-0.0139013	-0.0281453	-0.00691113	-0.00576369	-0.0139329	-0.00586265	-0.00419724	-0.0055442	-0.00819724	-0.00590928	-0.00807887	-0.0176987	-0.00567394	-0.00967364	-0.00947893	-0.0079158	-0.00959869	0.120779	-0.00821741	-0.0239766	-0.039451	0.16162	-0.00419724	-0.00796371	-0.00419724	-0.00701621	-0.0338052	0.980071	-0.00419724	-0.0178433	-0.00918146	0.46428	-0.0196808	-0.00818188	-0.00419724	-0.011085
Dokdonella	-0.00875993	-0.0203702	-0.00482043	-0.00584821	-0.00512982	-0.00581262	-0.00855942	0.0109251	-0.0146309	-0.0497073	-0.00601033	-0.00431211	-0.00431211	-0.0142818	-0.0289156	-0.00710026	-0.00592142	-0.0143142	-0.00602309	-0.00431211	-0.0125671	-0.00842157	-0.00607099	-0.00829996	-0.0197287	-0.00582921	-0.00993837	-0.00973833	-0.00813243	0.0186562	-0.00747108	-0.00844229	-0.029342	0.147682	0.00673636	-0.00431211	-0.00818165	-0.00431211	-0.00720822	-0.0347303	-0.00431211	-0.00431211	-0.0183316	0.00799654	0.221509	-0.0202194	-0.00840579	-0.00431211	0.0285756
Dorea	-0.0540346	0.0469098	-0.0184717	0.123212	-0.0385261	0.00540688	-0.314985	-0.376588	0.0464844	0.254427	0.0198976	-0.0358953	0.114273	0.027435	-0.214659	-0.0580501	-0.0492918	-0.113266	-0.0501381	-0.0358953	-0.082192	0.0197312	-0.0505369	-0.062372	-0.118463	0.130219	-0.080268	-0.0748613	0.0902751	-0.00129412	-0.060574	0.033048	-0.211385	-0.159162	-0.266047	-0.0358953	-0.061409	-0.0312905	-0.0586062	0.265688	-0.0358953	-0.0358953	-0.139224	-0.0672704	-0.0426393	0.0242294	-0.0558916	-0.0358953	0.205078
Dyadobacter	-0.00911588	-0.0147265	-0.0050163	-0.00608584	-0.00533827	-0.00604881	-0.0312948	-0.00587142	-0.0121682	-0.0482198	-0.00625455	-0.00448732	-0.00448732	-0.0136796	-0.0246784	-0.00738877	-0.00616203	-0.0148958	-0.00626783	-0.00448732	-0.00637733	-0.00876377	-0.00631768	-0.00863722	-0.0127281	-0.00606608	-0.0103422	-0.010134	-0.00846288	-0.0102621	-0.00777466	-0.00878533	-0.0268715	0.0699548	-0.020416	0.986978	-0.0085141	-0.00448732	-0.00750112	-0.0360447	-0.00448732	-0.00448732	-0.0190765	-0.0177832	-0.0225703	-0.021041	-0.00874735	0.986978	-0.0167839
Dysgonomonas	-0.0224615	0.0471226	-0.0175098	-0.0212431	0.261503	-0.0211138	0.342859	0.363574	0.0345438	-0.133	-0.021832	0.0848699	-0.0156634	-0.0327816	0.204895	-0.0257911	-0.0215091	0.0490585	-0.0218783	-0.0156634	-0.0300472	-0.0305906	-0.0220523	-0.0301489	-2.71e-06	-0.00538829	-0.0361003	0.0374241	0.0313185	0.00373572	-0.0271381	-0.0306659	0.163731	-0.0665289	0.34916	-0.0156634	-0.0195511	-0.0156634	-0.0261832	-0.10391	0.350346	-0.0156634	0.0221875	0.104123	0.1217	-0.0691743	0.0364519	-0.0156634	-0.00354981
Eggerthella	-0.0172832	0.314585	-0.0154334	0.0110671	-0.0164239	0.0100953	-0.0376553	-0.0296861	-0.0403694	-0.134073	0.0219436	-0.0138059	0.577485	-0.0441091	-0.0363173	-0.0227326	0.0570397	-0.035018	-0.0192839	-0.0138059	0.0049862	-0.026963	-0.0194372	-0.0265736	0.0672104	0.411167	-0.0318193	-0.0190314	0.565361	0.15489	-0.0202322	0.005723	-0.000543149	0.217046	-0.0632262	-0.0138059	-0.0261948	-0.0138059	-0.0230782	-0.094993	0.0241981	-0.0138059	0.015391	0.099132	0.304757	-0.0633855	0.0314223	-0.0138059	0.971359
Eikenella	-0.0251108	-0.00868282	0.0144369	-0.0167642	-0.0147049	-0.0166622	-0.110323	-0.139887	0.0962866	0.0319933	-0.0172289	-0.0123609	-0.0123609	0.121081	-0.0791944	-0.0169041	-0.0169741	-0.0392269	-0.0172655	-0.0123609	-0.0358083	-0.0156102	-0.0174028	-0.0237923	-0.0551897	-0.0167098	-0.0284889	-0.0166424	-0.0233121	-0.0282682	-0.0164861	-0.0198738	-0.0807926	-0.10784	-0.0927406	-0.0123609	-0.0234532	-0.0123609	-0.0206628	-0.0399461	-0.0123609	-0.0123609	-0.0226923	-0.0491171	-0.0527687	0.197446	-0.00413954	-0.0123609	-0.0458381
Emticicia	0.445577	-0.0230565	-0.00545613	-0.00661944	-0.00580632	-0.00657916	0.0879807	0.120662	-0.0165603	-0.0424459	-0.00680294	-0.00488077	-0.00488077	-0.0161652	0.0726655	-0.00803661	-0.00670231	0.258005	-0.00681739	-0.00488077	-0.0122133	-0.00953217	-0.00687161	-0.00939452	-0.0223304	-0.00659794	0.254254	-0.0110226	-0.00920489	-0.0111618	-0.00845634	-0.00955562	0.180765	0.0237471	0.222951	-0.00488077	-0.00926061	-0.00488077	-0.00815881	-0.0393104	-0.00488077	-0.00488077	0.0504422	-0.0196301	0.0513547	-0.0228858	-0.00951431	-0.00488077	-0.0131566
Enhydrobacter	0.148613	-0.069745	-0.0452551	-0.0451343	0.0244921	-0.0451862	0.650434	0.843307	-0.0893308	-0.36172	-0.0175319	-0.00163536	0.0177814	-0.110965	0.519374	0.078961	0.148742	0.317242	0.0967217	0.17184	0.0130228	-0.0789988	0.122032	0.108322	0.118022	-0.0295182	0.273991	0.134539	0.00852086	0.0622343	0.011952	-0.0144097	0.544894	0.116089	0.723031	0.00357737	0.160814	0.064916	0.0161705	-0.298866	0.054843	-0.0152382	0.122276	0.0684302	0.170802	-0.0965017	-0.0383529	0.00357737	-0.00478228
Enterobacter	0.132945	-0.0903189	-0.0353572	-0.0356063	0.135503	-0.0252723	0.467895	0.547665	0.00431272	-0.331172	-0.031323	0.0654671	-2.67e-05	-0.082638	0.332224	0.0734985	0.00354353	0.268102	0.00771304	-0.0389317	-0.021659	-0.073556	-0.0548118	0.120118	0.0501682	0.0718166	0.205223	0.029808	-0.023928	0.0643943	0.0114399	-0.0340313	0.312184	0.166218	0.459964	0.160446	0.0883221	-0.0258086	-0.030585	-0.266865	0.103599	-0.000392184	0.148379	0.0205564	0.225743	-0.0787564	-0.0250861	0.160446	0.0832232
Enterococcus	0.0643126	-0.0853504	-0.0344279	-0.0363785	0.16423	-0.034653	0.899684	0.892426	-0.090769	-0.277829	-0.031912	-0.00978247	-0.0204035	-0.0812689	0.604947	0.218398	0.215853	0.301643	-0.0256269	0.167988	-0.0164184	-0.0602368	0.121036	0.147222	0.176015	-0.0217506	0.203909	0.143934	-0.0347945	0.083549	-0.0353752	-0.049539	0.539873	-0.0542284	0.887523	-0.0159609	0.217531	-0.0149711	-0.02994	-0.216745	0.199674	-0.0153067	0.268145	0.081203	0.152709	-0.104306	0.0115011	-0.0159609	-0.0659549
Erwinia	-0.00722944	0.0140734	-0.00397823	-0.00482644	-0.00423357	-0.00479707	-0.0015982	-0.00615781	-0.0120746	-0.0362474	-0.00496024	-0.00355872	-0.00355872	-0.0117865	0.00558277	-0.00585974	-0.00488686	-0.0118133	-0.00497077	-0.00355872	-0.00714067	-0.0069502	-0.0050103	-0.00684984	-0.0162818	-0.00481076	-0.008202	-0.00803691	-0.00671157	-0.00813844	0.55054	-0.0069673	-0.0242155	0.115682	-0.0175469	-0.00355872	-0.00675219	-0.00355872	-0.00594884	-0.0286625	-0.00355872	-0.00355872	0.0246518	-0.0119555	-0.0178996	-0.0166868	-0.00693718	-0.00355872	0.0296005
Erysipelothrix	-0.0290973	-0.0544373	-0.0160117	-0.0194256	0.217136	-0.0193074	0.403748	0.48003	-0.0473824	-0.120714	-0.0199641	-0.0143233	-0.0143233	-0.0448713	0.218817	0.43269	0.0850311	-0.0158866	-0.0200065	0.0705059	0.00219589	-0.0255556	0.0462289	0.0340902	0.0530917	-0.0127646	0.0497933	0.146924	-0.027013	0.00255149	-0.0248163	-0.0280422	0.165114	-0.104492	0.458139	0.0332311	0.074691	-0.0143233	-0.0239431	-0.113236	0.291637	-0.0143233	0.130335	0.00144595	0.0827996	-0.0492835	-0.027921	0.0332311	-0.0495865
Erythromicrobium	-0.00722944	-0.0168112	-0.00397823	-0.00482644	-0.00423357	-0.00479707	-0.0154168	-0.0114039	-0.0069534	-0.0395571	-0.00496024	-0.00355872	-0.00355872	-0.0117865	-0.0238636	-0.00585974	-0.00488686	-0.0118133	-0.00497077	-0.00355872	-0.0103714	-0.0069502	-0.0050103	-0.00684984	0.0183804	-0.00481076	-0.008202	-0.00803691	-0.00671157	-0.00813844	-0.00616578	-0.0069673	0.0285862	0.0982657	-0.021453	-0.00355872	-0.00675219	-0.00355872	-0.00594884	-0.0265178	-0.00355872	-0.00355872	-0.0151288	-0.00835109	0.0382914	-0.0166868	-0.00693718	-0.00355872	-0.0136859
Escherichia	-0.0068781	-0.0173248	-0.01238	-0.0150196	-0.0131746	-0.0149282	0.135004	0.153283	-0.0349809	-0.0864215	-0.0154359	-0.0110745	-0.0110745	-0.0306817	0.151083	-0.0182351	-0.0152076	-0.00351036	-0.0154687	-0.0110745	-0.011347	-0.0216286	-0.0155917	-0.0213162	-0.00140429	0.0775503	-0.0255241	0.116795	-0.020886	0.0168367	-0.0191875	0.00520499	0.0342415	0.265935	0.131758	0.0194223	0.0300448	-0.0110745	-0.0185124	-0.0339112	-0.0110745	-0.0110745	-0.0280399	0.228412	0.1006	-0.0312798	0.122052	0.0194223	0.0254988
Eubacterium	-0.017668	0.30779	-0.0141077	-0.0042129	-0.0150132	-0.00457897	-0.0632817	-0.0457576	-0.0386163	-0.126907	0.00101823	-0.01262	0.616381	-0.0406005	-0.0576367	-0.02078	-0.0173299	-0.0321883	-0.0176275	-0.01262	0.0148095	-0.024315	-0.0177676	-0.0242911	0.0622738	0.545094	-0.0290861	-0.0189275	0.592257	0.220095	-0.00802328	0.00967838	-0.0308322	0.182376	-0.0746817	-0.01262	-0.0239448	0.011628	-0.0155776	-0.0874997	-0.01262	-0.01262	-0.0196836	0.0907052	0.177898	-0.0578404	0.0464679	-0.01262	0.989069
Facklamia	-0.0108653	-0.0217771	-0.005979	-0.0072538	-0.00636276	-0.00720966	0.0247716	0.00939392	0.0350268	-0.0596726	-0.00745488	0.300194	-0.0053485	-0.0175656	0.0121285	-0.00880678	-0.00734461	0.122758	-0.00747071	-0.0053485	0.0172082	-0.0104457	-0.00753013	-0.0102948	0.273649	-0.00723024	-0.012327	-0.0120789	-0.010087	-0.0122315	-0.00926673	-0.0104714	0.0308881	-0.0261306	-0.018479	-0.0053485	-0.0101481	-0.0053485	-0.00894068	-0.0366527	-0.0053485	-0.0053485	0.129413	-0.0196651	-0.0269019	-0.025079	-0.0104261	-0.0053485	-0.0187177
Faecalibacterium	0.0673243	0.0272168	-0.0179948	-0.00669543	-0.0191498	0.00213983	0.130688	0.0946897	-0.0465021	-0.116757	-0.00105913	-0.0160972	-0.00687378	-0.045645	0.0850978	0.0100602	0.268614	-0.0215138	-0.0224844	0.058852	-0.0201883	-0.031082	0.0359985	-0.015553	-0.00324146	0.000455515	-0.0120787	0.260792	0.00301452	-0.01153	-0.0179542	-0.0297277	0.0294177	0.114455	0.0658762	-0.0090946	-0.00239283	-0.0160972	-0.0117883	-0.0399839	-0.0160972	-0.0160972	0.0208311	0.825704	0.0237269	-0.0610048	0.357907	-0.0090946	0.0354374
Filifactor	-0.0339292	-0.0280529	0.339203	-0.0226515	-0.0152184	-0.0225136	-0.142328	-0.182207	-0.00781441	0.0745008	-0.0232794	-0.0167018	-0.0167018	0.192294	-0.100293	-0.000810718	-0.022935	-0.0554421	-0.0233288	-0.0167018	-0.0486007	0.125693	-0.0235144	-0.0256003	-0.0748268	-0.0225779	-0.000667216	-0.0377188	-0.0314988	-0.020911	-0.0289372	-0.0147729	-0.110475	-0.10876	-0.124062	-0.0167018	0.000581496	-0.0167018	-0.0279191	0.0276891	-0.0167018	-0.0167018	0.0232133	-0.0701098	-0.0745818	-0.0272547	-0.0325576	-0.0167018	-0.0512929
Finegoldia	-0.0241054	0.0922809	-0.0138392	-0.0139004	-0.0147275	-0.0139035	0.104035	0.131816	-0.0184985	-0.133085	0.0224379	0.0159698	-0.0123798	-0.0396212	0.0012359	-0.0203845	-0.0170001	0.0195922	-0.017292	-0.0123798	0.0748785	-0.0241779	-0.00313822	-0.0238288	0.799071	0.00171295	-0.0285326	-0.017331	0.0888331	0.0182892	-0.00141927	0.0252629	0.0473494	0.0725194	0.0455676	0.00366202	-0.0234891	-0.0123798	-0.0120438	-0.0922527	-0.0123798	-0.0123798	0.0117911	0.0106218	0.0466771	-0.0580488	0.0541665	0.00366202	0.0434965
Flavisolibacter	-0.00722944	-0.0168112	-0.00397823	-0.00482644	-0.00423357	-0.00479707	-0.00874465	0.0208517	-0.0120746	-0.0399438	-0.00496024	-0.00355872	-0.00355872	-0.0117865	-0.0238636	-0.00585974	-0.00488686	-0.0118133	-0.00497077	-0.00355872	-0.0103714	-0.0069502	-0.0050103	-0.00684984	-0.0162818	-0.00481076	-0.008202	-0.00803691	-0.00671157	-0.00813844	-0.00616578	-0.0069673	0.0564767	-0.0262605	-0.0174045	-0.00355872	-0.00675219	-0.00355872	-0.00594884	-0.0270237	-0.00355872	-0.00355872	0.0654114	-0.0149252	-0.0178996	-0.0166868	-0.00693718	-0.00355872	-0.0136859
Flavobacterium	0.306483	0.166829	-0.0346617	-0.0297675	0.0161409	-0.0206819	0.0789644	0.165481	-0.0846556	-0.337507	0.0202425	0.0739468	0.0207689	-0.0776771	0.106051	-0.0198908	-0.0195177	-0.0384053	0.00473373	-0.00179855	0.0803038	-0.0685513	0.0315195	-0.0390905	0.0989656	-0.00830766	0.0510598	0.0167608	0.0738041	0.0939162	0.061868	-0.00786076	0.0521309	0.886112	0.0182562	0.0740715	-0.02484	0.117059	-0.0091828	-0.216724	-0.00515306	0.0181564	0.093552	0.0874525	0.51386	-0.14295	0.0639419	0.0740715	0.252079
Flectobacillus	-0.0186913	-0.0149352	-0.0102855	-0.0124785	-0.0109456	-0.0124025	0.18074	0.159505	-0.0171326	-0.0582199	-0.0128244	-0.00920085	-0.00920085	-0.00315469	0.26355	-0.01515	-0.0126347	0.0840099	-0.0128516	-0.00920085	0.0207554	-0.0179693	-0.0129538	-0.0177098	0.056331	-0.0124379	-0.0212058	-0.0207789	-0.0173524	-0.0210415	-0.0159412	-0.0180135	0.154617	-0.00915769	0.157679	-0.00920085	0.129681	-0.00920085	-0.0153804	-0.0495317	-0.00920085	-0.00920085	0.0106435	-0.00688479	0.0205531	0.0659715	-0.0179356	-0.00920085	-0.0318662
Fluviicola	0.12686	0.214899	-0.0306961	-0.00590518	-0.0326664	0.0314961	-0.0193397	0.0395983	0.0047508	-0.25846	0.0256214	0.0237809	-0.0274592	0.0748802	0.0145867	-0.033412	-0.0377072	-0.0782898	0.02818	-0.0274592	0.0572045	-0.053628	0.0130016	-0.0451377	0.105434	-0.03712	-0.0632869	0.0433189	0.0813799	0.0808362	0.0116649	0.0124494	-0.061607	0.717676	-0.0801345	-0.0274592	-0.0313702	0.178652	-0.0302659	-0.168903	-0.0274592	-0.0274592	0.0813507	0.0858024	0.229314	-0.122362	0.090452	-0.0274592	0.118395
Friedmanniella	-0.00821611	-0.0182942	-0.00452117	-0.00548515	-0.00481136	-0.00545177	0.095537	0.228912	-0.0135195	-0.0184488	0.038913	-0.00404441	-0.00404441	-0.0133951	-0.0149449	-0.00665948	-0.00555382	-0.0134255	-0.00564917	-0.00404441	0.0239994	-0.00789876	-0.0056941	-0.0077847	0.0746504	-0.00546733	-0.0093214	-0.00913377	-0.00762756	-0.00924917	-0.00700728	-0.00791819	0.0754081	-0.0365219	0.245788	-0.00404441	-0.00767373	-0.00404441	-0.00676073	-0.0325743	-0.00404441	-0.00404441	-0.00753005	-0.0140834	-0.0136565	-0.0189641	-0.00788395	-0.00404441	-0.0149851
Frigoribacterium	-0.00722944	-0.0168112	-0.00397823	-0.00482644	-0.00423357	-0.00479707	0.0894976	0.0754848	-0.0120746	-0.0411962	-0.00496024	-0.00355872	-0.00355872	-0.0117865	-0.0238636	-0.00585974	-0.00488686	-0.0118133	-0.00497077	-0.00355872	-0.0103714	-0.0069502	-0.0050103	-0.00684984	-0.0162818	-0.00481076	-0.008202	-0.00803691	-0.00671157	-0.00813844	-0.00616578	-0.0069673	-0.0242155	-0.0334494	0.023575	-0.00355872	-0.00675219	-0.00355872	-0.00594884	-0.0286625	-0.00355872	-0.00355872	-0.0151288	-0.000279892	-0.0178996	-0.0166868	-0.00693718	-0.00355872	-0.0136859
Fructobacillus	-0.00722944	-0.0168112	-0.00397823	-0.00482644	-0.00423357	-0.00479707	0.0111344	0.00716251	-0.00727748	-0.0396608	-0.00496024	-0.00355872	-0.00355872	-0.0117865	-0.0238636	-0.00585974	-0.00488686	-0.0118133	-0.00497077	-0.00355872	-0.0103714	-0.0069502	-0.0050103	-0.00684984	-0.0162818	-0.00481076	-0.008202	-0.00803691	-0.00671157	-0.00813844	-0.00616578	-0.0069673	0.0747052	0.0370534	-0.0147585	-0.00355872	-0.00675219	-0.00355872	-0.00594884	-0.0286625	-0.00355872	-0.00355872	-0.0151288	-0.0163267	-0.0178996	-0.0166868	-0.00693718	-0.00355872	-0.0136859
Fusobacterium	-0.0736274	-0.0508011	0.00169705	-0.0194977	-0.0441211	0.00742121	-0.352649	-0.442729	0.211212	0.211975	-0.0399089	-0.0386717	-0.0386717	0.222486	-0.247087	-0.0635529	-0.0531043	-0.125055	-0.053554	-0.0386717	-0.108588	-0.0293565	-0.0544456	-0.0706596	-0.173277	-0.0522773	-0.0786801	-0.0822677	-0.0725292	-0.0881572	-0.0485485	-0.0383641	-0.251006	-0.313421	-0.297475	-0.0386717	-0.0709086	-0.0386717	-0.0633027	0.0187864	-0.0386717	-0.0386717	-0.107532	-0.152976	-0.174322	0.357696	-0.0508049	-0.0386717	-0.141254
Gemella	-0.0214552	-0.00713916	-0.0107863	-0.0143237	-0.0125642	-0.0142365	-0.0190917	-0.0408395	0.0372841	-0.0328779	-0.0147207	-0.0105614	-0.0105614	0.165781	-0.0705065	-0.0173903	-0.014503	-0.0314382	-0.014752	-0.0105614	-0.0271611	-0.0206265	-0.0148693	0.290729	0.0142191	0.0603697	-0.0243415	-0.0196349	-0.0127955	0.0043599	-0.0182985	-0.0206772	-0.0144109	-0.0680197	-0.0289872	-0.0105614	0.290005	-0.0105614	-0.0176547	-0.0245594	-0.0105614	-0.0105614	0.0346636	0.0157774	-0.0531217	-0.0140964	-0.0205878	-0.0105614	0.0259701
Gemmatimonas	-0.00722944	-0.0168112	-0.00397823	-0.00482644	-0.00423357	-0.00479707	-0.0111914	-0.0157058	-0.0120746	-0.0392071	-0.00496024	-0.00355872	-0.00355872	-0.0117865	0.023478	-0.00585974	-0.00488686	-0.0118133	-0.00497077	-0.00355872	-0.0103714	-0.0069502	-0.0050103	-0.00684984	0.025782	-0.00481076	-0.008202	-0.00803691	-0.00671157	-0.00813844	-0.00616578	-0.0069673	-0.0242155	0.114974	-0.0291175	-0.00355872	-0.00675219	-0.00355872	-0.00594884	-0.0286625	-0.00355872	-0.00355872	0.368608	-0.012132	0.11848	-0.0166868	-0.00693718	-0.00355872	0.0269097
Geobacillus	-0.0116681	-0.0271329	-0.00642076	-0.00778975	-0.00683287	-0.00774235	0.122426	0.101725	-0.015353	-0.0539201	-0.00800569	-0.00574368	-0.00574368	-0.0190232	0.158313	0.386385	-0.00788727	-0.0190663	-0.00802269	-0.00574368	0.0116003	-0.0112174	-0.0080865	-0.0110555	0.0646826	-0.00776445	0.227536	-0.0129714	-0.0108323	-0.0131352	-0.00995141	-0.011245	-0.0390832	0.0170991	0.0914192	-0.00574368	0.370924	-0.00574368	-0.00960127	-0.0451471	-0.00574368	-0.00574368	0.104704	0.00478975	-0.0288896	-0.026932	-0.0111964	-0.00574368	-0.0220886
Geodermatophilus	-0.00722944	-0.0168112	-0.00397823	-0.00482644	-0.00423357	-0.00479707	0.0389923	0.106817	-0.00247326	-0.0258316	-0.00496024	-0.00355872	-0.00355872	-0.0117865	0.0492753	-0.00585974	-0.00488686	-0.0118133	-0.00497077	-0.00355872	0.00246785	-0.0069502	-0.0050103	-0.00684984	-0.0162818	-0.00481076	-0.008202	-0.00803691	-0.00671157	-0.00813844	-0.00616578	-0.0069673	-0.0242155	0.37224	0.0283606	-0.00355872	-0.00675219	-0.00355872	-0.00594884	0.0236094	-0.00355872	-0.00355872	-0.0151288	0.0103236	0.192796	-0.0166868	-0.00693718	-0.00355872	-0.011446
Geothrix	-0.00722944	-0.0168112	-0.00397823	-0.00482644	-0.00423357	-0.00479707	-0.00705163	0.03202	-0.0120746	-0.0365323	-0.00496024	-0.00355872	-0.00355872	-0.0117865	-0.0238636	-0.00585974	-0.00488686	-0.0118133	-0.00497077	-0.00355872	-0.00123703	-0.0069502	-0.0050103	-0.00684984	-0.0162818	-0.00481076	-0.008202	-0.00803691	-0.00671157	-0.00813844	-0.00616578	-0.0069673	-0.0242155	0.0937127	-0.00730826	-0.00355872	-0.00675219	-0.00355872	-0.00594884	-0.0286625	-0.00355872	-0.00355872	-0.0151288	-0.0150647	0.102018	-0.0166868	-0.00693718	-0.00355872	-0.012836
Gluconacetobacter	-0.00976713	-0.0227123	-0.00537467	-0.00652063	-0.00571964	-0.00648095	0.107458	0.208916	-0.0163131	-0.0488669	-0.00670139	-0.00480791	-0.00480791	-0.0159239	0.0713667	-0.00791664	-0.00660226	-0.01596	-0.00671562	-0.00480791	-0.014012	-0.00938987	-0.00676902	-0.00925428	-0.0219971	-0.00649945	-0.0110811	-0.010858	-0.00906748	-0.0109952	-0.0083301	-0.00941297	0.169241	-0.00332632	0.190311	-0.00480791	-0.00912236	-0.00480791	-0.00803701	-0.0387236	-0.00480791	-0.00480791	-0.0204393	-0.015098	-0.0241828	-0.0225442	-0.00937227	-0.00480791	-0.0167136
Gluconobacter	-0.00722944	-0.0168112	-0.00397823	-0.00482644	-0.00423357	-0.00479707	0.00267489	0.0244145	-0.0120746	-0.0286458	-0.00496024	-0.00355872	-0.00355872	-0.0117865	-0.0238636	-0.00585974	-0.00488686	-0.0118133	-0.00497077	-0.00355872	0.0461636	-0.0069502	-0.0050103	-0.00684984	0.00030651	-0.00481076	-0.008202	0.133108	-0.00671157	-0.00813844	-0.00616578	-0.0069673	0.0768621	-0.00643433	-0.0144454	-0.00355872	-0.00675219	-0.00355872	-0.00594884	-0.0286625	-0.00355872	-0.00355872	-0.0151288	-0.0106179	-0.0178996	-0.0166868	-0.00693718	-0.00355872	-0.0136859
Gordonia	-0.00722944	0.0835214	-0.00397823	-0.00482644	-0.00423357	-0.00479707	-0.0317387	-0.0377015	0.00227724	-0.0113397	-0.00496024	-0.00355872	-0.00355872	0.00654713	-0.0238636	-0.00585974	-0.00488686	-0.0118133	-0.00497077	-0.00355872	-0.0103714	-0.0069502	-0.0050103	-0.00684984	-0.0162818	-0.00481076	-0.008202	-0.00803691	-0.00671157	-0.00813844	-0.00616578	-0.0069673	-0.0242155	-0.0334494	-0.0291175	-0.00355872	-0.00675219	-0.00355872	-0.00594884	-0.0271599	-0.00355872	-0.00355872	-0.0151288	-0.0160196	-0.0178996	-0.0166868	-0.00693718	-0.00355872	-0.0136859
Haemophilus	-0.0610018	0.0525983	-0.0296293	-0.00672056	-0.0372763	-0.038296	-0.261304	-0.324282	0.229192	0.151357	-0.0349406	-0.0314763	-0.0295434	0.383875	-0.195533	-0.0518286	-0.0432236	-0.0863372	-0.0439657	-0.0314763	-0.0759035	-0.0248205	-0.043008	0.0693236	-0.117445	-0.0399172	-0.0573569	-0.0650914	-0.0417867	-0.071133	-0.0297751	-0.00178688	-0.194843	-0.210749	-0.23798	-0.0314763	-0.0517245	-0.0301723	0.0476269	-0.0873898	-0.0314763	-0.0314763	0.0240843	-0.105048	-0.132489	0.343057	-0.0517913	-0.0314763	-0.0884717
Haliscomenobacter	-0.00722944	0.000899395	0.035476	-0.00482644	-0.00423357	-0.00479707	-0.0352046	-0.0423404	0.0233927	-0.0199125	-0.00496024	-0.00355872	-0.00355872	-0.0117865	-0.0238636	-0.00585974	-0.00488686	-0.0118133	-0.00497077	-0.00355872	-0.0103714	-0.0069502	-0.0050103	-0.00684984	-0.0162818	-0.00481076	-0.008202	-0.00803691	-0.00671157	-0.00813844	-0.00616578	-0.0069673	-0.0242155	-0.0334494	-0.0291175	-0.00355872	-0.00675219	-0.00355872	-0.00594884	-0.0230925	-0.00355872	-0.00355872	-0.0151288	-0.016946	-0.0178996	0.0348339	-0.00693718	-0.00355872	-0.0136859
Haloanella	-0.0219467	-0.049486	-0.0116936	-0.0146518	-0.012852	-0.0145627	0.150448	0.192456	-0.0355594	-0.108804	-0.015058	0.17344	-0.0108034	-0.0120251	-0.00535944	-0.0177887	-0.0148353	-0.0358621	0.143842	-0.0108034	-0.0295431	-0.021099	-0.01521	-0.0207944	0.0743969	-0.0146043	-0.0248992	-0.024398	-0.0203746	-0.0247062	-0.0187177	-0.0211509	0.123674	0.0587928	0.169614	-0.0108034	-0.00186331	-0.0108034	-0.0180592	-0.0819096	-0.0108034	-0.0108034	0.0585032	0.0112021	0.126867	-0.0506567	-0.0210595	-0.0108034	-0.0103091
Helicobacter	-0.0130798	0.0253509	0.236863	-0.0087322	-0.00765955	-0.00867906	0.0844973	0.155405	-0.021846	-0.0580773	-0.00897427	-0.00643858	-0.00643858	-0.0213247	0.240351	-0.0106017	-0.00884152	-0.0213731	-0.00899332	-0.00643858	-0.0187644	0.062251	-0.00906484	-0.012393	-0.00266609	-0.00870384	-0.0148394	-0.0145407	-0.0121429	-0.0147244	-0.0111554	-0.0126055	0.00801263	-0.0163125	0.187863	-0.00643858	-0.0122164	-0.00643858	-0.0107629	-0.0357184	-0.00643858	-0.00643858	-0.0273717	0.00519564	-0.0323848	-0.0301904	-0.012551	-0.00643858	-0.0166751
Herbaspirillum	0.0110957	-0.0415842	-0.0114126	-0.013846	-0.0121452	-0.0137617	0.180142	0.166805	-0.0279373	-0.0780441	-0.0142298	-0.0102092	-0.0102092	-0.0338129	0.1027	0.324156	-0.0140193	0.0807008	0.280756	-0.0102092	-0.00118167	-0.0199386	-0.0143734	-0.0196506	0.0119649	-0.013801	0.183866	0.0343628	-0.019254	0.0733738	-0.0176882	-0.0199876	0.0333448	0.0180094	0.135217	-0.0102092	0.309519	-0.0102092	-0.0170659	-0.0695518	-0.0102092	-0.0102092	0.0792534	0.0154474	-0.05135	-0.0478705	-0.0199012	-0.0102092	-0.0372536
Herminiimonas	-0.0161524	-0.0375606	-0.00888839	-0.0107835	-0.00945888	-0.0107179	0.145636	0.190527	-0.0269779	-0.0770105	-0.0110824	-0.00795109	-0.00795109	-0.0263341	0.255343	-0.0130922	-0.0109185	0.218819	0.265168	-0.00795109	-0.0162897	-0.0155285	-0.0111943	-0.0153043	0.0311242	-0.0107485	-0.0183254	-0.0179565	-0.0149954	0.267538	-0.0137759	-0.0155667	0.00687585	-0.0392993	0.149922	-0.00795109	-0.0150861	-0.00795109	-0.0132912	-0.0637021	-0.00795109	-0.00795109	0.110096	-0.0267564	-0.0356767	-0.0372825	-0.0154994	-0.00795109	-0.0260574
Hirschia	-0.00722944	-0.0168112	-0.00397823	-0.00482644	-0.00423357	-0.00479707	0.0016766	-0.000622527	-0.0120746	-0.0381413	-0.00496024	-0.00355872	-0.00355872	-0.0117865	-0.0238636	-0.00585974	-0.00488686	-0.0118133	-0.00497077	-0.00355872	-0.0103714	-0.0069502	-0.0050103	-0.00684984	-0.0162818	-0.00481076	-0.008202	-0.00803691	-0.00671157	-0.00813844	-0.00616578	-0.0069673	-0.0078132	0.112679	-0.0148321	-0.00355872	0.186894	-0.00355872	-0.00594884	-0.0286625	-0.00355872	-0.00355872	0.017614	-0.0132492	0.0170106	-0.0166868	-0.00693718	-0.00355872	-0.0136859
Holdemania	-0.00722944	0.00824262	-0.00397823	-0.00482644	-0.00423357	-0.00479707	0.0496097	0.0618726	-0.0120746	-0.0311601	-0.00496024	-0.00355872	-0.00355872	-0.00537725	0.0716849	-0.00585974	-0.00488686	-0.0118133	-0.00497077	-0.00355872	-0.0093231	-0.0069502	-0.0050103	-0.00684984	0.0155544	-0.00481076	-0.008202	-0.00803691	-0.00671157	-0.00813844	-0.00616578	-0.0069673	-0.0242155	0.300676	0.0459717	-0.00355872	-0.00675219	-0.00355872	-0.00594884	0.0107344	-0.00355872	-0.00355872	-0.0151288	0.0696872	0.119726	-0.0166868	-0.00693718	-0.00355872	-0.0122228
Hydrocarboniphaga	-0.0169212	-0.0232242	-0.00931141	-0.0112967	-0.00990905	-0.011228	0.0259237	0.0398306	-0.0282618	-0.0861979	-0.0116099	-0.0083295	-0.0083295	-0.0244217	0.0216595	-0.0137153	-0.0114381	0.0661431	-0.0116345	-0.0083295	-0.0183433	-0.0162676	-0.0117271	0.056211	-0.00179625	-0.01126	-0.0191975	-0.0188111	-0.015709	0.00653666	-0.0144316	-0.0163076	-0.034044	0.290033	0.00797633	-0.0083295	-0.0158041	-0.0083295	-0.0139238	-0.0466371	-0.0083295	-0.0083295	0.15241	0.0136483	0.14372	-0.0390568	-0.0162371	-0.0083295	-0.00965487
Hydrogenophaga	0.0102026	0.133818	-0.010717	-0.013002	-0.0114048	-0.0129229	0.0635781	0.0735835	-0.032528	-0.0987007	-0.0133624	-0.00958685	-0.00958685	-0.029648	0.0512994	-0.0157856	-0.0131648	-0.0318239	-0.0133908	-0.00958685	-0.013431	-0.0187232	-0.0134973	-0.0184528	-0.00632	-0.0129597	-0.0220954	-0.0216507	-0.0180803	-0.0219242	-0.01661	-0.0187692	0.0534055	0.209815	0.0106043	-0.00958685	-0.0181898	-0.00958685	-0.0160256	-0.0640936	-0.00958685	-0.00958685	-0.0234162	0.0278936	0.0554699	-0.0449525	0.129787	-0.00958685	0.00910054
Hylemonella	-0.020709	-0.0414553	-0.0113958	-0.0138255	-0.0121272	-0.0137414	-0.0661215	-0.0524962	0.117774	0.047671	-0.0142087	-0.0101941	-0.0101941	-0.00566282	0.0283313	-0.0167854	-0.0139986	-0.0338395	-0.0142389	-0.0101941	0.0319664	-0.0199091	-0.0143522	-0.0196216	-0.0466398	-0.0137806	-0.0234949	-0.023022	-0.0192255	-0.0233128	-0.0176621	-0.019958	0.136633	-0.0291778	-0.0248727	-0.0101941	-0.0193419	0.212135	-0.0170406	-0.0506022	-0.0101941	-0.0101941	-0.0204603	-0.0362321	-0.0279297	0.365865	-0.0198718	-0.0101941	-0.0303164
Hymenobacter	-0.00944419	0.0495834	-0.00519697	-0.00630503	-0.00553053	-0.00626666	0.116767	0.0231408	-0.0142813	-0.0333329	-0.00647981	-0.00464894	-0.00464894	-0.00929648	0.0363777	-0.00765488	-0.00638396	-0.0154323	-0.00649357	-0.00464894	-0.0135487	-0.0090794	-0.00654521	-0.0089483	-0.0212698	-0.00628455	-0.0107147	0.244851	-0.00876767	-0.0106317	-0.00805467	-0.00910174	-0.0316339	-0.0436966	0.0415934	-0.00464894	-0.00882074	-0.00464894	-0.00777127	-0.0312294	-0.00464894	-0.00464894	-0.0197635	0.423079	-0.00700779	-0.0217988	-0.00906239	-0.00464894	-0.0116722
Hyphomicrobium	0.220719	-0.030461	-0.0121189	-0.0147028	-0.0128967	-0.0146133	0.02674	0.0281687	-0.0295753	-0.0827241	-0.0151104	-0.0108409	-0.0108409	-0.0353259	0.0149553	-0.0178505	0.239906	-0.0359868	0.0611289	-0.0108409	0.0666252	-0.0211724	-0.0152629	-0.0208667	-0.00214134	0.0854774	-0.0249857	-0.00961152	0.297342	0.0134554	-0.0187828	0.0302891	0.0539346	0.240849	-0.0259472	-0.0108409	-0.0205692	-0.0108409	-0.0181219	-0.0693303	-0.0108409	-0.0108409	0.190635	0.0224935	0.248403	-0.0376568	-0.0211327	-0.0108409	0.209189
Ignatzschineria	-0.00722944	-0.0168112	-0.00397823	-0.00482644	-0.00423357	-0.00479707	-0.0118482	0.049312	-0.0120746	-0.0392615	-0.00496024	-0.00355872	-0.00355872	-0.0117865	-0.0238636	-0.00585974	-0.00488686	-0.0118133	-0.00497077	-0.00355872	-0.0103714	-0.0069502	-0.0050103	-0.00684984	-0.0162818	-0.00481076	0.687785	-0.00803691	-0.00671157	-0.00813844	-0.00616578	-0.0069673	0.00694658	0.0442851	-0.0200707	-0.00355872	-0.00675219	-0.00355872	-0.00594884	-0.0286625	-0.00355872	-0.00355872	-0.0151288	-0.0130441	-0.0178996	0.0535601	-0.00693718	-0.00355872	-0.0136859
J2.29	NA	NA	NA	NA	NA	NA	NA	NA	NA	NA	NA	NA	NA	NA	NA	NA	NA	NA	NA	NA	NA	NA	NA	NA	NA	NA	NA	NA	NA	NA	NA	NA	NA	NA	NA	NA	NA	NA	NA	NA	NA	NA	NA	NA	NA	NA	NA	NA	NA
Janibacter	-0.0117275	-0.00338669	-0.00645341	-0.00782936	-0.00686762	-0.00778172	0.0538449	0.102773	-0.0139456	-0.0299691	-0.0080464	-0.00577289	-0.00577289	-0.0141999	0.0776104	-0.00950557	-0.00792738	-0.0191633	-0.00806349	-0.00577289	-0.00847537	-0.0112745	-0.00812762	-0.0111117	-0.00197372	-0.00780393	-0.0133051	-0.0130373	-0.0108874	-0.013202	-0.010002	-0.0113022	-0.0392819	0.447021	0.047666	-0.00577289	-0.0109533	-0.00577289	-0.0096501	0.0286041	-0.00577289	-0.00577289	-0.0245417	0.0553366	0.200412	-0.0270689	-0.0112534	-0.00577289	-0.017045
Janthinobacterium	-0.0179825	-0.00940089	-0.0192135	-0.0233101	-0.0204467	-0.0231682	0.226495	0.276309	-0.0429723	-0.154353	-0.0239563	-0.0171874	0.0732005	-0.0531768	0.168459	-0.0283006	-0.0236019	0.0783639	0.0552834	-0.0171874	-0.0080066	-0.0335671	-0.0241981	0.128944	0.191907	-0.0232344	0.00123136	0.00617072	0.0906928	0.0195257	0.0116055	0.019903	0.208723	0.106239	0.289833	0.0514369	0.0117339	0.0437906	-0.0287309	-0.128417	-0.0171874	-0.0171874	0.00113423	0.0204283	0.00759097	-0.0679464	-0.00526593	0.0514369	0.0508376
Johnsonella	-0.00979116	-0.0160166	-0.00538789	-0.00653666	-0.00573371	-0.00649689	-0.0460077	-0.0555942	-0.0163532	-0.0321289	-0.00671787	-0.00481973	-0.00481973	0.0160081	-0.0323195	-0.00793611	-0.0066185	-0.0159993	-0.00673213	-0.00481973	-0.0140465	-0.00941297	-0.00678567	-0.00927704	-0.0220512	-0.00651543	-0.0111083	-0.0108847	-0.00908978	-0.0110223	-0.00835059	-0.00943612	-0.0327961	-0.0280601	-0.0356109	-0.00481973	-0.0091448	-0.00481973	-0.00805678	-0.0230499	-0.00481973	-0.00481973	-0.0204896	-0.0174679	-0.0242423	-0.013013	-0.00939532	-0.00481973	-0.0165171
KD1.23	-0.0145589	-0.0248835	-0.0080115	-0.00971966	-0.00852572	-0.00966051	0.147872	0.0512026	-0.0243164	-0.0749665	-0.0099891	-0.00716668	-0.00716668	-0.021441	-0.00537052	-0.0118006	-0.00984135	-0.02379	-0.0100103	-0.00716668	-0.0193881	-0.0139966	-0.0100899	-0.0137945	-0.019873	-0.00968809	-0.0165175	0.013013	-0.013516	0.0056269	-0.0124169	-0.014031	0.0509712	0.223708	0.057582	-0.00716668	-0.0135978	-0.00716668	-0.01198	-0.0431481	-0.00716668	-0.00716668	0.201662	0.0164119	0.435418	-0.0336044	-0.0139703	-0.00716668	0.229612
Kineococcus	-0.00722944	0.562254	-0.00397823	-0.00482644	-0.00423357	-0.00479707	-0.0142014	-0.0212482	-0.0120746	-0.0365569	-0.00496024	-0.00355872	-0.00355872	-0.0117865	-0.0238636	-0.00585974	-0.00488686	-0.0118133	-0.00497077	-0.00355872	-0.0103714	-0.0069502	-0.0050103	-0.00684984	0.216729	-0.00481076	-0.008202	-0.00803691	-0.00671157	-0.00813844	-0.00616578	-0.0069673	-0.0242155	0.113013	-0.0182705	-0.00355872	-0.00675219	-0.00355872	-0.00594884	-0.0286625	-0.00355872	-0.00355872	-0.0151288	0.195452	-0.0178996	-0.0166868	-0.00693718	-0.00355872	0.282206
Kingella	-0.0128983	-0.0122787	0.0142001	-0.00861102	-0.00755326	-0.00855862	-0.0493792	-0.0538581	0.00754458	0.0136696	-0.00884973	-0.00634923	-0.00634923	0.0502428	-0.0403804	-0.0104546	-0.00871882	0.00937622	-0.00886852	-0.00634923	-0.018481	-0.00493807	-0.00893905	-0.012221	-0.0286235	-0.00858305	-0.0146335	-0.0132305	-0.0119743	-0.0145201	-0.00545699	-0.0124306	-0.0221029	-0.0377803	-0.0506326	-0.00634923	-0.0120468	-0.00634923	-0.0106135	-0.0148927	-0.00634923	-0.00634923	-0.0100966	-0.0253138	-0.0286329	0.000458433	-0.0123769	-0.00634923	-0.0218345
Kocuria	-0.000868043	-0.0903942	-0.0221169	-0.0268325	0.134124	-0.0266692	0.636648	0.648755	-0.0643151	-0.184827	-0.0275763	-0.0197846	-0.0197846	-0.0647423	0.490001	0.183252	0.0900213	0.346458	0.069979	0.208663	-0.032419	-0.0386395	0.150948	0.250965	0.0998254	-0.0267454	0.16532	0.27314	-0.0030615	0.0225736	-0.0342785	-0.0387346	0.254771	-0.0438718	0.520645	-0.0197846	0.248208	-0.0197846	-0.0330725	-0.14038	-0.0197846	-0.0197846	0.137409	0.0881843	0.0642741	-0.0927697	0.0368316	-0.0197846	-0.0513773
Kytococcus	-0.00999507	0.105031	-0.0055001	-0.0066728	-0.00585312	-0.00663219	0.00108676	-0.0193513	-0.0166938	-0.0531169	-0.00685777	-0.00492011	-0.00492011	-0.0162955	-0.0329926	-0.00810139	-0.00675634	-0.0163325	-0.00687234	-0.00492011	-0.014339	-0.009609	-0.00692699	-0.00947025	0.0365944	-0.00665112	-0.0113397	-0.0111114	0.348412	-0.0112518	-0.0085245	-0.00963264	-0.0334791	0.0350913	-0.0319419	-0.00492011	-0.00933525	-0.00492011	-0.00822457	-0.0307265	-0.00492011	-0.00492011	-0.0209163	0.059632	-0.00442833	-0.0230703	-0.00959099	-0.00492011	0.0388654
Labrys	-0.00835039	0.00744267	-0.00459507	-0.0055748	-0.00489	-0.00554087	-0.039141	-0.0498277	-0.013159	0.0135281	-0.00572934	-0.00411051	-0.00411051	-0.00494464	-0.0275638	-0.00676832	-0.00564459	-0.013645	-0.0057415	-0.00411051	-0.0119796	-0.00802786	-0.00578717	-0.00791193	-0.0188064	-0.00555669	-0.00947375	-0.00928306	-0.00775223	-0.00940034	-0.0071218	-0.0080476	-0.0279702	-0.0317359	-0.0336322	-0.00411051	-0.00779915	-0.00411051	-0.00687123	0.0311294	-0.00411051	-0.00411051	-0.0174746	-0.0190886	-0.020675	-0.0192741	-0.00801281	-0.00411051	-0.0103178
Lachnobacterium	0.0174145	0.170685	-0.0177686	0.0771693	-0.0189091	0.0737025	0.0515644	0.0367962	-0.0530501	-0.103622	0.0966593	-0.0158949	0.0562979	0.00206624	0.0221046	0.00729244	-0.021827	-0.0390139	-0.0222018	-0.0158949	0.0074243	-0.0310429	-0.0223784	-0.0305946	0.0182157	0.0339406	0.0938553	0.18412	0.0548974	-0.0151784	-0.00460016	-0.0311192	-0.0103298	0.150946	0.000164245	-0.0158949	-0.0301585	-0.0158949	-0.0117919	-0.0302799	-0.0158949	-0.0158949	0.0697659	0.685489	-0.0328975	-0.0745309	0.278052	-0.0158949	0.136169
Lachnospira	0.0410029	0.069153	-0.0132404	7.53e-05	0.0227244	-0.000416117	0.0335902	-0.00465703	-0.0380868	-0.0788994	0.00291958	-0.0118688	-0.0118688	-0.0121133	0.0220096	-0.0134521	-0.0162983	-0.0298148	-0.0165781	-0.0118688	-0.0054225	-0.0231798	-0.01671	0.0159596	0.000959547	-0.0160445	-0.0273547	0.151221	-0.00217709	-0.0221211	0.0119193	-0.0155968	-0.0226621	0.13522	-0.0216268	-0.0118688	0.0161589	-0.0118688	-0.0198401	-0.00384083	-0.0118688	-0.0118688	-0.0293238	0.889537	0.0305754	-0.0520086	0.280011	-0.0118688	0.0223374
Lactobacillus	-0.0133306	0.140809	0.412952	-0.0224394	-0.00647875	-0.0171057	-0.0286984	-0.014625	-0.0525182	-0.00981517	0.0265081	0.000507882	-0.0164325	-0.0617717	-0.0133703	-0.0166672	-0.010173	-0.0208803	0.00659402	-0.00781934	0.0371795	0.170194	0.0179594	-0.0172232	0.0564668	-0.01006	-0.0148363	-0.00775647	0.0213611	-0.00832439	0.00120089	-0.00706099	-0.0242527	0.0525531	-0.0409627	-0.00520794	-0.011307	0.0244366	0.000909744	0.0528325	-0.00916161	0.011817	-0.0175417	0.0294327	0.00828256	-0.0862428	0.00348911	-0.00520794	0.0672554
Lactococcus	0.0462985	0.0161473	-0.0567432	-0.0589016	0.109617	-0.0215159	0.692275	0.795691	-0.127093	-0.54491	-0.0267351	0.0643519	-0.0187053	-0.16566	0.484183	0.131065	0.136716	0.197356	0.0882919	0.0791047	0.0346431	-0.114012	0.0630458	0.120638	0.195792	0.0185618	0.150095	0.12047	0.0100927	0.174426	0.0425826	-0.000661948	0.461765	0.326051	0.602868	0.0305605	0.132887	0.0413753	0.0795515	-0.416398	0.0988348	0.0501828	0.259388	0.0931794	0.274355	-0.199976	0.0102798	0.0305605	0.0841857
Lampropedia	-0.0224924	0.0431807	-0.0123771	-0.0150161	-0.0131716	-0.0149247	-0.0065832	0.0150001	-0.0136352	-0.0729151	-0.0154324	-0.0110719	-0.0110719	-0.0366704	-0.0115128	-0.0182309	-0.0152041	0.0264854	-0.0154651	-0.0110719	0.0199303	-0.0216236	-0.0155881	-0.0213113	0.137569	-0.0149673	-0.0255182	-0.0250046	-0.0208812	-0.0253205	-0.0191831	-0.0216768	-0.025481	0.165428	-0.0251254	-0.0110719	-0.0210075	-0.0110719	-0.0185081	-0.0673698	-0.0110719	-0.0110719	-0.0219607	-0.00261595	0.018651	-0.0519161	-0.0215831	-0.0110719	0.0469031
Lautropia	-0.0359226	0.152478	-0.0170027	-0.0239823	-0.0210363	-0.00994055	-0.142738	-0.161388	0.122541	0.0825834	-0.0151516	-0.017683	-0.017683	0.0954002	-0.0833374	-0.0248366	-0.0242825	-0.0312885	-0.0246994	-0.017683	-0.038137	-0.0324887	-0.0248959	-0.0340364	-0.0682854	-0.0239044	-0.0307636	-0.0217635	-0.0333494	-0.0404394	-0.0306374	0.0341647	-0.0885468	-0.11248	-0.117316	-0.017683	0.00165715	-0.017683	-0.0295594	0.00456722	-0.017683	-0.017683	-0.0505992	-0.0547938	-0.0707509	0.293115	0.0182895	-0.017683	-0.0547555
Leeuwenhoekiella	-0.00722944	-0.0168112	-0.00397823	-0.00482644	-0.00423357	-0.00479707	-0.0352046	-0.0416131	-0.00365444	0.0100065	-0.00496024	-0.00355872	-0.00355872	0.0183311	-0.0238636	-0.00585974	-0.00488686	-0.0118133	-0.00497077	-0.00355872	-0.0103714	-0.0069502	-0.0050103	-0.00684984	-0.0162818	-0.00481076	-0.008202	-0.00803691	-0.00671157	-0.00813844	-0.00616578	-0.0069673	-0.0242155	-0.025715	-0.0291175	-0.00355872	-0.00675219	-0.00355872	-0.00594884	-0.0286625	-0.00355872	-0.00355872	-0.0151288	-0.016946	-0.0178996	0.0811643	-0.00693718	-0.00355872	-0.0136859
Legionella	-0.0217127	0.276509	-0.0119481	-0.0144956	-0.012715	-0.0144074	-0.00681204	-0.000370749	-0.0277795	-0.097197	0.0634884	-0.0106882	-0.0106882	-0.0255551	0.0867117	-0.017599	-0.0146771	-0.0169846	0.051934	-0.0106882	0.0325476	-0.0208741	-0.0150478	-0.0205726	0.115627	-0.0144485	-0.0246337	-0.0140403	-0.0201574	-0.0244428	0.0319844	0.0242338	-0.0195325	0.302701	-0.0506834	-0.0106882	-0.0202794	-0.0106882	-0.0178666	-0.0692177	-0.0106882	-0.0106882	-0.0246902	0.122086	0.032111	-0.0446941	0.0649898	-0.0106882	0.148942
Lentzea	-0.0101917	0.027589	-0.00560832	-0.00680408	-0.00596828	-0.00676268	0.00130495	0.0266627	-0.0122407	-0.0514308	-0.0069927	-0.00501691	-0.00501691	-0.0166161	0.100582	-0.00826078	-0.00688927	-0.0166538	-0.00700755	-0.00501691	-0.0146211	-0.00979805	-0.00706328	-0.00965657	0.00420213	-0.00678198	-0.0115628	-0.01133	-0.00946165	-0.0114732	-0.00869221	-0.00982216	-0.00948806	0.276185	-0.0123251	-0.00501691	-0.00951892	-0.00501691	-0.00838638	-0.0404069	-0.00501691	-0.00501691	-0.0213278	-0.00172511	0.150129	-0.0235242	-0.00977969	-0.00501691	0.0177636
Leptothrix	0.196079	0.104892	-0.00616838	0.0357922	-0.0143883	0.0339898	0.0466633	0.107331	-0.0305532	-0.0592823	0.0459575	0.243954	-0.0120947	-0.0400579	0.030074	-0.019915	-0.0166086	0.0669813	-0.0168938	-0.0120947	-0.0168794	-0.0236211	-0.0170281	-0.02328	-0.0250265	-0.01635	0.252688	-0.0273144	-0.0228101	-0.0276595	-0.0209551	-0.0236792	0.0359833	0.319743	0.0693374	-0.0120947	-0.0229481	-0.0120947	-0.0202178	-0.0569864	-0.0120947	-0.0120947	0.131751	0.00488126	0.086044	-0.0292632	0.095663	-0.0120947	0.0119317
Leptotrichia	-0.0482923	-0.0836153	-0.0309933	0.0132245	-0.0382925	-0.00387383	-0.294654	-0.368786	-0.00518306	0.315653	2.75e-05	-0.0324402	-0.0324402	0.101342	-0.202535	-0.0509474	-0.0445471	-0.106752	-0.0448165	-0.0324402	-0.09043	0.118568	-0.0445141	-0.0615895	-0.143544	-0.0435247	-0.0678918	-0.0600146	-0.0609641	-0.0729188	-0.0470319	-0.0123586	-0.209317	-0.245635	-0.248577	-0.0324402	-0.0604462	-0.0318626	-0.0538166	0.411714	-0.0324402	-0.0324402	-0.0982023	-0.114346	-0.139444	0.0136045	-0.0431264	-0.0324402	-0.114627
Leucobacter	-0.0124383	-0.0289238	-0.00684456	-0.00830391	-0.00728388	-0.00825338	0.231497	0.185333	-0.0207745	-0.0550691	-0.00853411	-0.00612279	-0.00612279	-0.0202788	0.313994	0.162787	-0.00840787	0.0310151	-0.00855223	-0.00612279	-0.00494797	-0.0119579	-0.00862024	-0.0117852	0.0643937	-0.00827694	0.0685411	0.0140446	-0.0115473	-0.0140022	-0.0106082	-0.0119873	0.560864	-0.052215	0.239054	-0.00612279	-0.0116172	-0.00612279	-0.010235	-0.048412	-0.00612279	-0.00612279	0.074684	-0.0177053	-0.0307964	-0.0287096	-0.0119354	-0.00612279	-0.0230442
Leuconostoc	0.0622291	0.056358	-0.0505423	-0.0633387	-0.0283269	0.00865657	0.235451	0.402113	-0.11093	-0.544006	0.0171567	0.0687931	0.0346119	-0.164604	0.148613	0.0507242	0.00506946	0.100327	0.116496	0.0206455	0.0872578	-0.115536	0.0648213	0.0607506	0.121602	0.0640577	0.0842511	0.0542021	0.0840203	0.0814423	0.129766	-0.000259246	0.149657	0.534495	0.163866	0.104829	0.0365901	0.0946828	0.1364	-0.409993	0.0104406	0.0875357	0.137787	0.0599573	0.177436	-0.231246	0.0690073	0.104829	0.150977
Limnohabitans	0.0950495	0.274946	-0.0306964	0.00320008	-0.0326666	0.00195284	-0.043882	0.0396245	-0.0214831	-0.255384	0.0103962	-0.0274594	0.169689	-0.0842583	-0.0256958	-0.029983	-0.0377075	-0.0477809	0.0481171	-0.0274594	0.0134187	-0.0536283	0.0946857	-0.032938	0.120148	0.145396	0.0737243	0.00261564	0.183917	0.0548465	-0.000853292	0.00464281	0.00448474	0.672377	-0.0751173	0.00996047	-0.0320353	0.105542	0.0146349	-0.151148	-0.0274594	-0.0274594	0.00175836	0.0961807	0.310803	-0.112625	-0.022732	0.00996047	0.412273
Luteococcus	-0.0323591	-0.06194	-0.0178066	-0.0216033	0.149613	-0.0214718	0.516495	0.517985	-0.0469422	-0.151541	-0.0222021	-0.0159289	-0.0159289	-0.0494533	0.372204	-0.0262283	0.154291	0.316711	-0.0222493	-0.0159289	-0.0245547	-0.0311093	-0.0224262	0.308513	0.0615862	-0.0215331	-0.0367123	-0.0359734	-0.0300412	0.166534	-0.0275982	-0.013709	0.2565	-0.131458	0.437438	-0.0159289	0.248279	-0.0159289	-0.0266271	-0.12025	0.204305	-0.0159289	0.0793084	-0.00514562	0.0772209	-0.0326225	0.00279362	-0.0159289	-0.0577914
Luteolibacter	-0.00722944	-0.0168112	-0.00397823	-0.00482644	-0.00423357	-0.00479707	-0.01078	-0.00178285	-0.0120746	-0.0358012	-0.00496024	-0.00355872	-0.00355872	-0.0117865	-0.0238636	-0.00585974	-0.00488686	-0.0118133	-0.00497077	-0.00355872	-0.0103714	-0.0069502	-0.0050103	-0.00684984	-0.0162818	-0.00481076	-0.008202	0.234655	-0.00671157	0.17486	-0.00616578	-0.0069673	-0.0242155	0.144613	-0.0101965	-0.00355872	-0.00675219	-0.00355872	-0.00594884	-0.0286625	-0.00355872	-0.00355872	-0.0151288	0.0287538	-0.0178996	-0.0166868	-0.00693718	-0.00355872	-0.0117196
Magnetospirillum	-0.0102395	-0.0238108	-0.00563462	-0.00683599	-0.00599627	-0.00679439	-0.03617	-0.0405419	0.0136277	-0.0335979	-0.00702549	-0.00504044	-0.00504044	-0.016694	-0.0337995	-0.00829952	-0.00692157	-0.0167319	-0.00704041	-0.00504044	-0.0146897	-0.009844	-0.0070964	-0.00970186	0.000924	-0.00681379	-0.011617	-0.0113832	-0.00950602	-0.011527	-0.00873298	-0.00986822	0.00223894	0.0437656	-0.0359374	-0.00504044	-0.00956356	-0.00504044	-0.00842571	-0.0358595	-0.00504044	-0.00504044	-0.0214279	-0.0180543	0.0135297	0.0214982	-0.00982556	-0.00504044	-0.0193841
Marinilactibacillus	-0.00722944	0.0298617	-0.00397823	-0.00482644	-0.00423357	-0.00479707	-0.0323831	-0.0186691	-0.0120746	-0.0411962	-0.00496024	-0.00355872	-0.00355872	-0.0117865	-0.0238636	-0.00585974	-0.00488686	0.103962	-0.00497077	-0.00355872	0.0589575	-0.0069502	-0.0050103	-0.00684984	-0.00639719	-0.00481076	-0.008202	-0.00803691	0.221047	-0.00813844	-0.00616578	-0.0069673	0.00589947	0.0631366	-0.0247461	-0.00355872	-0.00675219	-0.00355872	-0.00594884	-0.0274392	-0.00355872	-0.00355872	-0.0151288	0.0320741	-0.0178996	-0.0166868	-0.00693718	-0.00355872	0.102833
Marinomonas	-0.00722944	-0.0168112	-0.00397823	-0.00482644	-0.00423357	-0.00479707	-0.0309133	-0.0277316	0.00569529	0.162123	-0.00496024	-0.00355872	-0.00355872	-0.00724653	-0.0238636	-0.00585974	-0.00488686	-0.0118133	-0.00497077	-0.00355872	-0.00814369	-0.0069502	-0.0050103	-0.00684984	-0.0162818	-0.00481076	-0.008202	-0.00803691	-0.00671157	-0.00813844	-0.00616578	-0.0069673	-0.0242155	-0.0334494	-0.0224688	-0.00355872	-0.00675219	-0.00355872	-0.00594884	-0.00819758	-0.00355872	-0.00355872	-0.0151288	-0.0152254	-0.0178996	0.0865653	-0.00693718	-0.00355872	-0.0136859
Megamonas	-0.0177517	-0.0275003	-0.00976843	-0.0118512	0.495394	-0.0117791	0.211479	0.118543	-0.0296489	-0.0742401	-0.0121797	-0.00873833	-0.00873833	-0.0255731	0.228448	-0.0143884	0.252299	-0.0290072	-0.0122056	-0.00873833	-0.0250022	-0.017066	-0.0123026	-0.0168196	-0.0322172	-0.0118127	-0.0201398	0.152954	-0.0164801	-0.0199837	-0.0151399	-0.017108	0.0468626	0.00171352	0.0985223	-0.00873833	-0.0165798	-0.00873833	-0.0146072	-0.0319289	-0.00873833	-0.00873833	0.0131455	0.591175	-0.0182334	-0.0409738	-0.017034	-0.00873833	-0.0222939
Megasphaera	-0.0429872	-0.0843519	0.0220326	0.161489	-0.00739209	0.0226705	-0.309789	-0.383539	-0.0534213	0.608672	0.0325839	-0.0344696	-0.0344696	-0.0145699	-0.204824	-0.0542519	-0.047334	-0.109936	-0.0481467	-0.0344696	-0.097779	0.049822	-0.0485296	-0.0625723	-0.147487	-0.0459558	-0.0727122	-0.0712553	-0.065008	-0.0786692	-0.0563612	-0.0163834	-0.224286	-0.274068	-0.265566	-0.0344696	-0.0634384	-0.0324168	-0.056159	0.630217	-0.0344696	-0.0324601	-0.140178	-0.106361	-0.154171	-0.0837764	-0.0516019	-0.0344696	-0.118988
Mesorhizobium	-0.00722944	-0.0168112	-0.00397823	-0.00482644	-0.00423357	-0.00479707	0.0389923	0.106817	-0.00247326	-0.0258316	-0.00496024	-0.00355872	-0.00355872	-0.0117865	0.0492753	-0.00585974	-0.00488686	-0.0118133	-0.00497077	-0.00355872	0.00246785	-0.0069502	-0.0050103	-0.00684984	-0.0162818	-0.00481076	-0.008202	-0.00803691	-0.00671157	-0.00813844	-0.00616578	-0.0069673	-0.0242155	0.37224	0.0283606	-0.00355872	-0.00675219	-0.00355872	-0.00594884	0.0236094	-0.00355872	-0.00355872	-0.0151288	0.0103236	0.192796	-0.0166868	-0.00693718	-0.00355872	-0.011446
Methylibium	-0.0175757	-0.000249536	-0.00967158	-0.0117337	-0.0102923	-0.0116623	0.0323272	0.0926984	-0.029355	-0.0845813	-0.012059	-0.00865169	-0.00865169	-0.0286545	-0.0083857	-0.0142458	-0.0118806	-0.0287196	-0.0120846	-0.00865169	-0.0245681	-0.0168968	-0.0121807	-0.0166528	-0.0194931	-0.0116956	-0.0199401	0.0175663	-0.0163167	-0.0197856	-0.0149898	-0.0169384	0.0629281	0.136307	0.0731927	-0.00865169	0.0719013	-0.00865169	0.118763	-0.0586707	-0.00865169	-0.00865169	0.0475882	0.0490303	0.0064036	-0.0405676	-0.0168651	-0.00865169	0.0301433
Methylobacillus	-0.0154864	-0.0293978	-0.00852189	-0.0103389	-0.00906886	-0.010276	0.14318	0.148052	-0.0188327	-0.0694402	0.352507	-0.00762324	-0.00762324	-0.0252483	0.0854374	0.341695	-0.0104683	-0.0253056	0.295859	-0.00762324	0.276671	-0.0148882	-0.0107327	-0.0146733	-0.0116333	-0.0103053	0.197904	-0.0172161	-0.0143771	-0.0174336	-0.0132079	-0.0149249	-0.0484683	0.196263	0.0836273	-0.00762324	0.327236	-0.00762324	-0.0127432	-0.0321246	-0.00762324	-0.00762324	0.117222	0.013396	0.15589	-0.0357452	-0.0148603	-0.00762324	-0.0234275
Methylobacterium	-0.0131154	-0.0264253	-0.00721715	-0.00875594	0.1409	-0.00870265	0.0559927	0.0798585	-0.0216835	-0.064689	-0.00899866	-0.00645609	-0.00645609	-0.0205107	0.0557043	-0.0106305	-0.00886556	-0.00465802	-0.00901777	-0.00645609	0.00845652	-0.0126088	-0.00908949	0.0134122	0.0100634	-0.00454121	0.077183	0.12006	-0.0121759	-0.00463903	-0.00240843	-0.0126398	0.00400432	0.0666798	0.0408706	0.00863012	-0.0122496	-0.00645609	-0.0107921	-0.0508283	-0.00645609	-0.00645609	-0.0245374	0.00422093	0.0262865	-0.0209804	-0.0125851	0.00863012	-0.021101
Methylotenera	0.0732124	-0.0153562	-0.0175328	-0.0212711	-0.0186582	-0.0211416	0.15482	0.150685	-0.0488681	-0.142625	0.0707704	-0.015684	-0.015684	-0.0491999	0.00962075	-0.025825	-0.0215374	0.158164	-0.0219071	-0.015684	0.104869	-0.0306309	-0.0220814	0.172799	-0.0103959	-0.021202	-0.0361478	0.0254497	-0.0295792	0.0100304	-0.0271738	-0.0307062	0.0923167	0.228225	0.10266	0.0868938	0.00691113	-0.015684	0.029098	-0.116016	-0.015684	-0.015684	0.0308831	0.00988273	0.0813303	-0.0735417	-0.0305735	0.0868938	-0.0212897
Methyloversatilis	-0.0194621	-0.0362347	-0.0107096	-0.012993	-0.011397	-0.012914	0.0679864	0.12284	-0.0264594	-0.0918627	-0.0133532	0.16531	-0.00958027	-0.029422	0.0592764	-0.0157748	0.167962	-0.0112753	-0.0133816	0.343488	-0.0192269	-0.0187103	0.262853	-0.0184401	-0.00190712	-0.0129508	-0.0220802	-0.0216358	-0.0180679	-0.0219091	-0.0165986	-0.0187564	-0.0367752	0.387662	0.061906	-0.00958027	-0.000488666	0.166293	-0.0160146	-0.0282692	-0.00958027	-0.00958027	0.115709	0.0210276	0.12898	-0.0449217	-0.0186753	-0.00958027	-0.0268024
Microbacterium	-0.0039822	0.00379058	-0.00647655	-0.00818467	0.0451712	-0.00813486	0.00456565	0.0145392	-0.0181804	-0.00807436	-0.00841155	-0.00603487	0.00796751	-0.0163316	0.0321095	-0.00777335	0.00144094	-0.0041164	-0.00842941	0.0129289	-0.00920361	-0.0117861	0.0063462	-0.0116159	-0.00507746	-0.00815808	-0.0101034	-0.0056682	0.00200312	-0.00473276	-0.00713748	-0.00712889	0.0236335	-0.0191998	0.0273308	-0.00603487	-0.0114504	-0.00603487	-0.00722164	0.0107778	-0.00603487	0.0217068	-0.015148	-0.0151334	-0.0148591	-0.0216779	-0.0055051	-0.00603487	-0.006263
Microbispora	0.0140293	-0.0118568	-0.00558242	0.0601381	-0.00594073	0.0577408	0.0678443	0.197961	-0.0169437	-0.0119642	0.0735644	-0.00499375	-0.00499375	-0.0165394	-0.0334864	-0.00822264	-0.00685746	-0.0165769	-0.0069752	-0.00499375	0.127091	-0.00975282	-0.00703067	-0.00961199	0.0656388	-0.00675067	-0.0115094	-0.0112777	-0.00941797	-0.0114202	-0.00865208	-0.00977681	0.0620237	-0.0415417	0.206912	-0.00499375	-0.00947497	-0.00499375	-0.00834767	-0.0245373	-0.00499375	-0.00499375	-0.000949389	0.00315345	-0.0251175	-0.0234156	-0.00973454	-0.00499375	-0.010996
Micrococcus	-0.0229983	0.0914556	-0.0126556	-0.0153539	-0.0134679	-0.0152605	0.0565367	0.118673	-0.0319737	-0.119039	-0.0157795	0.360865	-0.011321	-0.0373142	0.0786004	-0.0186411	-0.0155461	-0.0375805	-0.015813	-0.011321	0.109405	-0.02211	-0.0159388	-0.0217907	0.0724293	-0.015304	-0.0260922	-0.0255671	-0.0213509	-0.0258901	-0.0196146	-0.0221644	0.022199	0.205806	0.0601107	-0.011321	-0.00265848	-0.011321	-0.0189245	-0.074148	-0.011321	-0.011321	0.175295	0.0405131	0.0253836	-0.053084	-0.0220686	-0.011321	0.0557102
Microcystis	-0.0102077	0.322465	-0.00561709	-0.00681473	-0.00597762	-0.00677326	-0.0117181	-0.0155756	-0.0170489	-0.0543869	-0.00700364	-0.00502476	-0.00502476	-0.0166421	-0.0112001	-0.00827371	-0.00690005	-0.0166799	-0.00701852	-0.00502476	-0.012176	-0.00981339	-0.00707433	-0.00967168	0.0129706	-0.0067926	-0.0115809	-0.0113478	-0.00947646	-0.0114911	0.416565	-0.00983753	-0.0341913	0.215052	-0.0259127	-0.00502476	-0.00953381	-0.00502476	-0.00839951	-0.0404702	-0.00502476	-0.00502476	0.00902741	0.0270749	-0.0252735	-0.023561	0.270512	-0.00502476	0.0980255
Microlunatus	-0.00960578	-0.0223371	-0.00528588	-0.00641291	-0.00562516	-0.00637388	0.147829	0.2228	-0.0160436	-0.0262118	-0.00659068	-0.00472848	-0.00472848	-0.0156608	0.0195313	-0.00778586	-0.00649319	0.117613	-0.00660467	-0.00472848	-0.00928313	-0.00923475	-0.0066572	-0.0091014	0.0699926	-0.00639208	-0.010898	-0.0106787	-0.00891769	-0.0108136	-0.00819248	-0.00925747	0.0666552	-0.0444442	0.243195	-0.00472848	-0.00897166	-0.00472848	-0.00790424	-0.0380839	-0.00472848	-0.00472848	-0.0201017	-0.0180004	-0.0237833	-0.0221717	-0.00921744	-0.00472848	-0.0181844
Microvirgula	0.0547274	-0.0736308	-0.0534377	-0.0508922	0.11924	-0.0348691	0.848642	0.861146	-0.0979113	-0.422141	-0.029955	0.083819	-0.0245949	-0.13609	0.57954	0.171608	0.17613	0.34799	0.108799	0.154361	0.0124459	-0.0938237	0.0959985	0.196335	0.179402	-0.00309058	0.215753	0.1005	-0.0230213	0.0797967	0.0330284	-0.0103464	0.557611	0.0817063	0.766927	0.00259137	0.222497	-0.0110357	0.0540418	-0.325834	0.086379	0.0609659	0.295605	0.0967187	0.125031	-0.168798	0.0115808	0.00259137	-0.0381906
Mitsuaria	-0.0100236	-0.0233086	-0.00551578	-0.00669182	-0.00586981	-0.0066511	0.0208232	0.0357669	-0.0013207	-0.0499805	-0.00687733	-0.00493414	-0.00493414	-0.0163419	-0.0135087	-0.00812449	-0.0067756	-0.016379	-0.00689193	-0.00493414	-0.00548294	-0.0096364	-0.00694674	-0.00949725	-0.0225746	-0.00667009	-0.011372	-0.0111431	-0.00930554	-0.0112839	-0.0085488	-0.00966011	-0.0180814	0.130947	0.00330466	-0.00493414	-0.00936187	-0.00493414	-0.00824802	-0.0386639	-0.00493414	-0.00493414	-0.020976	-0.0156848	0.041133	-0.023136	-0.00961834	-0.00493414	-0.0182742
Mitsuokella	-0.00458722	-0.0268078	-0.00703224	-0.00869565	-0.00762749	-0.00864274	-0.0545428	-0.0632351	-0.020305	-0.012342	-0.0089367	-0.00641163	-0.00641163	-0.0167495	-0.0351485	-0.009967	-0.00880452	-0.0209828	-0.00895568	-0.00641163	-0.0151455	0.0776974	-0.0090269	-0.0123411	-0.0276844	-0.00866741	-0.0130509	-0.00746635	-0.012092	-0.0144626	-0.0111087	-0.0125528	-0.0399585	-0.0336478	-0.04802	-0.00641163	-0.0121652	-0.00641163	-0.0107178	0.632292	-0.00641163	-0.00641163	-0.0251004	-0.0177833	-0.0199918	-0.0295654	0.00662521	-0.00641163	-0.0238949
Mobiluncus	-0.0153653	-0.00783025	-0.013071	0.00854946	-0.0142418	0.00774496	-0.105869	-0.13261	0.0159008	0.19593	0.0131424	-0.0119716	-0.0119716	0.0106995	-0.0781286	-0.0197123	-0.0164395	-0.028557	-0.0167218	-0.0119716	-0.0342971	-0.0233806	-0.0168548	-0.023043	-0.0298485	-0.0161835	-0.0275917	-0.0270363	-0.0225779	-0.0273779	-0.0207418	0.0116896	-0.0743985	-0.0981634	-0.0871773	-0.0119716	-0.0227146	-0.0119716	-0.020012	0.146947	-0.0119716	-0.0119716	-0.0498648	-0.0485554	-0.0357384	0.0645481	-0.0233368	-0.0119716	-0.043164
Modestobacter	-0.0115535	-0.0231796	-0.0063577	-0.00771325	-0.00676577	-0.00766631	0.139327	0.196288	-0.0192968	-0.0530703	-0.00792707	-0.00568727	-0.00568727	-0.0186791	-0.0369653	-0.0093646	-0.00780982	-0.0188791	-0.0079439	-0.00568727	0.0157957	-0.0111073	-0.00800708	-0.0109469	0.0279372	-0.0076882	-0.0131078	-0.012844	-0.0107259	-0.0087016	-0.00985368	-0.0111346	0.0124039	-0.0322786	0.171503	0.131337	-0.0107908	-0.00568727	-0.00950698	-0.0456319	-0.00568727	-0.00568727	-0.0214792	-0.0211634	-0.0275182	-0.0266675	-0.0110865	0.131337	-0.0209387
Mogibacterium	-0.047266	-0.0360199	-0.0018415	0.0251207	-0.0168526	-0.00609604	-0.235409	-0.293885	0.000761438	0.301279	-0.0214107	-0.0253176	-0.0253176	0.0125533	-0.16325	-0.0416877	-0.0347664	-0.0826787	-0.0353633	-0.0253176	-0.0735035	-0.0287163	-0.0356446	-0.0487315	-0.113934	-0.034225	-0.0492263	-0.0538853	-0.0477479	-0.057899	-0.0438649	-0.0203031	-0.168026	-0.204948	-0.194846	-0.0253176	-0.0480369	-0.0253176	-0.0423216	0.329117	-0.0253176	-0.0253176	-0.10496	-0.105156	-0.114903	-0.00853753	-0.0228005	-0.0253176	-0.091045
Moraxella	-0.0201582	-0.0150061	-0.0113942	-0.0138236	0.0296132	-0.0137395	0.018025	0.0417151	-0.0229391	-0.108242	-0.0142068	-0.0101927	-0.0101927	-0.0336646	0.0805119	-0.0164381	-0.0139967	0.0507035	-0.014237	-0.0101927	0.0580389	-0.0199064	-0.0143502	-0.0196189	-0.0115454	-0.0120539	-0.0234917	-0.0225709	0.0727072	-0.0233097	-0.0176597	-0.0199554	0.133499	0.0306884	0.031628	-0.0101927	-0.0193393	-0.0101927	0.0661483	-0.0807595	-0.0101927	-0.0101927	-0.0346561	-0.00516097	-0.0424345	0.0889228	-0.0192037	-0.0101927	0.0200334
Morganella	-0.0198311	-0.0252452	-0.0109127	-0.0132394	-0.0116131	-0.0131588	0.35332	0.186987	-0.0323263	-0.0530435	-0.0136064	-0.00976192	-0.00976192	-0.0302454	0.169006	-0.0160739	-0.0134052	0.166504	-0.0136353	-0.00976192	-0.0185032	-0.0190651	-0.0137438	0.287628	-0.0120152	0.167723	-0.0224989	-0.022046	-0.0184105	0.0467811	0.132836	-0.019112	0.0940096	0.0588138	0.195974	-0.00976192	-0.0185219	-0.00976192	-0.0163183	-0.0147294	-0.00976192	-0.00976192	-0.0145729	-0.00168074	0.0768039	-0.0457734	-0.0190294	-0.00976192	0.0729812
Moryella	-0.048946	-0.0511632	-0.0207798	-0.0124834	-0.00280182	-0.0243399	-0.256308	-0.31721	-0.0312926	0.530232	-0.0239638	-0.0283418	-0.0283418	-0.0104847	-0.175128	-0.0440902	-0.0389192	-0.0902359	-0.0395874	-0.0283418	-0.0779452	3.36e-05	-0.0399023	-0.0512771	-0.123701	-0.0371116	-0.0603752	-0.0570787	-0.0534513	-0.0624827	-0.0484132	0.0808664	-0.185882	-0.219814	-0.217639	-0.0283418	-0.0517555	-0.0283418	-0.0466253	0.387387	-0.0283418	-0.0283418	-0.114246	-0.102511	-0.110197	-0.0455934	-0.0357993	-0.0283418	-0.100424
Mycobacterium	-0.0204425	-0.0475367	-0.0112491	-0.0136476	-0.0119712	-0.0135646	0.150484	0.161878	-0.0327477	-0.0685293	-0.0140259	-0.0100629	-0.0100629	-0.0269846	0.060953	-0.0165694	-0.0138185	0.128902	0.153258	-0.0100629	-0.0206144	-0.0196529	-0.0141675	-0.0193691	-0.0246883	-0.0136033	0.238105	0.0226061	-0.0189781	0.0270354	0.0464213	-0.0197013	0.0432926	0.081945	0.0881531	0.209446	-0.019093	0.184988	-0.0168214	-0.0741114	-0.0100629	-0.0100629	0.0973484	-0.0071747	0.0104607	-0.0471847	-0.0196161	0.209446	-0.0333617
Mycoplasma	-0.0250048	-0.0315646	0.074255	-0.0166935	-0.0146429	0.0326241	-0.100022	-0.129914	0.0112785	0.00687682	-0.0171562	-0.0123087	-0.0123087	0.130641	-0.0719386	-0.0202674	-0.0169025	-0.0408592	-0.0171927	-0.0123087	-0.0355933	0.0687793	-0.0173294	-0.0236919	-0.0561548	-0.0166392	0.00541097	-0.027024	-0.0232137	-0.0281489	-0.018492	-0.0138888	-0.0812444	-0.10494	-0.0915142	-0.0123087	-0.0233542	-0.0123087	-0.0205756	0.00577112	-0.0123087	-0.0123087	-0.00311293	-0.0480033	-0.0370526	0.0134895	-0.00551066	-0.0123087	-0.0464547
Nannocystis	-0.00722944	-0.0168112	-0.00397823	-0.00482644	-0.00423357	-0.00479707	0.143447	0.125914	-0.0120746	-0.0313309	-0.00496024	-0.00355872	-0.00355872	-0.0117865	0.0544048	-0.00585974	0.858401	-0.0118133	-0.00497077	-0.00355872	-0.0103714	-0.0069502	-0.0050103	-0.00684984	-0.0162818	-0.00481076	-0.008202	-0.00803691	-0.00671157	-0.00813844	-0.00616578	-0.0069673	0.134689	-0.0334494	0.0939009	-0.00355872	-0.00675219	-0.00355872	-0.00594884	-0.0286625	-0.00355872	-0.00355872	0.090608	0.0321329	-0.0178996	-0.0166868	-0.00693718	-0.00355872	-0.0112889
Negativicoccus	-0.0150073	-0.0243434	-0.00825826	-0.010019	-0.00878831	-0.00995807	0.153848	0.228171	-0.0130787	-0.0782732	-0.0102968	-0.00738742	-0.00738742	-0.0244672	0.0753849	-0.012164	-0.0101445	0.00715172	-0.0103186	-0.00738742	-0.0147044	-0.0144277	-0.0104007	-0.0142193	0.272873	-0.00998649	-0.0170262	-0.0166835	-0.0139323	-0.0168943	0.0480294	0.0714382	0.0198049	-0.0361761	0.0523361	-0.00738742	-0.0140166	-0.00738742	0.0139222	-0.056804	-0.00738742	-0.00738742	-0.0243368	-0.0120481	0.111647	-0.0346394	-0.0144006	-0.00738742	-0.00627504
Neisseria	-0.0444189	0.0163748	-0.0197899	-0.0200604	-0.0262898	-0.0277356	-0.197961	-0.247507	0.19802	0.0517592	-0.0273302	-0.0220991	-0.0220991	0.0771855	-0.141298	-0.0363881	-0.0303467	-0.0649599	-0.030719	-0.0220991	-0.0604971	-0.0431213	-0.0311132	-0.0356813	-0.0991213	-0.0298741	-0.0457978	-0.0495387	-0.0415121	-0.0504589	-0.0381763	0.0649611	-0.140186	-0.182143	-0.164764	-0.0220991	-0.0401495	-0.0220991	-0.0327907	-0.0907076	-0.0208573	-0.0220991	-0.0910177	-0.0892776	-0.0979298	0.385844	-0.0417993	-0.0220991	-0.0806826
Nevskia	-0.0160161	-0.0372435	-0.00881335	-0.0106925	-0.00937903	-0.0106274	-0.0220095	-0.0248447	-0.0248773	-0.0771865	-0.0109889	-0.00788397	-0.00788397	-0.0235775	0.00887652	-0.0129817	-0.0108263	-0.0261711	-0.0110122	-0.00788397	-0.0197759	-0.0153974	-0.0110998	-0.0151751	-0.00735761	-0.0106577	-0.0181707	-0.0178049	-0.0148688	-0.0180299	-0.0136596	-0.0154353	-0.00552859	0.0847556	-0.050521	-0.00788397	-0.0149588	-0.00788397	-0.013179	-0.0359621	-0.00788397	-0.00788397	0.160565	-0.0323856	0.103987	-0.0369678	-0.0153686	-0.00788397	-0.00805212
Niastella	-0.00919697	0.0526556	-0.00506092	-0.00613998	-0.00538575	-0.00610261	-0.0331505	-0.0252519	-0.0153608	-0.0469887	-0.00631019	-0.00452724	-0.00452724	-0.0149943	-0.0136756	-0.0074545	-0.00621685	-0.0150283	-0.00632358	-0.00452724	-0.0131941	-0.00884173	0.587633	-0.00871405	0.0125019	-0.00612004	-0.0104342	-0.0102242	-0.00853816	-0.0103534	-0.00784382	-0.00886348	-0.0251609	-0.00742303	-0.0215336	-0.00452724	-0.00858984	-0.00452724	-0.00756784	-0.0325821	-0.00452724	-0.00452724	-0.0192462	-0.00980078	0.0132727	-0.0212281	-0.00882516	-0.00452724	-0.0109247
Nitrospira	-0.0142419	-0.00423938	-0.00783705	-0.00950801	-0.00834007	-0.00945015	-0.0329725	-0.0105222	-0.0237869	-0.0633624	-0.00977159	-0.00701062	-0.00701062	-0.0232193	-0.0296923	-0.0115436	-0.00962705	-0.023272	-0.00979234	-0.00701062	-0.0204316	-0.0136918	-0.00987021	-0.0134941	-0.00960319	-0.00947713	-0.0161578	0.0696734	-0.0132217	0.048442	-0.0121465	-0.0137255	-0.0225776	0.14948	-0.0314302	-0.00701062	-0.0133017	-0.00701062	-0.0117191	-0.0500534	-0.00701062	-0.00701062	0.0073931	0.00243674	0.00439688	-0.0328726	-0.0136661	-0.00701062	0.0667541
Nocardioides	-0.0123508	-0.0287204	-0.00679643	-0.00824552	-0.00723265	-0.00819534	0.0559192	0.129093	-0.0149202	-0.0612453	-0.00847409	-0.00607973	-0.00607973	-0.0201362	0.047897	-0.0100108	-0.00834874	-0.0201819	-0.00849208	-0.00607973	-0.0100854	-0.0118738	-0.00855962	-0.0117023	-0.0177794	-0.00821873	-0.0140123	-0.0137303	-0.0114661	-0.0139038	-0.0105336	-0.011903	0.0197859	0.295532	0.0781504	-0.00607973	-0.0115355	-0.00607973	-0.010163	-0.0178906	-0.00607973	-0.00607973	-0.0258461	0.0305863	0.261149	-0.0285077	-0.0118515	-0.00607973	0.00980514
Novosphingobium	0.0739158	0.00929672	-0.0251331	0.0464464	-0.0267462	0.0511837	0.134414	0.153402	-0.0563583	-0.113305	-0.031337	0.086492	-0.0224827	-0.0613736	0.180744	0.116504	-0.0308735	-0.0646092	-0.0314036	-0.0224827	0.00176142	-0.0439089	-0.0316533	-0.0432749	0.0376437	-0.0132814	-0.0518174	-0.0364278	0.0397356	-0.00853813	0.0844157	-0.044017	0.298504	0.153034	0.0629095	-0.0224827	-0.0316362	0.196691	0.028923	-0.107849	-0.0224827	-0.0224827	0.149996	-0.0113064	0.0817926	-0.0189052	-0.0132227	-0.0224827	-0.0146066
Odoribacter	0.0146267	0.0615884	-0.0151798	-0.000126507	-0.0161541	-0.000681002	0.0796049	0.0264771	-0.043703	-0.0744057	0.00308435	-0.0135791	-0.0135791	-0.0405538	0.0579457	-0.0154707	-0.0186469	-0.043416	-0.0189671	-0.0135791	-0.019944	-0.0265201	-0.0191179	-0.0261371	-0.0162568	-0.0183566	-0.0312966	0.552106	0.000198501	-0.0121233	0.0331351	-0.0265853	-0.0416846	0.105332	0.00914809	-0.0135791	-0.0257645	-0.0135791	-0.0226991	-0.0372987	-0.0135791	-0.0135791	-0.034808	0.812497	0.0280787	-0.0115234	0.196684	-0.0135791	0.0250456
Oerskovia	-0.00722944	0.0177521	-0.00397823	-0.00482644	-0.00423357	-0.00479707	-0.026847	0.00203255	-0.0120746	-0.0411962	-0.00496024	-0.00355872	-0.00355872	-0.0117865	-0.0238636	-0.00585974	-0.00488686	-0.0118133	-0.00497077	-0.00355872	-0.0103714	-0.0069502	-0.0050103	-0.00684984	-0.0162818	-0.00481076	-0.008202	-0.00803691	-0.00671157	-0.00813844	-0.00616578	-0.0069673	-0.00191404	0.0142348	-0.0226431	-0.00355872	-0.00675219	-0.00355872	0.42374	-0.0286625	-0.00355872	-0.00355872	0.0293901	-0.00912718	-0.0178996	-0.0166868	-0.00693718	-0.00355872	-0.00763059
Olsenella	-0.0163271	-0.0189192	-0.0089845	-0.0109001	-0.00956116	0.130187	-0.0570376	-0.0664633	-0.0250544	-0.000917599	-0.0112023	-0.00803707	-0.00803707	-0.0031162	-0.0315002	-0.0132337	-0.0110366	-0.0266793	-0.0112261	-0.00803707	-0.0232195	0.0460105	-0.0113153	-0.0154698	-0.0303087	-0.0108647	-0.0185235	-0.0181507	-0.0151575	-0.01838	-0.0139249	-0.0157351	-0.0505487	-0.0019733	-0.0463731	-0.00803707	-0.0152493	-0.00803707	-0.013435	0.0238524	-0.00803707	-0.00803707	-0.0341671	-0.0176773	-0.0137044	0.0406808	0.0372941	-0.00803707	-0.0204187
Oribacterium	-0.0651248	-0.0781758	-0.026499	0.0254187	-0.0299566	-0.0173076	-0.346946	-0.433187	0.0388991	0.458397	-0.0118984	-0.0378769	-0.0378769	0.0157671	-0.235309	-0.0623676	-0.0520129	-0.123942	-0.0529059	-0.0378769	-0.107772	0.0793804	-0.0533266	-0.0702897	-0.166197	-0.0512029	-0.0781032	-0.0671905	-0.0703138	-0.0866207	-0.0626892	0.137345	-0.250633	-0.307896	-0.287893	-0.0378769	-0.0718663	-0.0378769	-0.0611883	0.338458	-0.0378769	-0.0378769	-0.154855	-0.14561	-0.142785	0.0552418	-0.0567249	-0.0378769	-0.132861
Oscillospira	-0.00252589	0.29025	-0.0166855	0.0566927	-0.0177565	0.054012	-0.0159596	-0.0169241	-0.0444179	-0.126647	0.080969	-0.014926	0.413711	-0.0479484	-0.0302155	0.00575907	0.05801	-0.0423923	-0.0208485	-0.014926	0.00622153	-0.0291506	-0.0210143	-0.0287297	0.058918	0.624094	0.0007091	-0.00136565	0.508612	0.2403	-0.0258606	0.0219743	-0.0516289	0.1703	-0.0425011	-0.014926	-0.0110371	0.0212202	-0.00676238	-0.0837952	-0.014926	-0.014926	-0.00273374	0.134425	0.0527774	-0.0666968	0.0551255	-0.014926	0.865021
Oxalobacter	0.0129337	0.00769505	-0.00698203	-0.00847069	-0.00743016	-0.00841914	0.246047	0.040311	-0.0211917	-0.0622545	-0.0087055	-0.00624576	-0.00624576	-0.0206861	-0.0203657	-0.0102842	-0.00857674	0.0330788	-0.00872399	-0.00624576	-0.00597388	-0.012198	-0.00879337	0.0294264	-0.0133385	-0.00844317	-0.014395	-0.0141052	0.0919526	-0.0142834	-0.0108213	-0.012228	-0.0282204	-0.0225533	0.0896781	-0.00624576	-0.0118505	-0.00624576	-0.0104406	-0.0490157	-0.00624576	-0.00624576	0.340841	-0.000775714	0.00226364	-0.0292862	-0.0121751	-0.00624576	-0.0072611
Paenibacillus	-0.0251772	-0.0236964	-0.0138545	-0.0168085	-0.0147438	-0.0167062	0.312897	0.394775	-0.0407419	-0.111047	-0.0172745	-0.0123935	-0.0123935	-0.0410476	0.36286	-0.0204071	0.453978	0.0557936	-0.0173111	0.228463	-0.0360835	-0.0242047	0.171066	-0.0058895	0.0266778	-0.0167539	-0.0285642	0.023694	-0.0233736	-0.0190242	-0.0214729	-0.0242642	0.459573	-0.059128	0.422956	-0.0123935	0.0895105	-0.0123935	0.100025	-0.0938508	-0.0123935	-0.0123935	0.0368035	0.0916882	-0.0530466	-0.0581131	-0.0241593	-0.0123935	-0.0228761
Parabacteroides	0.104719	0.499177	-0.0206675	0.212682	0.00702363	0.204169	0.0500053	0.0399697	-0.0569323	-0.0999554	0.281647	-0.0184881	0.0591265	-0.0440889	0.0359502	-0.0208481	0.0308858	-0.0341571	-0.0258239	0.00253495	0.0188718	-0.0361073	-0.00957484	-0.00257181	0.142875	0.0497861	-0.0215673	0.165201	0.0984321	0.0493419	-0.0064491	-0.0206108	-0.0183643	0.170105	-0.0148098	-0.0184881	-0.00236647	-0.00801594	-0.0213722	-0.0446312	-0.0184881	-0.0184881	-0.0191209	0.729285	0.0149745	-0.0707329	0.144683	-0.0184881	0.319523
Paracoccus	0.117497	-0.0749019	-0.0200099	0.00373894	0.089276	-0.0241286	0.543819	0.530883	-0.0535358	-0.146695	-0.0249493	-0.0178999	-0.0178999	-0.0562145	0.491914	0.312817	0.0987005	0.282844	-0.00770653	0.222422	-0.00151173	-0.0219746	0.162895	0.0809187	0.00903469	-0.0179668	0.136632	0.529425	-0.0337583	0.00796126	-0.031013	-0.023363	0.256078	-0.0703901	0.534747	-0.0178999	0.230881	-0.0178999	-0.0299218	-0.115946	-0.0178999	-0.0178999	0.186105	0.113792	0.0351203	-0.0812485	0.040186	-0.0178999	-0.064888
Paraprevotella	-0.0180752	-0.0290236	-0.00994646	-0.0120672	-0.0105849	-0.0119937	-0.0534551	-0.0452241	-0.0279058	-0.0637577	-0.0124017	-0.00889759	-0.00889759	0.0206655	-0.0175441	0.0737558	-0.0122183	0.0155141	-0.012428	-0.00889759	-0.0248885	-0.0173771	-0.0125269	-0.0171261	-0.0150241	-0.012028	-0.0205068	0.0202508	0.215576	-0.0203479	-0.0154158	-0.0174198	-0.047462	0.0564319	-0.0397741	-0.00889759	-0.016882	-0.00889759	-0.0148734	-0.0226707	-0.00889759	-0.00889759	-0.0117104	0.378293	0.0288538	-0.0417206	0.41215	-0.00889759	0.0950434
Parascardovia	-0.0365526	-0.0642189	0.206827	-0.0127216	-0.00476005	-0.0320508	-0.188239	-0.224958	-0.0251809	0.52629	-0.035547	-0.0277581	-0.025047	-0.0122416	-0.13045	-0.0361504	-0.0376598	-0.090446	-0.0345487	-0.0332839	-0.064053	0.0999504	-0.0190044	-0.0226954	-0.0835816	-0.0331554	-0.0415607	-0.0134929	-0.0461815	-0.039758	-0.000698105	-0.021244	-0.137638	-0.152105	-0.159913	-0.0332839	-0.0132082	-0.0277271	-0.0161026	0.265183	-0.0332839	-0.0224046	-0.087048	-0.0738582	-0.102799	0.0660261	-0.0158445	-0.0332839	-0.0865528
Patulibacter	-0.00722944	-0.0168112	-0.00397823	-0.00482644	-0.00423357	-0.00479707	0.115585	0.127099	-0.0120746	-0.0333077	-0.00496024	-0.00355872	-0.00355872	-0.0117865	-0.0238636	-0.00585974	-0.00488686	-0.0118133	-0.00497077	-0.00355872	-0.0089981	-0.0069502	-0.0050103	-0.00684984	0.0115222	-0.00481076	-0.008202	-0.00803691	-0.00671157	-0.00813844	-0.00616578	-0.0069673	0.0604935	-0.0334494	0.167619	-0.00355872	-0.00675219	-0.00355872	-0.00594884	-0.0286625	-0.00355872	-0.00355872	-0.0151288	-0.004218	-0.0178996	-0.0166868	-0.00693718	-0.00355872	-0.0136859
Paucibacter	-0.010137	-0.0235725	-0.00557822	-0.00676757	-0.00593625	-0.00672638	0.0717544	0.112011	-0.0169309	-0.0456621	-0.00695517	-0.00498999	-0.00498999	-0.0165269	0.0297081	-0.00821645	-0.00685229	-0.0165644	-0.00696994	-0.00498999	-0.0145427	-0.00974547	-0.00702537	-0.00960475	-0.0228301	-0.00674559	0.306763	-0.0112692	-0.00941087	-0.0114116	-0.00864557	-0.00976945	0.0754872	0.0554825	0.0778197	-0.00498999	-0.00946783	-0.00498999	-0.00834138	-0.0367173	-0.00498999	-0.00498999	0.149464	0.0124239	0.0258595	-0.0233979	-0.00972721	-0.00498999	-0.00967133
Pediococcus	-0.0126808	-0.0294878	-0.00697803	-0.00846583	-0.00742591	-0.00841432	0.0129301	0.0385178	-0.0211796	-0.0640461	-0.00870052	0.853629	-0.00624218	-0.0206742	-0.00223894	-0.0102783	-0.00857182	-0.0207211	0.178678	-0.00624218	-0.0121064	-0.012191	-0.00878833	-0.012015	-0.0158676	-0.00843834	-0.0143867	-0.0140972	-0.0117725	-0.0142753	-0.0108151	0.114347	0.0372713	0.019604	-0.0170835	0.237041	-0.0118437	-0.00624218	-0.0104346	-0.0371115	-0.00624218	-0.00624218	0.401651	-0.0241204	-0.015302	-0.0292695	-0.0121682	0.237041	-0.0240057
Pedobacter	0.0882709	-0.0117689	-0.0128446	-0.0183837	-0.0161255	-0.0182718	0.201037	0.266873	-0.0228527	-0.119379	0.0662511	-0.013555	-0.013555	-0.0425833	0.295589	-0.0223195	0.153946	0.0247199	-0.0189334	0.32283	0.122863	-0.026473	0.2442	-0.0260907	-0.00511295	0.00783988	0.0810587	0.0415696	-0.0255641	-0.0309989	0.0554366	-0.0265381	0.166721	-0.016748	0.332067	-0.013555	-0.0257188	-0.013555	-0.0226588	-0.105756	-0.013555	-0.013555	-0.0315346	0.116728	-0.014747	0.0476112	-0.0264234	-0.013555	-0.0134722
Pelomonas	-0.0214279	-0.0371462	-0.0152816	-0.000984263	-0.0162624	-0.00151125	0.0602287	0.0826541	-0.0376498	-0.126805	0.00207376	-0.0136701	-0.0136701	-0.0412035	-0.00102351	-0.022509	-0.0187719	0.0360226	-0.0190942	-0.0136701	0.0326296	-0.0266978	-0.0192461	0.0701213	-0.0177489	-0.0184796	0.264409	0.0265552	0.0784861	-0.0266694	-0.0236846	-0.0267635	0.0983153	0.21629	0.0182809	0.0350617	-0.0259372	-0.0136701	-0.0228513	-0.0838284	-0.0136701	0.071108	-0.0270054	0.0332909	0.41392	-0.0370424	0.136298	0.0350617	0.280472
Peptococcus	-0.0350647	-0.0124871	0.0472884	-0.0234095	-0.0205339	-0.023267	-0.155958	-0.192781	0.1327	0.0289042	-0.0240584	-0.0172607	-0.0172607	0.19715	-0.109538	-0.0284213	-0.0237026	-0.0511315	-0.0241095	-0.0172607	-0.050147	-0.0107362	-0.0243013	-0.0332235	-0.0633539	-0.0233335	-0.0397818	-0.0389811	-0.0325529	-0.0394736	-0.0299056	-0.0337932	-0.110662	-0.116733	-0.129263	-0.0172607	-0.0327499	-0.0172607	-0.0288534	0.0262128	-0.0172607	-0.0172607	0.00411092	-0.0643704	-0.0815131	0.0112212	-0.0336471	-0.0172607	-0.0460065
Peptoniphilus	-0.00962263	0.065207	-0.011339	-0.0119179	-0.0120668	-0.00178305	0.0210933	0.0466178	-0.0165212	-0.109101	0.0134265	-0.0101433	-0.0101433	-0.0330658	-0.0115974	0.0192237	-0.0139289	0.0368501	-0.00827037	-0.0101433	0.0642587	-0.01981	-0.0142807	-0.0188448	0.822528	-0.013712	-0.023378	-0.0172249	0.0163881	0.0324849	-0.00960759	0.0246255	0.0444253	0.084361	0.0332398	0.00772181	-0.0192456	-0.0101433	-0.00181687	-0.0769406	-0.0101433	-0.00570336	0.0403229	-0.00630748	-0.0033193	-0.046623	0.0407374	0.00772181	0.0322781
Peptostreptococcus	-0.0431358	0.031084	-0.0151782	-0.0287979	-0.0252604	0.138545	-0.181788	-0.222633	0.000777498	0.0188021	-0.0295962	-0.0212338	0.0898433	0.0235937	-0.134352	-0.0349633	-0.0291584	-0.0625672	-0.029659	-0.0212338	-0.0561439	-0.0414697	-0.0298949	-0.0408708	-0.0628343	0.0992187	-0.0489388	-0.0431363	0.0831574	0.000303079	-0.0367893	0.000980171	-0.133208	-0.121213	-0.14798	-0.0212338	-0.0402882	-0.0212338	-0.0354949	-0.0644442	-0.0212338	-0.0212338	-0.0726998	-0.0536877	-0.0760783	0.0531036	0.0213888	-0.0212338	0.126478
Phascolarctobacterium	0.0472624	0.0159438	-0.0157142	-0.0076015	-0.0167228	0.0341474	0.128894	0.128993	-0.0431935	-0.105483	-0.00579762	-0.0140571	-0.0140571	-0.0364022	0.0714297	-0.0101942	0.226338	0.0137427	-0.0196348	-0.0140571	-0.0324503	-0.0274536	-0.0197909	-0.0270572	-0.0261405	-0.0190028	0.0856939	0.148959	0.0220145	-0.0321472	-0.00584186	-0.0275212	0.0669542	0.133785	0.108867	-0.0140571	-0.0266715	-0.0140571	-0.0234982	-0.0346699	-0.0140571	-0.0140571	0.0314189	0.806122	0.0252047	-0.0425183	0.0887819	-0.0140571	-0.00429167
Phenylobacterium	0.255632	-0.00556227	-0.00746148	-0.00905237	-0.00794039	-0.00899728	0.120927	0.138264	-0.0142612	-0.0665862	-0.00930331	-0.00667466	-0.00667466	-0.0221066	0.0776939	-0.0109904	-0.0091657	0.139897	-0.00932307	-0.00667466	-0.0189852	-0.0130356	-0.00939721	-0.0128474	-0.0167885	-0.00902297	0.141526	-0.0150738	-0.0125881	-0.0152643	-0.0115644	-0.0130677	0.0810403	0.0782152	0.143036	-0.00667466	-0.0126643	-0.00667466	-0.0111575	-0.0531734	-0.00667466	-0.00667466	0.0136981	-0.00577171	0.046949	-0.0312973	-0.0130112	-0.00667466	-0.00747086
Phycicoccus	-0.00722944	0.134919	-0.00397823	-0.00482644	-0.00423357	-0.00479707	0.00672608	-0.0172037	-0.0120746	-0.0394596	-0.00496024	-0.00355872	-0.00355872	-0.0117865	-0.0238636	-0.00585974	-0.00488686	-0.0118133	-0.00497077	-0.00355872	-0.0103714	-0.0069502	-0.0050103	-0.00684984	0.0388055	-0.00481076	-0.008202	-0.00803691	0.41639	-0.00813844	-0.00616578	-0.0069673	-0.0242155	0.00642301	-0.0291175	-0.00355872	-0.00675219	-0.00355872	-0.00594884	-0.0263901	-0.00355872	-0.00355872	-0.0151288	0.0615087	-0.0178996	-0.0166868	-0.00693718	-0.00355872	0.0546684
Phyllobacterium	-0.00825936	0.00966272	-0.00454498	-0.00551402	-0.00483669	-0.00548047	-0.0261837	-0.0309757	-0.0137948	0.00819222	-0.00566688	-0.0040657	-0.0040657	-0.00999563	-0.0272633	-0.00669453	-0.00558306	-0.0134962	-0.00567891	-0.0040657	-0.0117353	-0.00794034	-0.00572408	-0.00782568	-0.0151939	-0.00549612	0.0118256	-0.00918186	-0.00766772	-0.00929786	-0.00704417	-0.00795987	-0.0197035	-0.0256079	-0.0163771	-0.0040657	-0.00771413	-0.0040657	-0.00679632	0.0242247	-0.0040657	-0.0040657	-0.0150425	-0.0169338	-0.0180597	-0.0169246	-0.00792546	-0.0040657	-0.00592394
Pigmentiphaga	-0.010184	-0.0146828	-0.00337663	-0.00679896	-0.00596379	-0.00675759	-0.0363859	-0.0381501	-0.0170094	-0.0312572	-0.00698744	-0.00501313	-0.00501313	0.00213172	-0.0336164	-0.00825457	-0.00688408	-0.0166413	-0.00700227	-0.00501313	-0.0142336	-0.00979068	-0.00705796	-0.0096493	-0.022936	-0.00677688	-0.0115541	-0.0113215	-0.00945453	-0.0114645	-0.00868567	-0.00981477	-0.0341121	-0.0344185	-0.0169518	-0.00501313	-0.00951175	-0.00501313	-0.00838007	-0.01767	-0.00501313	-0.00501313	-0.0213118	-0.0196045	-0.0252151	-0.0235065	-0.00977233	-0.00501313	-0.0192791
Planifilum	-0.00722944	-0.0168112	-0.00397823	-0.00482644	-0.00423357	-0.00479707	0.0134245	-0.0114588	-0.0120746	-0.0411962	-0.00496024	-0.00355872	-0.00355872	-0.0117865	0.167879	-0.00585974	-0.00488686	-0.0118133	-0.00497077	-0.00355872	-0.0103714	-0.0069502	-0.0050103	-0.00684984	0.00501401	-0.00481076	-0.008202	-0.00803691	-0.00671157	-0.00813844	-0.00616578	-0.0069673	-0.0242155	0.151518	-0.0291175	-0.00355872	-0.00675219	-0.00355872	-0.00594884	-0.0286625	-0.00355872	-0.00355872	-0.0151288	-0.0120716	-0.0178996	-0.0166868	-0.00693718	-0.00355872	0.0274191
Pleomorphomonas	0.136277	-0.0508438	-0.0143414	-0.0173992	-0.0152619	-0.0172933	0.300183	0.356088	-0.0400064	-0.10154	-0.0178815	0.193159	-0.0128291	-0.0413897	0.133726	-0.0211243	-0.017617	0.300283	-0.0179195	-0.0128291	0.0195757	-0.0250553	-0.018062	0.174945	0.0278585	-0.0173427	0.0538814	-0.0289729	-0.0241951	-0.0183536	-0.0222275	-0.025117	0.263404	-0.0277167	0.325266	-0.0128291	0.170802	-0.0128291	0.0414105	-0.0999315	-0.0128291	-0.0128291	0.142917	-0.0307422	0.0408993	-0.0499217	-0.0250084	-0.0128291	-0.0441587
Polaromonas	-0.0102189	-0.023763	-0.0056233	-0.00682226	-0.00598423	-0.00678074	0.171733	0.223348	-0.0170677	-0.0466491	-0.00701138	-0.00503031	-0.00503031	-0.0166605	0.290134	-0.00828285	-0.00690767	-0.0166983	-0.00702627	-0.00503031	-0.0146602	-0.00982423	-0.00708215	-0.00968237	-0.0230146	-0.0068001	0.250004	-0.0113603	-0.00948693	-0.0115038	-0.00871543	-0.0098484	0.082057	-0.0472812	0.264365	-0.00503031	-0.00954435	-0.00503031	-0.00840879	-0.0376604	-0.00503031	-0.00503031	0.118904	0.0125426	-0.0253015	-0.023587	-0.00980582	-0.00503031	-0.0177551
Polynucleobacter	-0.0252232	0.18021	-0.0201467	-0.0244422	-0.0214398	-0.0242935	-0.0203822	0.0756052	-0.0492862	-0.170763	0.0373964	-0.0180222	-0.0180222	-0.0513827	-0.0082587	-0.0296751	-0.0247482	-0.0598252	0.0281531	-0.0180222	0.0404633	-0.0351974	-0.0253733	-0.0346891	0.037507	0.0456461	-0.0415368	0.0497684	0.0400728	0.0772006	0.0522727	0.0360784	-0.0117259	0.526294	-0.0472824	-0.0180222	-0.0341947	-0.0180222	-0.0301263	-0.107686	-0.0180222	-0.0180222	0.0344565	0.0674181	0.392996	-0.0845055	0.147266	-0.0180222	0.321863
Porphyromonas	-0.0587744	0.0186281	-0.000701897	-0.0273572	-0.0166696	-0.0109012	-0.257843	-0.328797	0.289752	0.0927551	-0.0389015	-0.0296857	-0.0296857	0.390888	-0.183546	-0.0486878	-0.0407647	-0.0950397	-0.0411006	-0.0296857	-0.0833859	0.0146337	-0.0417944	-0.04947	-0.13116	-0.0401299	-0.0559556	-0.0652264	-0.0544124	-0.0678884	-0.0504877	-0.0182343	-0.186552	-0.234555	-0.227319	-0.0296857	-0.0538821	-0.0296857	-0.0460371	-0.0631582	-0.0296857	-0.0296857	-0.039735	-0.112442	-0.134376	0.320076	-0.0434554	-0.0296857	-0.107931
Prevotella	-0.0866709	-0.102659	0.0178121	0.101892	-0.0364197	0.0780397	-0.490402	-0.613761	0.0118374	0.598589	-0.0223171	-0.0548544	-0.0554026	0.0817935	-0.33591	-0.0832024	-0.0743214	-0.173506	-0.0760185	-0.0546893	-0.152193	0.133584	-0.0772733	-0.100102	-0.233632	-0.074256	-0.108709	-0.105213	-0.101139	-0.124078	-0.0771573	-0.00498146	-0.354155	-0.416189	-0.416839	-0.0550167	-0.102787	-0.0551642	-0.088038	0.521266	-0.0544979	-0.0550203	-0.213451	-0.155878	-0.237733	0.0599925	-0.0351843	-0.0550167	-0.19104
Promicromonospora	-0.00722944	-0.0168112	-0.00397823	-0.00482644	-0.00423357	-0.00479707	-0.0155352	0.021862	-0.0120746	-0.0368515	-0.00496024	-0.00355872	-0.00355872	-0.0117865	-0.0238636	-0.00585974	-0.00488686	-0.0118133	-0.00497077	-0.00355872	0.00891589	-0.0069502	-0.0050103	-0.00684984	0.0296577	-0.00481076	-0.008202	-0.00803691	-0.00671157	-0.00813844	-0.00616578	-0.0069673	0.0107749	-0.0334494	0.0216732	-0.00355872	-0.00675219	-0.00355872	-0.00594884	-0.0286625	-0.00355872	-0.00355872	-0.0151288	-0.00117349	-0.0178996	-0.0166868	-0.00693718	-0.00355872	-0.00101844
Propionibacterium	0.0228533	-0.060815	-0.0301461	-0.0366244	0.0115918	-0.0277602	0.503267	0.550931	-0.0794035	-0.271161	-0.00520693	0.0320881	-0.0249353	-0.0905932	0.381287	0.130152	0.141686	0.385967	-0.0135618	0.112504	0.0783926	-0.0547353	0.14536	0.137479	0.350143	-0.032941	0.0303112	0.0575283	-0.0155526	0.25888	-0.0214922	-0.0159361	0.335156	0.0588393	0.475168	0.0532211	0.154623	0.0207296	-0.0296085	-0.197885	0.0563004	0.0448875	0.275319	0.0191935	0.101917	-0.109277	0.105603	0.0532211	-0.0344262
Propionicimonas	-0.00722944	-0.0168112	-0.00397823	-0.00482644	-0.00423357	-0.00479707	0.129857	0.13504	-0.0120746	-0.0364406	-0.00496024	-0.00355872	-0.00355872	-0.0117865	0.145919	-0.00585974	-0.00488686	-0.0118133	-0.00497077	-0.00355872	0.0244007	-0.0069502	-0.0050103	-0.00684984	0.0465742	-0.00481076	-0.008202	-0.00803691	-0.00671157	0.314482	-0.00616578	-0.0069673	0.128985	-0.0198007	0.171024	-0.00355872	-0.00675219	-0.00355872	-0.00594884	-0.0286625	-0.00355872	-0.00355872	0.137783	-0.00831379	-0.0178996	-0.0166868	-0.00693718	-0.00355872	-0.0136859
Propionivibrio	-0.00950826	-0.0151416	-0.00523222	-0.0063478	-0.00556805	-0.00630917	0.128167	0.11523	-0.0158807	-0.0389643	-0.00652376	-0.00468047	-0.00468047	-0.0155018	0.0406208	-0.00770681	0.787793	-0.015537	-0.00653762	-0.00468047	-0.0136406	-0.00914099	-0.00658961	-0.009009	-0.021414	-0.00632718	-0.0107874	-0.0105702	-0.00882715	-0.0107038	-0.00810931	-0.00916348	0.123336	-0.0343788	0.0774914	-0.00468047	-0.00888057	-0.00468047	-0.00782399	-0.0289306	-0.00468047	-0.00468047	0.0953318	0.0566457	-0.0235418	-0.0219466	-0.00912386	-0.00468047	-0.0153877
Prosthecobacter	-0.0141766	-0.0329661	-0.00780115	-0.00946446	-0.00830186	-0.00940686	-0.00109784	0.0164404	-0.0236779	-0.0748496	-0.00972682	-0.0069785	-0.0069785	-0.0231129	-0.0467956	-0.0114907	-0.00958295	-0.0231654	-0.00974748	-0.0069785	-0.012805	-0.0136291	-0.009825	-0.0134323	0.259628	-0.00943372	-0.0160838	0.0811068	-0.0131611	0.057082	-0.0120908	-0.0136626	-0.0137282	0.189948	-0.00497759	-0.0069785	-0.0132408	-0.0069785	-0.0116654	-0.0562059	-0.0069785	-0.0069785	-0.00830324	-0.00787341	0.0183237	-0.032722	-0.0136035	-0.0069785	-0.0167673
Proteus	-0.00722944	-0.0168112	-0.00397823	-0.00482644	-0.00423357	-0.00479707	-0.0352046	-0.0111642	-0.0120746	-0.0351593	-0.00496024	-0.00355872	-0.00355872	-0.0117865	-0.0238636	0.291681	-0.00488686	-0.0118133	-0.00497077	-0.00355872	-0.0103714	-0.0069502	-0.0050103	-0.00684984	-0.00830262	-0.00481076	-0.008202	0.127748	-0.00671157	-0.00813844	-0.00616578	-0.0069673	9.43e-05	-0.0161233	-0.0150026	-0.00355872	-0.00675219	-0.00355872	-0.00594884	-0.0247128	-0.00355872	-0.00355872	0.0333992	0.0147105	-0.0178996	-0.0166868	-0.00693718	-0.00355872	-0.0125858
Pseudochrobactrum	-0.0102351	-0.0238005	-0.00563217	-0.00683303	-0.00599367	-0.00679145	0.190075	0.238192	-0.0170947	-0.0480796	-0.00702245	-0.00503825	-0.00503825	-0.0166868	0.0433548	-0.00829592	-0.00691857	0.183971	-0.00703736	-0.00503825	-0.0146833	-0.00983974	-0.00709333	-0.00969765	0.0396747	-0.00681083	0.182713	-0.0113782	-0.0095019	-0.011522	-0.00872919	-0.00986395	-0.00818091	-0.0473559	0.321965	-0.00503825	-0.00955941	-0.00503825	-0.00842206	-0.0405788	-0.00503825	-0.00503825	-0.0214186	-0.0171395	0.0857691	-0.0236242	-0.0098213	-0.00503825	-0.0193757
Pseudoclavibacter	0.65622	0.0234414	-0.00397823	-0.00482644	-0.00423357	-0.00479707	0.0329287	-0.00159952	-0.0120746	-0.0315215	-0.00496024	-0.00355872	-0.00355872	-0.0117865	0.0528927	-0.00585974	-0.00488686	-0.0118133	-0.00497077	-0.00355872	0.225429	-0.0069502	-0.0050103	-0.00684984	0.0178178	-0.00481076	-0.008202	-0.00803691	-0.00671157	-0.00813844	-0.00616578	-0.0069673	0.131619	0.281239	-0.0291175	-0.00355872	-0.00675219	-0.00355872	-0.00594884	-0.00334375	-0.00355872	-0.00355872	-0.0151288	0.0181764	0.313775	-0.0166868	-0.00693718	-0.00355872	-0.0136859
Pseudomonas	0.00668353	0.00974071	-0.00852246	-0.00929244	0.0497869	-0.00926858	0.00626318	0.00443778	-0.0119517	-0.0264912	-0.00936077	-0.00764571	-0.00764571	-0.0205032	0.0163286	0.00321119	0.0212981	-0.011411	-0.00837677	0.0243492	-0.00879736	-0.0149321	0.0302563	-0.00462236	-0.0100676	-0.00399459	0.0231627	-0.0113445	-0.00424849	0.00381462	-0.00790215	-0.00287175	0.00358018	0.0059252	0.00534093	-0.00465637	0.00787609	0.0029793	-0.00521783	5.87e-05	0.0115874	0.00795582	-0.00101758	-0.0141884	0.00206301	-0.0336734	-0.00948831	-0.00465637	-0.00408084
Pseudoramibacter	-0.00722944	0.0029112	-0.00397823	-0.00482644	-0.00423357	-0.00479707	-0.0304356	-0.0369585	-0.0120746	-0.0301355	-0.00496024	-0.00355872	-0.00355872	-0.0117865	-0.0238636	-0.00585974	-0.00488686	-0.0118133	-0.00497077	-0.00355872	-0.0103714	-0.0069502	-0.0050103	-0.00684984	-0.0162818	-0.00481076	-0.008202	-0.00803691	-0.00671157	-0.00813844	-0.00616578	-0.0069673	-0.0242155	-0.0334494	-0.0291175	-0.00355872	-0.00675219	-0.00355872	-0.00594884	-0.0224598	-0.00355872	-0.00355872	-0.0151288	0.011098	-0.0178996	-0.0166868	-0.00693718	-0.00355872	-0.0136859
Pseudoxanthomonas	-0.0101436	-0.0235877	-0.00558182	-0.00677194	-0.00594009	-0.00673073	0.219707	0.237925	-0.0169418	-0.046896	-0.00695966	-0.00499321	-0.00499321	-0.0165376	0.135839	0.365564	-0.00685672	-0.0165751	-0.00697444	-0.00499321	-0.0145521	-0.00975177	-0.00702991	-0.00961095	0.117665	-0.00674994	0.21585	-0.0112765	-0.00941695	-0.011419	-0.00865115	-0.00977576	-0.0339766	-0.0469325	0.105471	-0.00499321	0.351072	-0.00499321	-0.00834677	-0.040216	-0.00499321	-0.00499321	0.100699	0.00586004	0.0887757	-0.023413	-0.00973349	-0.00499321	-0.0192025
Psychrobacter	-0.00722944	-0.0168112	-0.00397823	-0.00482644	-0.00423357	-0.00479707	0.00406252	-0.00749053	-0.0120746	-0.0379436	-0.00496024	-0.00355872	-0.00355872	-0.0117865	-0.0238636	-0.00585974	-0.00488686	-0.0118133	-0.00497077	-0.00355872	-0.0103714	-0.0069502	-0.0050103	-0.00684984	0.0181102	-0.00481076	-0.008202	-0.00803691	-0.00671157	-0.00813844	-0.00616578	-0.0069673	-0.0242155	0.0598995	0.00130153	-0.00355872	-0.00675219	-0.00355872	-0.00594884	-0.0286625	-0.00355872	-0.00355872	0.0894542	-0.01301	-0.0178996	-0.0166868	-0.00693718	-0.00355872	-0.00420257
Ralstonia	-0.00664245	-0.0219397	-0.00528767	-0.00641507	-0.00562705	-0.00637603	-0.00147041	0.0264936	-0.0140941	-0.0394387	-0.0065929	-0.00473007	-0.00473007	-0.0139766	-0.0149694	-0.00778848	-0.000129837	-0.0147871	-0.00470139	-0.00473007	0.0147643	-0.00923786	-0.00665944	-0.00750071	-0.0181495	-0.00639423	-0.00397776	0.0239986	-0.00892069	-0.00445267	0.00763656	-0.00797361	-0.0235212	0.0711503	-0.000328083	-0.00349319	-0.00737615	-0.00473007	-0.0079069	-0.0358645	-0.00473007	-0.00473007	-0.0190913	0.000307822	0.0330769	-0.0210786	-0.00776412	-0.00349319	-0.0176227
Ramlibacter	-0.00880161	-0.0204671	-0.00484337	-0.00587603	0.946716	-0.00584028	0.174059	0.123833	-0.0147005	-0.0143064	-0.00603892	-0.00433262	-0.00433262	-0.0143497	0.354157	-0.00713405	-0.0059496	-0.0143823	-0.00605175	-0.00433262	-0.0126269	-0.00846164	-0.00609988	-0.00833946	-0.0198226	-0.00585695	-0.00998567	-0.00978467	-0.00817112	-0.00990829	-0.00750663	-0.00848246	0.0569641	-0.014579	0.09167	-0.00433262	-0.00822058	-0.00433262	-0.00724252	-0.031228	-0.00433262	-0.00433262	-0.0184188	-0.0166291	-0.0217922	-0.0203156	-0.00844579	-0.00433262	-0.0164067
Rathayibacter	-0.00722944	-0.0168112	-0.00397823	-0.00482644	-0.00423357	-0.00479707	0.0202797	0.0622586	-0.0120746	-0.0403208	-0.00496024	-0.00355872	-0.00355872	-0.0117865	-0.0238636	-0.00585974	-0.00488686	-0.0118133	-0.00497077	-0.00355872	-0.0103714	-0.0069502	-0.0050103	-0.00684984	-0.0162818	-0.00481076	-0.008202	-0.00803691	-0.00671157	0.110636	-0.00616578	-0.0069673	-0.0242155	0.0921712	0.0118177	-0.00355872	-0.00675219	-0.00355872	-0.00594884	-0.0286625	-0.00355872	-0.00355872	-0.0151288	-0.013768	0.0121113	-0.0166868	-0.00693718	-0.00355872	-0.0136859
rc4.4	-0.00722944	0.129442	-0.00397823	-0.00482644	-0.00423357	-0.00479707	-0.0149961	-0.00209194	-0.0120746	-0.0395223	-0.00496024	-0.00355872	-0.00355872	-0.0117865	-0.0238636	-0.00585974	-0.00488686	-0.0118133	-0.00497077	-0.00355872	-0.0103714	-0.0069502	-0.0050103	-0.00684984	0.00141772	-0.00481076	-0.008202	0.142563	-0.00671157	-0.00813844	-0.00616578	-0.0069673	0.0566709	0.0338083	-0.02129	-0.00355872	-0.00675219	-0.00355872	-0.00594884	-0.0286625	-0.00355872	-0.00355872	0.0386939	0.15388	-0.0178996	-0.0166868	-0.00693718	-0.00355872	0.0509806
Rheinheimera	0.080681	0.020818	-0.0054856	0.244252	-0.00583769	0.235149	-0.0224271	-0.0193507	-0.0166498	0.0196108	0.295119	-0.00490714	-0.00490714	-0.0162525	-0.0329057	-0.00808003	-0.00673852	-0.0162894	-0.00685422	-0.00490714	-0.0143012	-0.00958367	-0.00690873	-0.00944528	-0.0131327	-0.00663359	-0.0113098	0.195566	-0.00925462	0.144598	-0.00850202	-0.00960725	-0.0262934	0.125728	-0.0199185	-0.00490714	-0.00931064	-0.00490714	-0.00820289	0.0192869	-0.00490714	-0.00490714	-0.0208612	0.0864628	-0.0246819	-0.0230094	-0.00956571	-0.00490714	0.00496421
Rhizobium	-0.00722944	-0.0168112	-0.00397823	-0.00482644	-0.00423357	-0.00479707	-0.0202551	-0.0228159	-0.0120746	-0.0387196	-0.00496024	-0.00355872	-0.00355872	-0.0117865	-0.0238636	-0.00585974	-0.00488686	-0.0118133	-0.00497077	-0.00355872	-0.0103714	-0.0069502	-0.0050103	-0.00684984	-0.0162818	-0.00481076	-0.008202	-0.00803691	-0.00671157	-0.00813844	-0.00616578	-0.0069673	0.0156757	0.137138	-0.0175366	-0.00355872	-0.00675219	-0.00355872	-0.00594884	-0.0286625	-0.00355872	-0.00355872	-0.0151288	-0.0119511	0.0670038	-0.0166868	-0.00693718	-0.00355872	-0.00104945
Rhodobacter	-0.0187488	0.523963	-0.0103171	-0.0125169	-0.0109793	-0.0124407	0.0464796	0.078424	-0.0240123	-0.0831012	-0.0128639	-0.00922918	-0.00922918	-0.0269047	-0.0119884	-0.0151967	-0.0126736	-0.0306366	0.140033	-0.00922918	-0.0262474	-0.0180247	-0.0129937	-0.0177644	0.10203	-0.0124762	-0.0212711	-0.0208429	-0.0174058	-0.0211062	-0.0159903	0.085216	0.037364	0.115256	0.0322999	-0.00922918	-0.0175111	-0.00922918	-0.0154277	-0.074033	-0.00922918	-0.00922918	-0.0230991	0.1102	0.00112126	-0.00995726	0.145395	-0.00922918	0.169368
Rhodococcus	-0.0118214	-0.0234481	-0.0065051	-0.00789207	-0.00692262	-0.00784404	0.122251	0.174654	-0.0197441	-0.0392167	-0.00811085	-0.00581912	-0.00581912	-0.0187561	0.0779306	-0.0095817	-0.00799087	-0.0193168	-0.00812807	-0.00581912	-0.0169591	-0.0113648	-0.00819271	-0.0112007	-0.0156558	-0.00786644	0.343816	-0.0131417	-0.0109746	-0.0133078	-0.0100821	-0.0113927	0.0981392	-0.0298453	0.143704	-0.00581912	-0.011041	-0.00581912	-0.00972738	-0.0330099	-0.00581912	-0.00581912	0.18351	0.0103702	-0.029269	-0.0272857	-0.0113435	-0.00581912	-0.0193814
Rhodocyclus	-0.00722944	-0.0168112	-0.00397823	-0.00482644	-0.00423357	-0.00479707	0.178269	0.163782	-0.0120746	-0.0411962	-0.00496024	-0.00355872	-0.00355872	-0.0117865	-0.0238636	-0.00585974	-0.00488686	-0.0118133	-0.00497077	-0.00355872	-0.0103714	-0.0069502	-0.0050103	-0.00684984	-0.0162818	-0.00481076	-0.008202	-0.00803691	-0.00671157	-0.00813844	-0.00616578	-0.0069673	-0.0242155	-0.0334494	0.169328	-0.00355872	-0.00675219	-0.00355872	-0.00594884	-0.0286625	1	-0.00355872	-0.0151288	-0.00838695	0.467057	-0.0166868	-0.00693718	-0.00355872	-0.00853033
Rhodoferax	-0.0153663	-0.0357324	-0.00845577	-0.0102587	-0.0089985	-0.0101962	0.201954	0.164722	-0.0256648	-0.0740181	-0.010543	-0.00756409	-0.00756409	-0.0250524	0.148776	0.348304	-0.0103871	-0.0251093	-0.0105654	-0.00756409	0.00480691	-0.0147727	-0.0106494	-0.0145594	0.0197717	-0.0102253	0.202001	-0.0170825	-0.0142655	0.196267	-0.0131054	-0.0148091	0.0499439	0.0305912	0.206995	-0.00756409	0.333629	-0.00756409	-0.0126443	-0.0595918	-0.00756409	-0.00756409	0.23799	0.00824658	-0.0269834	-0.0354679	-0.014745	-0.00756409	-0.0262271
Rhodoplanes	-0.0101534	0.040613	-0.00558723	-0.0067785	-0.00594584	-0.00673725	-0.0147393	-0.0177557	-0.0169583	-0.0522612	-0.00696641	-0.00499805	-0.00499805	-0.0165536	0.0889502	-0.00822972	-0.00686336	0.170677	-0.0069812	-0.00499805	-0.0145662	-0.00976122	-0.00703672	0.134622	0.011137	-0.00675648	-0.0115193	-0.0112874	-0.00942608	-0.01143	-0.00865953	-0.00978523	-0.00965366	0.194934	-0.0193132	-0.00499805	-0.00948313	-0.00499805	-0.00835485	-0.0382764	-0.00499805	-0.00499805	-0.0212477	0.00714611	0.0630592	-0.0234357	-0.00974292	-0.00499805	0.0257851
Rickettsiella	-0.0144314	-0.0279793	-0.00794133	-0.00963452	-0.00845104	-0.00957589	-0.0213173	-0.014278	-0.0129304	-0.0644012	-0.0099016	-0.0071039	-0.0071039	-0.0149645	-0.00919396	-0.0116972	-0.00975514	-0.0235816	0.163543	-0.0071039	-0.0194822	-0.013874	-0.0100015	-0.0136736	0.00395267	-0.00960323	-0.0163728	0.0507726	-0.0133976	0.0341357	-0.0123081	0.10325	0.000660049	0.137173	-0.0421356	-0.0071039	-0.0134787	-0.0071039	-0.011875	-0.0572159	-0.0071039	-0.0071039	0.281403	-0.0157191	0.0899106	-0.000849718	-0.013848	-0.0071039	0.00959495
Riemerella	0.0520781	-0.0542756	-0.0151412	-0.0183694	-0.016113	-0.0182577	0.282529	0.305624	-0.0424726	-0.132131	-0.0188787	0.330018	-0.0135445	-0.0420116	0.304814	-0.0223022	-0.0185994	0.353855	-0.0189188	-0.0135445	-0.0176164	-0.0264525	-0.0190692	-0.0260705	0.0143744	-0.000327618	0.332658	-0.0305885	-0.0255443	-0.0220301	0.0307752	-0.0265176	0.0835866	0.014721	0.408414	-0.0135445	-0.0256989	-0.0135445	-0.0226413	-0.101091	-0.0135445	-0.0135445	0.17914	-0.028215	0.077968	-0.0434962	-0.0264029	-0.0135445	-0.0183908
Roseateles	-0.0111303	-0.0258822	-0.0061248	-0.00743069	-0.00651791	-0.00738547	0.17523	0.239967	-0.0185899	-0.0554173	-0.00763667	-0.00547893	-0.00547893	-0.0181463	0.363933	-0.00902154	-0.00752371	0.425879	-0.00765289	-0.00547893	-0.0159676	-0.0107004	-0.00771375	-0.0105459	0.0109841	-0.00740655	0.0843052	-0.0123734	-0.010333	-0.0125298	-0.0094927	-0.0107267	0.26374	-0.0514979	0.223326	-0.00547893	0.517739	-0.00547893	-0.0091587	-0.0441281	-0.00547893	-0.00547893	0.155308	0.0200589	0.0278659	-0.0256906	-0.0106803	-0.00547893	-0.0205853
Roseburia	0.126611	0.520803	-0.022656	0.0876958	-0.0241102	0.0836653	0.0993937	0.0780376	-0.0596666	-0.14986	0.130993	-0.0202669	0.28054	-0.0517973	0.0039042	0.0873415	0.207237	-0.050122	-0.0283085	-0.0202669	0.0353373	-0.0395814	0.0121578	-0.0390098	0.182675	0.216229	0.0538997	0.0182355	0.30019	0.201366	-0.0065987	0.0588914	-0.0141993	0.256024	0.0350922	0.00257101	0.0779834	0.0203196	-0.0338786	-0.0881154	-0.0202669	-0.0202669	0.0205356	0.424538	0.0695898	-0.0733682	0.0663506	0.00257101	0.560243
Roseococcus	-0.00722944	-0.0168112	-0.00397823	-0.00482644	-0.00423357	-0.00479707	-0.0252507	-0.00555442	-0.0120746	-0.0400969	-0.00496024	-0.00355872	-0.00355872	-0.0117865	-0.0238636	-0.00585974	-0.00488686	-0.0118133	-0.00497077	-0.00355872	-0.0103714	-0.0069502	-0.0050103	-0.00684984	-0.0104698	-0.00481076	-0.008202	-0.00803691	-0.00671157	-0.00813844	-0.00616578	-0.0069673	-0.0242155	0.0738232	-0.0136956	1	-0.00675219	-0.00355872	-0.00594884	-0.0286625	-0.00355872	-0.00355872	-0.0151288	-0.0138419	-0.0178996	-0.0166868	-0.00693718	1	-0.0136859
Roseomonas	-0.0121472	-0.0282468	-0.00668436	-0.00810955	-0.00711339	-0.0080602	0.102275	0.170961	-0.00319274	-0.0554927	-0.00833436	-0.00597948	-0.00597948	-0.0198041	0.00971189	-0.00984574	-0.00821108	-0.0198491	-0.00835206	-0.00597948	-0.0108003	-0.011678	-0.00841848	-0.0115093	-0.00653278	-0.00808321	-0.0137813	-0.0135039	-0.011277	-0.0136745	-0.0103599	-0.0117067	-0.0406877	0.181288	0.0944121	-0.00597948	-0.0113453	-0.00597948	-0.00999544	-0.0231725	-0.00597948	-0.00597948	-0.0254199	-0.0118803	0.0670778	-0.0280377	-0.0116561	-0.00597948	-0.0219626
Rothia	-0.0560048	-0.0384429	0.12261	-0.0244495	-0.0132321	-0.0336236	-0.251255	-0.311828	0.035362	0.363548	-0.0361875	-0.0297731	-0.0297731	0.0320512	-0.183493	-0.0465325	-0.038578	-0.0906501	-0.0409033	-0.0297731	-0.0814295	-0.00036941	-0.0395216	-0.0506777	-0.130047	-0.0399992	-0.0570121	-0.0533976	-0.0553726	-0.0680881	-0.0129088	0.0238531	-0.192243	-0.21597	-0.2238	-0.0297731	-0.0520708	-0.0297731	-0.0469345	0.161755	-0.0297731	-0.0297731	-0.112702	-0.0845462	-0.125962	0.131192	-0.0429416	-0.0297731	-0.105226
Rubellimicrobium	-0.0156473	-0.036386	-0.00861042	-0.0104463	-0.00916307	-0.0103827	0.173523	0.304059	-0.0233343	-0.0624383	-0.0107359	-0.00770244	-0.00770244	-0.0255106	0.0518179	-0.0126827	0.528234	-0.0255685	-0.0107587	-0.00770244	-0.0187036	-0.0150429	-0.0108442	-0.0148257	0.0261466	-0.0104123	-0.0177523	-0.017395	-0.0145264	-0.0176147	-0.0133451	-0.0150799	0.126408	0.0766214	0.232165	-0.00770244	-0.0146143	-0.00770244	-0.0128756	-0.0467932	-0.00770244	-0.00770244	0.0332498	0.0152658	0.0227007	-0.0361166	-0.0150147	-0.00770244	-0.0274722
Rubrivivax	-0.00722944	0.000127615	-0.00397823	-0.00482644	-0.00423357	-0.00479707	-0.0106291	-0.0311345	-0.0120746	-0.0194829	-0.00496024	-0.00355872	-0.00355872	-0.0117865	-0.0238636	-0.00585974	-0.00488686	-0.0118133	-0.00497077	-0.00355872	-0.00824512	-0.0069502	-0.0050103	-0.00684984	-0.00193224	-0.00481076	-0.008202	0.114059	-0.00671157	-0.00813844	-0.00616578	-0.0069673	-0.00235644	0.060027	-0.0291175	-0.00355872	-0.00675219	-0.00355872	-0.00594884	0.00330087	-0.00355872	-0.00355872	-0.0151288	0.193258	-0.0178996	-0.0166868	-0.00693718	-0.00355872	-0.00873991
Ruminococcus	-0.0106746	0.432988	-0.0218269	0.0185695	-0.023326	0.0170854	0.0305063	0.0114289	-0.0640549	-0.144982	0.0270212	-0.0196077	0.0464409	-0.0578521	0.0669249	-0.00166913	-0.0269255	-0.000293089	-0.0273877	-0.0196077	-0.0199504	-0.0382939	-0.0276055	-0.00523133	0.105388	0.0311616	-0.045191	0.111882	0.220043	0.146173	0.00160232	-0.0162834	0.090272	0.253951	-0.00499549	-0.0196077	0.0791533	0.0249504	-0.0327767	-0.0852753	-0.0196077	-0.0196077	-0.0206639	0.598482	0.14756	-0.0817737	0.22789	-0.0196077	0.411511
Runella	-0.0138114	-0.0247834	-0.00760014	-0.00922059	-0.00808795	-0.00916448	0.272358	0.269244	-0.0230678	-0.0568567	-0.00947619	-0.00679869	-0.00679869	-0.0206414	0.209369	-0.0111946	-0.00933602	0.181649	-0.00949632	-0.00679869	-0.0195071	-0.0132779	-0.00957184	-0.0130862	0.0429161	-0.00919064	0.182066	-0.015354	-0.012822	-0.0155479	-0.0117793	-0.0133106	-0.0197019	0.0338958	0.389191	-0.00679869	-0.0128996	-0.00679869	-0.0113649	-0.0432262	-0.00679869	-0.00679869	-0.0289025	0.000475151	0.119147	-0.0318789	-0.013253	-0.00679869	-0.0257177
Saccharothrix	-0.00722944	0.0298617	-0.00397823	-0.00482644	-0.00423357	-0.00479707	-0.0323831	-0.0186691	-0.0120746	-0.0411962	-0.00496024	-0.00355872	-0.00355872	-0.0117865	-0.0238636	-0.00585974	-0.00488686	0.103962	-0.00497077	-0.00355872	0.0589575	-0.0069502	-0.0050103	-0.00684984	-0.00639719	-0.00481076	-0.008202	-0.00803691	0.221047	-0.00813844	-0.00616578	-0.0069673	0.00589947	0.0631366	-0.0247461	-0.00355872	-0.00675219	-0.00355872	-0.00594884	-0.0274392	-0.00355872	-0.00355872	-0.0151288	0.0320741	-0.0178996	-0.0166868	-0.00693718	-0.00355872	0.102833
Salinispora	0.107959	0.165579	-0.0312022	-0.0318064	-0.0254733	-0.0317965	-0.0414311	0.0150287	-0.0800461	-0.270761	0.18064	-0.0279119	0.0163174	-0.0882944	0.00730365	-0.0459594	-0.0383288	-0.0526858	-0.0133918	-0.0279119	0.16227	-0.0545121	0.11028	-0.0313847	0.161922	-0.00377393	-0.0643302	0.00287944	0.153936	-0.0300977	0.0459775	-0.0460739	-0.0562624	0.687112	-0.0780656	0.0728273	-0.037954	0.0616026	-0.0194961	-0.166895	-0.0279119	0.0305064	0.0878573	0.0791966	0.264694	-0.123259	0.0463536	0.0728273	0.242626
Scardovia	-0.00722944	-0.0168112	-0.00397823	-0.00482644	-0.00423357	-0.00479707	-0.0231635	-0.0354693	0.0159722	0.00468305	-0.00496024	-0.00355872	-0.00355872	0.00413711	-0.0238636	-0.00585974	-0.00488686	-0.0118133	-0.00497077	-0.00355872	-0.0103714	-0.0069502	-0.0050103	-0.00684984	-0.0162818	-0.00481076	-0.008202	-0.00803691	-0.00671157	-0.00813844	-0.00616578	-0.0069673	-0.00815034	-0.0162744	-0.0244536	-0.00355872	-0.00675219	-0.00355872	-0.00594884	-0.00647631	-0.00355872	-0.00355872	-0.0151288	-0.015739	-0.0178996	0.128172	-0.00693718	-0.00355872	-0.0136859
Sebaldella	-0.010127	-0.0235493	-0.00557273	-0.00676091	-0.00593041	-0.00671977	0.0145445	0.0445053	-0.0169142	-0.0496958	-0.00694833	-0.00498508	-0.00498508	-0.0165106	-0.00293439	-0.00820837	-0.00684555	-0.0165481	0.462441	-0.00498508	-0.0145284	-0.00973588	-0.00701846	-0.0095953	-0.0132036	-0.00673895	-0.0114894	-0.0112581	-0.00940161	-0.0114004	-0.00863706	0.307275	0.10899	-0.000262282	-0.0322933	-0.00498508	-0.00945852	-0.00498508	-0.00833317	-0.0401505	-0.00498508	-0.00498508	-0.0211925	-0.0190831	0.0811257	-0.0233749	-0.00971764	-0.00498508	-0.0191712
Sejongia	-0.00722944	0.0132621	-0.00397823	-0.00482644	-0.00423357	-0.00479707	-0.0279327	-0.0234199	-0.0120746	-0.02674	-0.00496024	-0.00355872	-0.00355872	0.82679	-0.0238636	-0.00585974	-0.00488686	-0.0118133	-0.00497077	-0.00355872	-0.0103714	-0.0069502	-0.0050103	-0.00684984	-0.0162818	-0.00481076	-0.008202	-0.00803691	-0.00671157	-0.00813844	-0.00616578	-0.0069673	-0.0242155	-0.00578963	-0.0291175	-0.00355872	-0.00675219	-0.00355872	-0.00594884	-0.0255098	-0.00355872	-0.00355872	0.372227	-0.016946	-0.0178996	-0.0166868	-0.00693718	-0.00355872	-0.0136859
Selenomonas	-0.0385262	-0.0774392	-0.0195732	0.0106891	-0.0248051	-0.00839869	-0.204693	-0.257421	-0.0334221	0.177353	-0.023405	-0.0220864	-0.0220864	-0.000979537	-0.128089	-0.0359342	-0.0303293	-0.0730899	-0.03085	-0.0220864	-0.06227	0.583272	-0.0310954	-0.0400301	-0.0979899	-0.029857	-0.0448331	-0.0478771	-0.0416539	-0.0505095	-0.0308391	-0.0250028	-0.144001	-0.161676	-0.169542	-0.0220864	-0.0419061	-0.0220864	-0.0349016	0.197534	-0.0220864	-0.0220864	-0.0878088	-0.0950233	-0.10021	0.00201442	-0.0332151	-0.0220864	-0.0817363
Serratia	-0.00982221	-0.0144887	-0.00540498	-0.0065574	-0.0057519	-0.00651749	0.0853913	0.111777	-0.0164051	-0.0153336	-0.00673918	-0.00483502	-0.00483502	-0.0160137	-0.0324221	-0.00796129	-0.00663949	-0.01605	-0.00675349	-0.00483502	-0.014091	-0.00944282	-0.0068072	-0.00930647	0.00169875	-0.0065361	-0.0111436	-0.0109193	-0.00911862	-0.0110572	-0.00837707	-0.00946605	-0.0329002	-0.0339235	0.0931067	-0.00483502	-0.00917381	-0.00483502	-0.00808233	-0.0135516	-0.00483502	-0.00483502	-0.0205546	-0.0197576	-0.0243192	-0.0226713	-0.00942513	-0.00483502	-0.013717
Sharpea	-0.0106211	-0.0141892	-0.00534462	-0.00709076	-0.00621974	-0.00704761	-0.0497886	-0.0623576	-0.0142206	-0.0173279	-0.00728732	-0.00522829	-0.00522829	0.0149541	-0.0350592	-0.00860884	-0.00717953	-0.0173555	-0.0073028	-0.00522829	-0.0152372	-0.0102109	-0.00736088	-0.0100634	-0.0239204	-0.00706773	-0.00234672	-0.0118074	-0.0098603	-0.0119566	-0.00905845	-0.010236	-0.0355762	-0.0482918	-0.0427779	-0.00522829	-0.00991998	-0.00522829	-0.00873973	-0.0180807	-0.00522829	-0.00522829	-0.0222265	-0.0117223	-0.0262972	-0.0155455	-0.0101917	-0.00522829	-0.0191802
Shewanella	0.159012	0.183194	-0.00552082	-0.00669793	-0.00587517	-0.00665717	0.0493218	0.0680764	-0.0167567	-0.0506702	-0.0068836	-0.00493864	-0.00493864	-0.0163568	0.0341271	-0.0081319	-0.00678178	0.0853709	-0.00689822	-0.00493864	-0.014393	-0.00964519	-0.00695308	-0.00950591	-0.0100984	-0.00667617	0.0871522	-0.0111533	-0.00931403	-0.0112942	-0.0085566	-0.00966892	0.0669272	-0.011639	0.0646771	-0.00493864	0.0152297	-0.00493864	-0.00825554	-0.0397765	-0.00493864	-0.00493864	0.00958528	0.0694784	0.00776435	-0.0231572	-0.00962711	-0.00493864	0.00857434
Simplicispira	-0.00722944	-0.0168112	-0.00397823	-0.00482644	-0.00423357	-0.00479707	-0.0280807	-0.0208305	-0.0120746	-0.0223138	-0.00496024	-0.00355872	-0.00355872	-0.0117865	0.00422537	-0.00585974	-0.00488686	-0.0118133	-0.00497077	-0.00355872	-0.0103714	-0.0069502	-0.0050103	-0.00684984	-0.0162818	-0.00481076	-0.008202	-0.00803691	-0.00671157	-0.00813844	-0.00616578	-0.0069673	-0.0242155	0.0410661	-0.0125617	-0.00355872	-0.00675219	-0.00355872	-0.00594884	-0.0240298	-0.00355872	-0.00355872	-0.0151288	-0.0145658	-0.0178996	-0.0166868	-0.00693718	-0.00355872	-0.0136859
Skermanella	-0.0102062	-0.0237334	-0.00561631	-0.00681378	-0.00597679	-0.00677232	-0.00715131	0.00314706	-0.0139438	-0.0543878	-0.00700267	-0.00502406	-0.00502406	-0.0166398	-0.0336897	-0.00827256	-0.00689909	-0.0166775	-0.00701754	-0.00502406	-0.014642	-0.00981202	-0.00707335	-0.00967034	-0.022986	-0.00679165	-0.0115793	-0.0113462	-0.00947514	-0.0114895	-0.00870461	-0.00983616	0.029793	0.0940634	-0.00583598	-0.00502406	-0.00953249	-0.00502406	-0.00839834	-0.0404645	-0.00502406	-0.00502406	0.0233092	-0.0106351	-0.02527	-0.0235577	-0.00979364	-0.00502406	-0.0193212
Slackia	-0.0155857	-0.0301627	-0.00857651	-0.0104051	-0.00912699	-0.0103418	-0.0734431	-0.0796038	-0.0260313	-0.0185733	-0.0106936	-0.0076721	-0.0076721	-0.00926825	-0.0436957	-0.0126328	-0.0105354	-0.0254678	-0.0107163	-0.0076721	-0.0223594	0.109481	-0.0108015	-0.0147673	-0.0250169	-0.0103713	-0.0176824	-0.0173265	-0.0144692	-0.0175454	-0.0132926	-0.0150205	-0.0522052	-0.0324931	-0.0558672	-0.0076721	-0.0145568	-0.0076721	-0.0128249	-0.00706669	-0.0076721	-0.0076721	-0.0326156	-0.0241583	-0.0385891	-0.0359743	-0.0149556	-0.0076721	-0.0251989
Sneathia	-0.0202666	-0.0142344	-0.0108637	0.0388651	-0.0118681	-0.0134478	-0.0875936	-0.104113	0.0174666	0.0340085	-0.0139052	-0.0099763	-0.0099763	0.625282	-0.0597006	-0.0164269	-0.0136995	-0.0319982	-0.0139348	-0.0099763	-0.0289648	-0.0194838	-0.0140456	-0.0192024	-0.0456435	-0.0134862	-0.0204991	-0.0225302	-0.0188148	-0.0228148	-0.0172848	-0.00893721	-0.0676514	-0.0702488	-0.0796453	-0.0099763	-0.0189287	-0.0099763	-0.0166766	0.035842	-0.0099763	-0.0099763	0.241786	-0.0460583	-0.0491724	0.00914953	-0.0194473	-0.0099763	-0.0382153
Solibacillus	-0.00722944	-0.0168112	-0.00397823	-0.00482644	-0.00423357	-0.00479707	-0.013821	-0.00414065	-0.0120746	-0.0411962	-0.00496024	-0.00355872	-0.00355872	-0.0117865	-0.0238636	-0.00585974	-0.00488686	-0.0118133	-0.00497077	-0.00355872	-0.0103714	-0.0069502	-0.0050103	-0.00684984	-0.0162818	-0.00481076	-0.008202	-0.00803691	-0.00671157	-0.00813844	-0.00616578	-0.0069673	-0.0242155	0.129222	0.0040129	-0.00355872	-0.00675219	-0.00355872	-0.00594884	-0.0286625	-0.00355872	-0.00355872	-0.0151288	0.0116325	0.22499	-0.0166868	-0.00693718	-0.00355872	0.0327927
Sphaerochaeta	-0.00722944	-0.0168112	-0.00397823	-0.00482644	-0.00423357	-0.00479707	-0.0352046	-0.0418839	-0.0120746	-0.00393711	-0.00496024	-0.00355872	-0.00355872	-0.0117865	-0.0238636	-0.00585974	-0.00488686	-0.0118133	-0.00497077	-0.00355872	-0.0103714	-0.0069502	-0.0050103	-0.00684984	-0.0162818	-0.00481076	-0.008202	-0.00803691	-0.00671157	-0.00813844	-0.00616578	0.662689	-0.0242155	-0.0334494	-0.0291175	-0.00355872	-0.00675219	-0.00355872	-0.00594884	0.000589694	-0.00355872	-0.00355872	-0.0151288	-0.0149421	0.0672565	-0.0166868	-0.00693718	-0.00355872	-0.00644357
Sphingobacterium	0.0045333	-0.0289044	-0.0205575	0.0566397	-0.021877	0.153573	0.387933	0.36089	-0.0585733	-0.155595	0.0725471	0.11501	-0.0183897	-0.0591462	0.291644	0.102716	0.112897	0.222426	-0.0256864	0.250917	-0.035097	-0.0359151	0.184892	0.152592	0.0960216	-0.0248596	0.177681	-0.00703404	-0.034682	-0.0349412	-0.0318616	-0.0360035	0.0721477	-0.00830878	0.454501	-0.0183897	0.106885	-0.0183897	0.0170032	-0.122756	-0.0183897	0.112931	0.0977183	0.0128082	0.058733	-0.0796273	0.00161541	-0.0183897	-0.0369764
Sphingobium	-0.0121622	-0.0128983	-0.00669261	-0.00811957	-0.00712217	-0.00807016	0.117948	0.177807	-0.0189489	-0.0529107	-0.00834465	-0.00598686	-0.00598686	-0.0198286	0.0743111	-0.0098579	-0.00822122	-0.0198736	-0.00836237	-0.00598686	-0.0114477	-0.0116924	-0.00842887	-0.0115235	-0.012612	0.072302	0.364738	-0.0135206	-0.0112909	0.0832698	-0.0103727	-0.0117212	0.106038	-0.0199544	0.12259	-0.00598686	-0.0113593	-0.00598686	-0.0100078	-0.0400848	-0.00598686	-0.00598686	0.203749	0.0221603	-0.0301127	-0.0280723	-0.0116705	-0.00598686	0.0349806
Sphingomonas	0.0823069	-0.0512283	-0.0204291	0.0143349	-0.0217403	0.01306	0.147478	0.15923	-0.0560033	-0.155853	0.0216074	-0.0182748	-0.0182748	-0.0590432	0.0148448	0.105087	0.114619	0.0285573	-0.025526	-0.0182748	0.00393557	-0.0356908	-0.025729	0.0214964	0.140158	-0.0096378	-0.0421191	-0.0142642	-0.0344654	-0.022151	-0.0316626	-0.0357786	0.139843	0.195561	0.0128807	-0.0182748	0.0659313	0.367691	0.00379288	-0.118674	-0.0182748	-0.0182748	0.0873388	0.0103034	0.0181139	-0.0856902	0.0180598	-0.0182748	-0.0204285
Sphingopyxis	-0.0157066	-0.0380917	-0.00901406	-0.010936	-0.00959262	-0.0108694	-0.0194041	-0.00715385	-0.0268412	0.0340641	-0.0112391	-0.00806351	-0.00806351	0.000298416	0.000554964	-0.0132773	-0.0110729	-0.0267671	-0.011263	-0.00806351	-0.0151714	-0.0157481	-0.0113526	-0.0155207	-0.0229889	-0.0109005	-0.0137059	0.110314	-0.0152074	0.0374901	0.257856	-0.0157868	-0.0236014	0.102401	-0.0451388	-0.00806351	-0.0152994	-0.00806351	-0.0134792	-0.0490588	-0.00806351	-0.00806351	-0.0298633	-0.00955882	0.0565735	-0.0378096	-0.0157186	-0.00806351	-0.0298179
Spirochaeta	-0.00722944	-0.0168112	-0.00397823	-0.00482644	-0.00423357	-0.00479707	-0.0169863	0.0220906	0.00678556	-0.0391841	-0.00496024	-0.00355872	-0.00355872	-0.0117865	0.0240258	-0.00585974	-0.00488686	-0.0118133	-0.00497077	-0.00355872	0.0369169	-0.0069502	-0.0050103	-0.00684984	-0.00564417	-0.00481076	-0.008202	-0.00803691	-0.00671157	-0.00813844	-0.00616578	-0.0069673	0.00819366	0.012748	-0.0197087	-0.00355872	-0.00675219	-0.00355872	-0.00594884	-0.0286625	-0.00355872	-0.00355872	-0.0151288	-0.016946	-0.0178996	-0.0166868	-0.00693718	-0.00355872	-0.0136859
Spirosoma	0.152791	-0.0215032	-0.00508855	-0.00617349	-0.00541515	-0.00613592	0.125822	0.113453	-0.0154447	-0.0433906	-0.00634463	-0.00455195	-0.00455195	-0.0150761	0.0432861	-0.00749519	0.807861	-0.0151103	-0.0063581	-0.00455195	-0.0132661	-0.00888999	-0.00640867	-0.00876162	-0.020826	-0.00615344	-0.0104912	-0.01028	-0.00858476	-0.0104099	-0.00788663	-0.00891186	0.118879	0.00920741	0.0806083	-0.00455195	-0.00863672	-0.00455195	-0.00760915	-0.0366621	-0.00455195	-0.00455195	0.0803625	0.0374749	-0.0228954	-0.021344	-0.00887333	-0.00455195	-0.0149581
Sporanaerobacter	-0.00722944	0.0357222	-0.00397823	-0.00482644	-0.00423357	-0.00479707	-0.00979878	-0.00589748	-0.0120746	-0.034883	-0.00496024	-0.00355872	-0.00355872	-0.0117865	-0.0238636	-0.00585974	-0.00488686	-0.0118133	-0.00497077	-0.00355872	-0.0103714	-0.0069502	-0.0050103	-0.00684984	0.0170956	-0.00481076	-0.008202	-0.00803691	-0.00671157	-0.00813844	-0.00616578	-0.0069673	-0.0242155	0.087344	-0.0192769	-0.00355872	-0.00675219	-0.00355872	-0.00594884	-0.0259088	-0.00355872	-0.00355872	0.0525363	0.00767074	0.0542447	-0.0166868	-0.00693718	-0.00355872	0.112096
Sporosarcina	-0.00722944	-0.0168112	-0.00397823	-0.00482644	-0.00423357	-0.00479707	0.0205416	0.0150003	-0.0120746	-0.0399648	-0.00496024	-0.00355872	-0.00355872	-0.0117865	0.0640585	-0.00585974	-0.00488686	-0.0118133	-0.00497077	-0.00355872	-0.0103714	-0.0069502	-0.0050103	-0.00684984	-0.00977179	-0.00481076	-0.008202	-0.00803691	-0.00671157	-0.00813844	-0.00616578	-0.0069673	0.0352858	-0.00517751	0.0227043	-0.00355872	-0.00675219	-0.00355872	-0.00594884	-0.0286625	-0.00355872	-0.00355872	-0.0151288	-0.0119791	-0.0178996	0.0280233	-0.00693718	-0.00355872	-0.0100957
Staphylococcus	0.0966136	0.074833	-0.0207615	-0.0248519	-0.0220941	-0.0234773	0.240829	0.22939	-0.0331205	-0.183083	0.0158219	-0.00372574	0.020771	-0.0593523	0.0979566	-0.00569646	-0.0158957	0.123124	-0.00799603	-0.0185722	0.0914719	-0.0362716	0.228316	0.246414	0.510742	-0.0174625	-0.0159709	0.0572774	0.00863943	-0.000606351	-0.0263641	-0.00558902	0.198899	0.0348065	0.171515	-0.0157718	0.293146	-0.00696008	-0.0238645	-0.132663	-0.0125665	0.0398882	0.0579041	0.0532975	0.0571483	-0.0851528	-0.00110972	-0.0157718	0.0373606
Stenotrophomonas	0.0678186	0.0059106	-0.0165658	-0.0213717	-0.0187465	-0.0212417	0.154566	0.212237	-0.0486546	-0.155896	-0.0219642	0.0646011	0.0441349	-0.0491493	0.0599495	-0.0074384	0.0199711	0.0556507	0.030162	0.0653564	0.011491	-0.028229	0.122321	-0.0303314	0.172166	0.0499182	-0.0223464	-0.00149816	0.0367123	0.000314126	-0.0140744	0.38187	0.0954759	0.148687	0.1361	0.00697781	0.00816514	-0.0157582	-0.0140813	-0.106785	0.276804	-0.0157582	0.0085977	0.00751511	0.407695	-0.071335	0.0372446	0.00697781	0.221491
Streptobacillus	-0.0157345	0.0245625	-0.00796089	0.00287201	-0.00921416	-0.0104406	-0.0549922	-0.0728864	0.0243648	0.0717697	-0.0107957	-0.00774538	-0.00774538	0.130932	-0.0487737	-0.0127534	-0.010636	-0.018858	-0.0108186	-0.00774538	-0.0225529	0.0212855	-0.0109047	-0.0149083	-0.0351484	-0.0104704	-0.0178512	-0.0174919	-0.0146074	-0.0177129	-0.0134195	0.00673109	-0.0518259	-0.0685493	-0.0611904	-0.00774538	-0.0146958	-0.00774538	-0.0129474	0.0851595	-0.00774538	-0.00774538	-0.0327668	-0.0319524	-0.0389577	-0.021286	-0.0150984	-0.00774538	-0.0285243
Streptococcus	-0.0960332	0.0766855	0.127453	-0.00666556	0.0240396	-0.0601339	-0.103676	-0.0924142	0.185178	0.0339499	-0.0778529	0.0566378	-0.067588	0.168671	-0.0730164	-0.015897	-0.0242835	-0.067655	0.0189839	-0.041525	-0.100692	-0.0372023	-0.0494109	-0.0162063	-0.0630145	-0.0187878	0.0296754	-0.0348562	-0.0683667	-0.0211383	-0.000747008	0.0854513	-0.108393	-0.0650065	-0.145874	-0.0206274	-0.0145165	0.000799684	0.00553748	0.0302797	-0.0146283	0.00973333	0.0499022	-0.0912061	-0.0852763	-0.0234547	-0.0364762	-0.0206274	-0.109009
Sulfuricurvum	-0.00722944	0.0835214	-0.00397823	-0.00482644	-0.00423357	-0.00479707	-0.0317387	-0.0377015	0.00227724	-0.0113397	-0.00496024	-0.00355872	-0.00355872	0.00654713	-0.0238636	-0.00585974	-0.00488686	-0.0118133	-0.00497077	-0.00355872	-0.0103714	-0.0069502	-0.0050103	-0.00684984	-0.0162818	-0.00481076	-0.008202	-0.00803691	-0.00671157	-0.00813844	-0.00616578	-0.0069673	-0.0242155	-0.0334494	-0.0291175	-0.00355872	-0.00675219	-0.00355872	-0.00594884	-0.0271599	-0.00355872	-0.00355872	-0.0151288	-0.0160196	-0.0178996	-0.0166868	-0.00693718	-0.00355872	-0.0136859
Sulfuritalea	0.47494	-0.0168112	-0.00397823	-0.00482644	-0.00423357	-0.00479707	-0.0281308	-0.0157349	-0.0120746	-0.0411962	-0.00496024	-0.00355872	-0.00355872	-0.0117865	-0.0238636	-0.00585974	-0.00488686	-0.0118133	-0.00497077	-0.00355872	-0.0103714	-0.0069502	-0.0050103	-0.00684984	-0.0162818	-0.00481076	-0.008202	-0.00803691	-0.00671157	-0.00813844	-0.00616578	-0.0069673	-0.0242155	0.121262	-0.0236376	-0.00355872	-0.00675219	-0.00355872	-0.00594884	-0.0286625	-0.00355872	-0.00355872	-0.0151288	0.0213425	-0.0178996	-0.0166868	-0.00693718	-0.00355872	-0.0128317
Sulfurospirillum	0.00233309	-0.0961612	-0.0108356	-0.0144611	0.130872	-0.0347088	0.709417	0.687562	-0.0815973	-0.240573	-0.0358894	0.00323087	-0.0257488	-0.0738805	0.581536	0.19565	0.0668615	0.20851	-0.0109673	0.0912595	-0.00927766	-0.0431174	0.0553291	0.111237	0.128531	-0.0257071	0.113107	0.242546	-0.0485611	0.160609	-0.0104109	-0.0504114	0.54473	-0.0966127	0.709819	-0.0257488	0.184038	-0.0257488	-0.0326705	-0.175672	0.079757	-0.0257488	0.219269	0.0945108	0.0331558	-0.0928998	-0.0308843	-0.0257488	-0.0774219
Sutterella	0.0819477	-0.0168458	-0.0129058	-0.015691	-0.0137636	-0.0106268	0.057827	0.0125298	-0.0379962	-0.0804966	-0.016126	-0.0115696	-0.00166496	-0.0197426	0.0424729	0.0278459	0.0587191	-0.0113543	-0.0161602	0.00184449	0.00282971	-0.0225955	-0.00578975	-0.0123414	-0.0231296	-0.0069922	-0.0020425	0.146122	-0.00865691	-0.0216747	0.00433224	-0.0226511	-0.00819895	0.137915	0.00259417	-0.0115696	0.0288817	-0.0115696	-0.0102374	-0.00515966	0.0126212	-0.0115696	-0.00480675	0.848789	0.0610504	-0.0486349	0.30649	-0.0115696	0.00223462
Syntrophomonas	NA	NA	NA	NA	NA	NA	NA	NA	NA	NA	NA	NA	NA	NA	NA	NA	NA	NA	NA	NA	NA	NA	NA	NA	NA	NA	NA	NA	NA	NA	NA	NA	NA	NA	NA	NA	NA	NA	NA	NA	NA	NA	NA	NA	NA	NA	NA	NA	NA
Tannerella	-0.0289727	-0.0671553	0.0987835	0.0195652	-0.0191399	0.0178895	-0.206745	-0.269647	0.000818155	0.124139	0.029119	-0.0233809	-0.0233809	0.0595572	-0.145822	-0.0367948	-0.0321069	-0.0745185	-0.0326582	-0.0233809	-0.0658433	0.018207	-0.0329179	-0.0450037	-0.103711	-0.0316069	-0.0459318	-0.0428509	-0.0440953	-0.0523143	-0.0161534	-0.0268401	-0.152458	-0.194737	-0.179128	-0.0233809	-0.0443622	-0.0233809	-0.0390841	0.0290303	-0.0233809	-0.0233809	-0.0898452	-0.0824317	-0.100956	0.0744959	-0.0357189	-0.0233809	-0.0830511
Tatlockia	-0.00722944	-0.0168112	-0.00397823	-0.00482644	-0.00423357	-0.00479707	-0.0202551	-0.0228159	-0.0120746	-0.0387196	-0.00496024	-0.00355872	-0.00355872	-0.0117865	-0.0238636	-0.00585974	-0.00488686	-0.0118133	-0.00497077	-0.00355872	-0.0103714	-0.0069502	-0.0050103	-0.00684984	-0.0162818	-0.00481076	-0.008202	-0.00803691	-0.00671157	-0.00813844	-0.00616578	-0.0069673	0.0156757	0.137138	-0.0175366	-0.00355872	-0.00675219	-0.00355872	-0.00594884	-0.0286625	-0.00355872	-0.00355872	-0.0151288	-0.0119511	0.0670038	-0.0166868	-0.00693718	-0.00355872	-0.00104945
Telmatospirillum	-0.012297	-0.0285952	-0.0067668	-0.00820957	-0.00720112	-0.00815961	0.229624	0.0630134	-0.0137512	-0.0591534	-0.00843715	-0.00605323	-0.00605323	-0.0136452	0.0206922	-0.00996718	-0.00831235	0.0109506	-0.00845507	-0.00605323	0.000736976	-0.011822	-0.00852231	-0.0116513	0.0312941	-0.00818291	-0.0139513	-0.0136704	-0.0114161	-0.0138431	-0.0104877	-0.0118511	-0.0211318	-0.00379843	0.0863641	-0.00605323	-0.0114852	-0.00605323	-0.0101187	-0.0477696	-0.00605323	-0.00605323	0.317946	-0.0187664	-0.0304465	-0.0192818	-0.0117998	-0.00605323	-0.0230964
Tepidimonas	-0.00983955	-0.0228807	-0.00541453	-0.00656898	-0.00576205	-0.006529	0.208672	0.183752	-0.0164341	-0.045061	-0.00675107	-0.00484356	-0.00484356	-0.0160419	0.218646	0.534605	-0.00665122	0.192261	-0.00676541	-0.00484356	-0.0141159	-0.0094595	-0.00681921	-0.0093229	0.00452121	-0.00654764	0.318866	-0.0109385	-0.00913471	0.217168	-0.00839186	-0.00948277	-0.00586196	-0.0455259	0.182739	-0.00484356	0.514172	-0.00484356	-0.0080966	-0.0390107	-0.00484356	-0.00484356	0.264576	0.0193681	-0.0243621	-0.0227113	-0.00944177	-0.00484356	-0.018627
Tessaracoccus	-0.00980288	0.00469792	-0.00539435	-0.00654449	-0.00574058	-0.00650466	0.10991	0.114009	-0.0163728	-0.0440926	-0.00672591	-0.0048255	-0.0048255	-0.0159821	0.0131752	-0.00794561	-0.00662642	-0.0160184	-0.00674019	-0.0048255	-0.0130641	-0.00942424	-0.0067938	-0.00928815	-0.0119633	-0.00652323	-0.0111216	-0.0108978	-0.00910067	-0.0110355	-0.00836058	-0.00944742	0.138978	-0.0200693	0.112598	-0.0048255	-0.00915575	-0.0048255	-0.00806642	-0.0305977	-0.0048255	-0.0048255	-0.0205141	-0.0134384	0.0413142	-0.0226267	-0.00940657	-0.0048255	-0.0177548
Tetrathiobacter	-0.0115276	0.0877097	-0.00634343	-0.00769594	-0.00675058	-0.0076491	0.0778963	0.14103	-0.0183323	-0.060049	-0.00790927	-0.00567451	-0.00567451	-0.018794	0.0681141	-0.00934357	-0.00779228	-0.0188367	-0.00792607	-0.00567451	-0.0165376	-0.0110823	-0.0079891	-0.0109223	0.010106	-0.00767094	-0.0130784	-0.0128151	-0.0107018	-0.012977	-0.00983155	-0.0111096	-0.0386125	-0.0303894	0.056333	-0.00567451	-0.0107666	-0.00567451	0.40771	-0.0457033	-0.00567451	-0.00567451	-0.0146438	0.0249833	-0.00832726	-0.0266076	-0.0110616	-0.00567451	0.0015579
TG5	-0.0321464	-0.0244263	0.247523	-0.0214612	-0.0188249	0.118718	-0.136317	-0.175816	-0.0176321	0.0641936	-0.0220561	-0.0158242	-0.0158242	-0.0123416	-0.0822407	-0.0260559	-0.0217299	-0.0525288	-0.022103	-0.0158242	-0.0459603	0.314767	-0.0222787	-0.0304584	-0.0703701	-0.0213915	-0.0112958	-0.0326548	-0.0298436	-0.0361883	-0.0120022	-0.0174538	-0.100901	-0.119394	-0.117001	-0.0158242	-0.0300242	-0.0158242	-0.026452	0.0544621	-0.0158242	-0.0158242	-0.0657987	-0.0567208	-0.0673018	0.0146334	0.0217491	-0.0158242	-0.057391
Thauera	-0.0247722	-0.0221882	-0.0136317	-0.0165381	-0.0145066	-0.0164375	-0.0117225	0.0258782	-0.0334797	-0.0805829	-0.0169966	0.260976	-0.0121942	-0.0330502	0.00393237	-0.0200788	-0.0167452	-0.040479	-0.0170327	-0.0121942	0.0903774	-0.0238153	-0.0171681	-0.0234714	-0.0282578	0.112196	-0.0281047	-0.027539	-0.0229976	0.00801755	-0.0211274	-0.0238739	-0.0380864	0.00743001	-0.058314	-0.0121942	-0.0231368	-0.0121942	-0.0203841	-0.0890683	-0.0121942	-0.0121942	0.101067	-0.0285175	0.0265947	-0.0366092	-0.0237707	-0.0121942	-0.0154229
Thermicanus	0.185997	-0.0168112	-0.00397823	-0.00482644	-0.00423357	-0.00479707	0.021491	0.0103961	-0.0120746	-0.0355608	-0.00496024	-0.00355872	-0.00355872	-0.0117865	0.0208461	-0.00585974	-0.00488686	-0.0118133	-0.00497077	-0.00355872	0.08185	-0.0069502	-0.0050103	-0.00684984	-0.0162818	-0.00481076	-0.008202	-0.00803691	-0.00671157	-0.00813844	-0.00616578	-0.0069673	-0.00908684	0.00968064	0.00601877	-0.00355872	-0.00675219	-0.00355872	-0.00594884	-0.0274335	-0.00355872	-0.00355872	-0.0151288	-0.0112631	-0.0178996	-0.0166868	-0.00693718	-0.00355872	-0.0136859
Thermomonas	-0.0172432	-0.0329511	-0.00948859	-0.0115117	-0.0100976	-0.0114416	0.103679	0.152702	-0.0191555	-0.0840887	-0.0118308	-0.008488	-0.008488	-0.0281124	0.0041018	-0.0139762	-0.0116558	-0.00412356	0.213728	-0.008488	-0.0230824	-0.0165771	-0.0119502	-0.0163378	0.0379593	0.0295885	-0.0195628	0.00305576	-0.016008	-0.0194112	-0.0147062	-0.0166179	0.0199942	-0.0210337	0.128497	-0.008488	-0.0161049	-0.008488	-0.0141887	-0.0543766	-0.008488	-0.008488	-0.0274772	0.0501955	-0.042693	-0.0398001	-0.0165461	-0.008488	-0.0214782
Thermus	-0.0100096	-0.0232762	-0.00550811	-0.00668251	-0.00586165	-0.00664185	0.019916	0.0374145	-0.0167181	-0.056359	-0.00686776	0.839923	-0.00492727	-0.0163192	0.00588635	-0.00811319	-0.00676617	-0.0163562	-0.00688234	-0.00492727	-0.00838058	-0.00962299	-0.00693708	-0.00948403	-0.0138964	-0.00666081	-0.0113562	-0.0111276	-0.0092926	-0.0112682	-0.00853691	-0.00964667	0.0366083	-0.00485966	-0.0110144	-0.00492727	-0.00934884	-0.00492727	-0.00823654	-0.0387956	-0.00492727	-0.00492727	0.443471	-0.0217064	-0.0247832	-0.0231039	-0.00960496	-0.00492727	-0.0189489
Tolumonas	0.0737866	-0.0700597	-0.0248821	-0.0310778	0.26802	-0.0308887	0.523917	0.572114	-0.0686742	-0.205539	-0.0319393	0.0300691	-0.0229149	-0.0719925	0.374807	0.335054	-0.0314669	0.161993	0.06037	-0.0229149	0.010437	-0.0447529	0.0211577	0.0849928	0.208154	0.0463007	0.281903	-0.0366759	-0.0432163	0.0804896	0.00283708	0.0175284	0.215868	-0.00488279	0.458165	-0.0229149	0.243187	0.0303667	0.0153163	-0.172281	-0.0229149	-0.0229149	0.226403	-0.00817106	0.0491561	-0.102258	-0.0150254	-0.0229149	-0.0240233
Trabulsiella	-0.0131757	-0.0179493	-0.0206272	0.0422594	0.284629	0.0399596	0.42975	0.427768	-0.0515365	-0.14188	0.111477	-0.018452	-0.018452	-0.0590847	0.278242	0.279619	0.248805	0.00129552	-0.0257735	0.203663	0.00581121	-0.0360369	0.147867	-0.0355166	0.0320554	0.00960799	0.0717179	0.0379981	-0.0347996	0.0529761	-0.0319697	-0.0361256	0.0936898	0.0621214	0.354447	-0.018452	-0.0350103	-0.018452	-0.0308449	-0.0842057	0.382107	-0.018452	0.119196	0.127035	0.211042	-0.064038	0.037339	-0.018452	-0.0258015
Treponema	-0.0404664	-0.0495417	0.232027	-0.0270157	-0.0134002	0.0734402	-0.180434	-0.225167	0.00480866	0.0331335	-0.0277646	-0.0199197	-0.0199197	0.0255535	-0.116998	-0.0327996	-0.0273539	-0.0661242	-0.0278236	-0.0199197	-0.0578614	0.160913	-0.0280449	-0.0365844	-0.090248	-0.026928	-0.0201554	-0.0410562	-0.0375676	-0.0455545	-0.0179547	-0.0110198	-0.127951	-0.154275	-0.148137	-0.0199197	-0.0360436	-0.0199197	-0.0332983	0.00877461	-0.0199197	-0.0199197	-0.0728572	-0.0787902	-0.0899867	0.117258	-0.00116546	-0.0199197	-0.0713321
Trichococcus	-0.0156938	-0.0149875	-0.00863603	-0.0104773	-0.00919032	-0.0104136	0.150851	0.185357	-0.0250499	-0.0823334	-0.0107678	-0.00772534	-0.00772534	-0.0255865	0.186896	-0.0127205	-0.0106085	-0.0256445	-0.0107906	-0.00772534	0.00537891	-0.0150876	-0.0108765	-0.0148698	0.0545198	-0.0104433	-0.0178051	-0.0174467	-0.0145696	0.157927	-0.0133848	-0.0151248	0.134148	0.00415548	0.204233	-0.00772534	-0.0146578	-0.00772534	-0.0129139	-0.0597046	-0.00772534	-0.00772534	0.0503841	0.0277686	-0.0388569	-0.0362239	-0.0150594	-0.00772534	0.00198083
Turicibacter	-0.0154561	0.00426537	-0.00850522	-0.0103186	-0.00905112	-0.0102559	0.150682	0.0919049	-0.0253045	-0.0801512	-0.0106047	-0.00760833	-0.00760833	-0.0251989	0.0822472	-0.0125278	0.244664	-0.0252561	-0.0106272	0.489703	-0.0111314	-0.0148591	0.378527	-0.0146445	-0.00768134	0.0283955	-0.0175354	0.196244	0.0784875	-0.0173995	-0.0131821	-0.0148957	-0.0400279	-0.0198139	0.0874952	-0.00760833	-0.0144358	-0.00760833	-0.0127183	-0.0570224	-0.00760833	-0.00760833	0.0640951	0.366275	-0.00399384	-0.0287193	-0.0148313	-0.00760833	0.0278103
Uliginosibacterium	0.0924455	0.0610689	-0.0186265	-0.0225979	-0.0198221	-0.0224604	0.291941	0.397928	-0.0525103	-0.15273	-0.0232244	-0.0166623	-0.0166623	-0.0404731	0.249113	-0.027436	0.282072	0.223351	0.0513038	0.332408	-0.00840708	-0.0325416	0.249754	0.0517183	0.0972375	-0.0225245	-0.00337828	-0.00513061	-0.021983	0.102446	0.0835707	0.1399	0.262471	0.00165398	0.324035	-0.0166623	0.132192	-0.0166623	-0.0278531	-0.117627	-0.0166623	0.0684456	0.110529	0.0591366	-0.0225576	-0.0750732	0.105647	-0.0166623	0.00617611
Ureaplasma	-0.00758707	-0.0176428	-0.00417502	-0.00506519	-0.004443	-0.00503437	-0.0223815	-0.0233212	-0.00748958	0.0662407	-0.00520561	-0.00373476	-0.00373476	0.0419879	0.00335128	-0.00614961	-0.00512861	-0.0123977	-0.00521666	-0.00373476	-0.0108845	-0.00729401	-0.00525815	-0.00718869	-0.0170872	-0.00504874	-0.00860773	0.0989015	-0.00704358	-0.00854104	0.530365	-0.00731196	0.0130198	-0.021408	-0.0305579	-0.00373476	-0.00708621	-0.00373476	-0.00624312	-0.0132794	-0.00373476	-0.00373476	-0.0158772	-0.0042666	0.022115	-0.0155695	-0.00728034	-0.00373476	-0.0143629
Ureibacillus	0.520755	-0.0168112	-0.00397823	-0.00482644	-0.00423357	-0.00479707	0.111969	0.150976	-0.0120746	-0.0257976	-0.00496024	-0.00355872	-0.00355872	-0.0117865	0.0983045	-0.00585974	-0.00488686	0.306034	-0.00497077	-0.00355872	-0.0103714	-0.0069502	-0.0050103	-0.00684984	-0.0162818	-0.00481076	0.299556	-0.00803691	-0.00671157	-0.00813844	-0.00616578	-0.0069673	0.223816	-0.00398647	0.258909	-0.00355872	-0.00675219	-0.00355872	-0.00594884	-0.0286625	-0.00355872	-0.00355872	0.0673927	-0.0138403	0.0700845	-0.0166868	-0.00693718	-0.00355872	-0.0136859
Vagococcus	0.027847	-0.0530101	-0.0161864	-0.0196375	0.707074	-0.019518	0.420223	0.421102	-0.044054	-0.127738	-0.0201819	-0.0144795	-0.0144795	-0.0422161	0.428505	0.22404	0.0474133	0.170418	0.0918857	0.116708	-0.0251841	-0.0282785	0.0822927	-0.0278702	0.167011	-0.00937007	0.143925	0.0278779	-0.0273076	0.152605	-0.0036932	-0.0283481	0.215243	-0.0671918	0.415277	-0.0144795	0.0350185	-0.0144795	-0.0242042	-0.10867	-0.0144795	-0.0144795	0.148422	0.0752134	-0.00187051	-0.0555037	-0.0282255	-0.0144795	-0.0447641
Variovorax	-0.00511884	0.00965775	-0.00425269	-0.00515942	-0.00452564	-0.00372427	-0.031502	-0.0368831	-0.0125161	0.0114822	-0.00530244	-0.00380423	-0.00380423	-0.00711468	-0.0215072	-0.00539927	-0.00522401	-0.0110574	-0.0053137	-0.00380423	-0.0105972	-0.00742969	-0.00535596	-0.00732241	-0.0166899	-0.00514266	0.000371845	-0.00819674	-0.0071746	-0.00869991	-0.00659115	-0.00744797	-0.0199813	-0.0264933	-0.022974	0.00256917	-0.00721803	-2.87e-05	-0.00635925	0.0266581	-0.00380423	-0.00380423	-0.0113346	-0.015276	-0.0182694	-0.0176142	-0.00688858	0.00256917	-0.00883241
Veillonella	-0.0832557	-0.12347	0.0539073	0.0935002	-0.00204737	-0.0495251	-0.335102	-0.4345	0.0186836	0.722636	-0.0476761	-0.0462805	-0.0544214	0.0172052	-0.216422	-0.0624955	-0.039995	-0.122291	-0.0631255	-0.0204144	-0.140602	0.168711	-0.047487	-0.0702868	-0.195612	-0.0667098	-0.0830576	-0.0611052	-0.0947121	-0.103608	-0.0432316	-0.0118741	-0.24997	-0.370844	-0.282184	-0.0521036	-0.0703175	-0.0466819	-0.0744718	0.491296	-0.0257865	-0.0478314	-0.166286	-0.158574	-0.189667	-0.00370401	-0.0817294	-0.0521036	-0.178314
Vibrio	-0.00722944	0.202766	-0.00397823	-0.00482644	-0.00423357	-0.00479707	0.014098	0.0210701	-0.0120746	-0.0399396	-0.00496024	-0.00355872	-0.00355872	-0.0117865	0.00604384	-0.00585974	-0.00488686	-0.0118133	-0.00497077	-0.00355872	-0.0103714	-0.0069502	-0.0050103	-0.00684984	-0.00299517	-0.00481076	-0.008202	-0.00803691	-0.00671157	-0.00813844	-0.00616578	-0.0069673	-0.00397563	-0.0262367	-0.0173657	-0.00355872	-0.00675219	-0.00355872	-0.00594884	-0.0286625	-0.00355872	-0.00355872	-0.0151288	0.0803707	-0.0178996	-0.0166868	-0.00693718	-0.00355872	0.0156235
Vitreoscilla	0.0219528	-0.0354706	-0.0414059	-0.0481537	0.26875	-0.0479467	0.743645	0.793181	-0.0957119	-0.339319	-0.0276828	0.0597031	-0.0375948	-0.114799	0.556398	0.186824	0.0896151	0.265999	-0.0282778	0.15883	-0.00423193	-0.0734228	0.128837	0.111665	0.121772	0.0137321	0.0900511	0.272647	-0.0400166	0.0892908	0.00929817	-0.0572358	0.271998	0.0522613	0.653136	0.00173156	0.128396	-0.0096392	-0.0161544	-0.265129	0.164822	0.0171377	0.228788	0.0843833	0.180215	-0.149174	-0.0290517	0.00173156	-0.0512725
Vogesella	-0.00402301	-0.0608836	-0.0390712	-0.0479354	0.1349	-0.0476437	0.752183	0.767906	-0.064693	-0.326491	-0.0492642	-0.00359382	-0.0353446	-0.108582	0.487705	0.183774	0.123041	0.287946	0.0192479	0.0287538	-0.0490263	-0.0690282	0.000407433	0.221431	0.159564	0.0102734	0.155806	-0.0356622	-0.0442905	0.0966695	-0.00949081	-0.0281716	0.40292	0.0393611	0.688385	-0.0173781	0.328897	0.0285137	0.0342481	-0.25649	0.0802497	0.0584235	0.208884	0.0407421	0.104086	-0.153659	-0.0299793	-0.0173781	-0.045337
Wautersiella	-0.0218969	-0.0509188	-0.0120495	-0.0146186	-0.0128229	-0.0145296	0.0750784	0.165579	-0.017993	-0.114722	-0.0150238	-0.0107788	-0.0107788	-0.0356997	-0.0223338	-0.0177483	-0.0148016	-0.0357807	-0.0150557	-0.0107788	-0.0170357	-0.0210511	-0.0151755	-0.0207472	0.0350526	-0.0145711	-0.0248427	-0.0243426	-0.0203284	-0.0246502	0.0953822	-0.0211029	0.0341764	0.0741518	0.0544248	-0.0107788	0.0282598	-0.0107788	-0.0180182	-0.084617	-0.0107788	0.463333	-0.0375865	-0.0184443	0.0365336	-0.0505417	-0.0210117	-0.0107788	-0.0267635
Weissella	0.013975	-0.101802	-0.0266575	-0.0323412	0.111478	-0.0321444	0.765466	0.738225	-0.0740114	-0.205464	-0.0332377	-0.0238464	-0.0238464	-0.074101	0.586687	0.309493	0.253893	0.238914	-0.0223707	0.178789	-0.0294222	-0.0465721	0.125026	0.110393	0.156373	-0.0322361	0.102541	0.211149	-0.0449731	0.00992735	-0.0294304	0.00714662	0.503815	-0.0739316	0.785039	-0.0238464	0.249327	-0.0238464	-0.0398622	-0.159308	0.0675111	-0.0238464	0.218553	0.0762677	0.09176	-0.0741437	-0.0297651	-0.0238464	-0.0774869
Williamsia	0.0513963	0.239436	-0.0166715	-0.0202261	-0.0177415	-0.020103	0.105569	0.123954	0.000781145	-0.159141	0.0499613	-0.0149135	-0.0149135	-0.0483664	0.0215695	-0.0245563	-0.0204793	0.0376528	-0.0208309	-0.0149135	0.0904172	-0.0291261	-0.0209966	0.0390167	0.826741	-0.0201604	-0.034372	-0.0336801	-0.0107335	0.00467322	-0.00953524	0.0168496	0.13189	0.12093	0.10105	0.246236	0.0829265	0.0314969	-0.0249297	-0.115748	-0.0149135	-0.0149135	0.0139436	0.0721362	0.0216522	-0.0699289	-0.0290715	0.246236	0.125521
Xylella	-0.00722944	-0.0168112	-0.00397823	-0.00482644	-0.00423357	-0.00479707	0.0826345	0.0994079	-0.0120746	-0.0366029	-0.00496024	-0.00355872	-0.00355872	-0.0117865	0.0307994	-0.00585974	-0.00488686	0.272622	-0.00497077	-0.00355872	-0.00797245	-0.0069502	-0.0050103	-0.00684984	-0.0162818	-0.00481076	-0.008202	-0.00803691	-0.00671157	-0.00813844	-0.00616578	-0.0069673	0.123757	-0.0334494	0.0997573	-0.00355872	-0.00675219	-0.00355872	-0.00594884	-0.0286625	-0.00355872	-0.00355872	-0.0151288	0.0423438	-0.0178996	-0.0166868	-0.00693718	-0.00355872	-0.0103377
Yersinia	-0.00722944	-0.0168112	-0.00397823	-0.00482644	-0.00423357	-0.00479707	0.0016766	-0.000622527	-0.0120746	-0.0381413	-0.00496024	-0.00355872	-0.00355872	-0.0117865	-0.0238636	-0.00585974	-0.00488686	-0.0118133	-0.00497077	-0.00355872	-0.0103714	-0.0069502	-0.0050103	-0.00684984	-0.0162818	-0.00481076	-0.008202	-0.00803691	-0.00671157	-0.00813844	-0.00616578	-0.0069673	-0.0078132	0.112679	-0.0148321	-0.00355872	0.186894	-0.00355872	-0.00594884	-0.0286625	-0.00355872	-0.00355872	0.017614	-0.0132492	0.0170106	-0.0166868	-0.00693718	-0.00355872	-0.0136859
Yonghaparkia	-0.00722944	0.000821454	-0.00397823	-0.00482644	-0.00423357	-0.00479707	-0.00962247	-0.00154485	-0.0120746	-0.0256568	-0.00496024	-0.00355872	-0.00355872	-0.0117865	-0.0238636	-0.00585974	-0.00488686	-0.0118133	-0.00497077	-0.00355872	-0.0103714	-0.0069502	-0.0050103	-0.00684984	-0.0162818	-0.00481076	-0.008202	-0.00803691	-0.00671157	-0.00813844	-0.00616578	-0.0069673	-0.00146106	-0.00912303	-0.0225116	-0.00355872	-0.00675219	-0.00355872	-0.00594884	-0.00648073	-0.00355872	-0.00355872	0.0302944	0.0685283	-0.0178996	-0.0166868	-0.00693718	-0.00355872	-0.0126562
Zoogloea	0.127046	0.08844	-0.0248494	-0.0241836	-0.0269144	-0.0242338	0.07811	0.0950183	-0.0647969	-0.204338	-0.0237117	0.00926185	-0.0226241	-0.0664206	0.0971868	-0.0372527	-0.0310677	-0.0333279	-0.00409571	-0.0226241	0.027322	-0.0441851	-0.0318524	-0.0387456	0.0462342	0.0241548	0.0885567	-0.00219604	0.0316652	0.0204433	0.00509197	-0.0442938	0.00362102	0.654813	-0.00859668	0.0675907	-0.0364763	0.0415061	0.00110005	-0.122177	-0.0226241	0.008765	0.0830079	0.0804989	0.355238	-0.0601095	0.0310777	0.0675907	0.166288
[truncated: 286 more columns]
