# Supplementary material for: A large genomic island allows Neisseria meningitidis to utilize propionic acid, with implications for colonization of the human nasopharynx
Source: Mol Microbiol. 2014 Jun 27;93(2):346–55. doi: 10.1111/mmi.12664 (PMC4441257; doi:10.1111/mmi.12664)
Supplement: Supplementary file 4 — Supporting Information [file mmi0093-0346-sd4.xlsx]

## Sheet: pearson_corrs.txt
	Lachnobacterium	Hylemonella	Bacteroides uniformis	Prevotella intermedia	Ruminococcus	Capnocytophaga	Cardiobacterium	Paenibacillus	Rs-045	Haemophilus	Mycoplasmataceae	Prevotella melaninogenica	ASSO-13	Neisseria	Janthinobacterium lividum	Clostridiaceae	Selenomonas	Lactobacillales	Aggregatibacter	Tannerella	Gluconacetobacter	Carnobacteriaceae	Peptostreptococcaceae	Atopobium	Clostridia	Bulleidia	Veillonella	Gammaproteobacteria	CW040	Actinobacillus	Gemellaceae	Eikenella	Mycoplasma	Bacteroides ovatus	Mogibacterium	Catonella	C39	Lactobacillus iners	Sharpea	Klebsiella	Acinetobacter	Streptococcaceae	Rubrivivax	Comamonas	Parabacteroides distasonis	Lactobacillus delbrueckii	Oribacterium	Dialister invisus	Streptococcus infantis
Abiotrophia	0.149593	-0.0409239	-0.0384818	0.00171705	0.106461	-0.0784928	0.0399393	0.0318625	-0.0289098	-0.0545087	-0.0380338	0.0162188	0.0568209	-0.15058	-0.03181	-0.0374322	-0.0246817	-0.0548113	-0.0722756	-0.0523637	-0.0443343	-0.102976	-0.0145057	0.607947	-0.0196789	-0.00154152	0.180291	0.0300634	0.586743	-0.0472025	0.0553814	0.0313126	0.0542753	-0.0404897	0.00691903	-0.025284	-0.0289098	0.263013	-0.0289098	-0.0289098	-0.0361551	0.00657323	-0.0289098	-0.0300083	-0.0289098	-0.0289098	0.0104619	-0.0365486	0.174001
Acinetobacter	-0.016618	-0.0198914	-0.0187044	-0.0321102	-0.0269473	-0.0585287	-0.0148523	-0.00949446	-0.0140519	0.118786	-0.0184867	0.018033	-0.0140519	-0.0750588	-0.0154615	-0.0270561	-0.0311608	-0.0715572	-0.0500752	-0.0526573	-0.0215491	-0.03712	-0.0460597	-0.0140519	-0.023729	-0.026162	-0.0438548	-0.0144098	-0.0438527	-0.032479	-0.0416956	-0.0402938	-0.0244114	-0.0218889	-0.110982	0.328772	-0.0140519	-0.0187032	-0.0140519	-0.0140519	1	0.183464	0.087626	0.980739	-0.0140519	0.087626	-0.0823124	-0.0177647	-0.120652
Acinetobacter lwoffii	-0.017548	-0.0210046	-0.0197512	-0.0339072	-0.0284553	-0.0618041	-0.0156835	0.0133967	-0.0148383	0.0802814	-0.0195212	0.0891619	-0.0148383	-0.0849341	-0.0163268	-0.0285703	-0.0678978	-0.0732394	-0.0528776	-0.0556042	-0.022755	0.000669356	-0.0486374	-0.0148383	-0.0250569	-0.0276262	-0.0463091	-0.0152162	-0.0463069	-0.0342967	-0.034452	-0.0425488	-0.0257775	-0.0231139	-0.101505	0.294596	-0.0148383	-0.0197499	-0.0148383	-0.0148383	0.965372	0.157627	-0.0148383	0.916342	-0.0148383	-0.0148383	-0.0275101	-0.0187589	-0.125625
Actinobacillus	0.031224	-0.0138486	-0.0345691	-0.0476167	-0.00656384	0.101125	-0.0134824	0.0870372	-0.0259704	0.0836366	-0.0341667	-0.159469	-0.0157007	0.35747	-0.0285757	-0.0441075	-0.0847651	-0.0195693	0.0194106	0.0490609	-0.0398266	-0.0557234	0.0851258	-0.0259704	-0.0265933	-0.033119	-0.0326731	-0.0153078	-0.0321511	1	0.146056	-0.0241142	-0.043353	-0.0383186	-0.130951	-0.137149	-0.0259704	-0.034567	-0.0259704	-0.0259704	-0.032479	-0.127414	-0.0259704	-0.0269572	-0.0259704	-0.0259704	-0.12008	-0.0328325	0.219028
Actinobacillus parahaemolyticus	0.0778096	0.048983	-0.00704204	0.138664	0.0114179	-0.0672642	-0.0410171	0.131744	-0.0403889	0.267795	-0.0486632	-0.190426	-0.0192541	0.0370992	-0.0444406	0.143683	-0.0931211	-0.00919716	-0.131545	-0.125365	0.105115	-0.163976	0.060124	0.340038	-0.00840334	0.00688875	0.168653	-0.041375	-0.0744744	0.061465	0.0769537	-0.0752441	0.339251	-0.0278533	-0.174735	0.0615073	-0.0403889	0.102966	0.525476	0.00182036	-0.050511	0.125619	-0.0403889	-0.038698	-0.0403889	-0.0403889	-0.224136	0.0048001	-0.172912
Actinomyces	-0.0594925	0.032732	-0.0669617	0.0838396	-0.0964712	0.268161	-0.0531713	-0.0960478	-0.0503057	-0.124977	-0.0661822	0.0954478	-0.0503057	-0.153753	-0.0553522	0.0534171	0.0314528	0.199778	0.0723598	0.262248	-0.0771457	0.0825039	0.0849361	-0.0503057	-0.0132513	0.160653	-0.0409856	-0.0443868	-0.0377871	-0.0663193	-0.0411322	0.0825638	-0.0677892	0.19216	0.064582	-0.00240968	-0.0503057	-0.0669575	0.032158	-0.0503057	-0.0629131	-0.125753	-0.0503057	-0.0522171	-0.0503057	-0.0503057	0.202464	0.0634926	0.0264943
Aeromonadaceae	-0.0132879	-0.0159053	-0.0149561	-0.0256755	-0.0215472	-0.0277189	-0.011876	-0.0214526	-0.011236	-0.00581728	-0.014782	-0.117847	-0.011236	-0.00980212	-0.0123631	-0.0216342	-0.0546345	0.0597168	-0.0400404	-0.0421051	-0.0172308	0.136996	-0.0368296	-0.011236	-0.0189738	-0.0209193	-0.0350666	-0.0115221	-0.0350649	-0.0259704	-0.104716	-0.0322192	-0.0195195	-0.0175025	-0.098025	0.279697	-0.011236	-0.0149552	-0.011236	-0.011236	-0.0140519	0.0500846	-0.011236	-0.0116629	-0.011236	-0.011236	-0.102272	-0.0142048	0.129147
Aggregatibacter	-0.0473526	-0.0566801	-0.0532977	-0.0276577	-0.0767855	0.0510327	-0.0423213	-0.0764486	-0.0400404	0.203965	-0.0526773	-0.0320066	-0.0400404	0.0212576	-0.03208	-0.0770957	-0.136399	0.0496317	1	0.00110073	-0.0614035	-0.0224274	0.00406365	-0.0400404	-0.0676151	-0.074548	-0.0112674	-0.0401195	-0.0729237	0.0194106	0.311455	0.00457658	-0.0425637	0.289796	-0.0756682	-0.083339	-0.0400404	-0.0532944	-0.0400404	-0.0400404	-0.0500752	0.123041	-0.0400404	-0.0415619	-0.0400404	-0.0400404	-0.00862678	-0.0506202	0.0895795
Aggregatibacter segnis	0.0200903	0.0552594	-0.0386564	0.546013	-0.0163851	0.0453347	0.316991	-0.0554476	-0.0290411	-0.0413351	-0.0382065	-0.0949031	-0.00364825	-0.0652642	-0.0319544	-0.0521386	0.00470006	-0.0446525	-0.0682394	-0.0155353	0.089898	-0.0910035	0.0401606	-0.0290411	-0.0490408	0.133681	0.544875	0.315988	-0.0621258	-0.0475858	-0.0631559	0.0401402	0.794387	-0.0452379	-0.066775	0.243822	-0.0290411	-0.038654	-0.0290411	-0.0290411	-0.0363192	-0.0605458	-0.0290411	-0.0274291	-0.00864092	-0.0290411	-0.135053	0.118297	-0.0974693
Alloiococcus	-0.0206734	-0.0247456	-0.0232689	-0.0350224	-0.0335233	-0.0625866	-0.0184768	-0.0333762	-0.017481	0.0303044	-0.022998	-0.0791862	-0.017481	-0.0810483	-0.0192346	-0.0336587	-0.0665315	0.0483724	-0.0622953	-0.0655074	-0.0268078	0.0548707	-0.0572999	-0.017481	0.0601686	-0.0325464	-0.0471489	-0.0179262	-0.0539874	-0.040405	-0.137347	-0.0501268	-0.0303686	-0.0272305	-0.0206587	0.0901837	-0.017481	-0.0232674	-0.017481	-0.017481	-0.021862	0.354359	-0.017481	-0.0181452	0.848734	-0.017481	-0.0613154	-0.0220999	0.0271978
ASSO-13	-0.0132879	-0.0159053	-0.0149561	0.00217689	-0.0215472	-0.0245554	-0.011876	-0.0214526	-0.011236	-0.0265857	-0.014782	-0.0732415	1	0.101262	-0.0123631	-0.0216342	-0.047352	-0.0241111	-0.0400404	-0.0421051	-0.0172308	0.0425513	0.282914	-0.011236	-0.0189738	-0.0209193	-0.0350666	-0.0115221	-0.0316118	-0.0157007	0.0632319	-0.0322192	-0.0195195	-0.0175025	-0.0758428	-0.0402836	-0.011236	-0.0149552	-0.011236	-0.011236	-0.0140519	0.0037133	-0.011236	-0.0116629	-0.011236	-0.011236	-0.0600079	-0.0142048	0.319409
Atopobium	-0.0132879	-0.0159053	-0.0149561	-0.0256755	-0.0215472	-0.0322729	-0.011876	-0.0214526	-0.011236	0.00547148	-0.014782	0.082052	-0.011236	-0.0658349	-0.0123631	-0.0216342	-0.0382438	0.0136535	-0.0400404	-0.0421051	-0.0172308	-0.014013	-0.0368296	1	-0.0189738	-0.0209193	0.223286	-0.0115221	-0.0350649	-0.0259704	0.141061	-0.0322192	-0.0195195	-0.0175025	-0.098025	0.0549474	-0.011236	-0.0149552	-0.011236	-0.011236	-0.0140519	0.0205477	-0.011236	-0.0116629	-0.011236	-0.011236	0.019941	-0.0142048	0.0434086
Bacteroidaceae	-0.0132879	-0.0159053	-0.0149561	-0.021784	-0.0215472	-0.0467999	-0.011876	-0.0214526	-0.011236	-0.0291811	-0.014782	-0.0203469	-0.011236	-0.0798601	-0.0123631	-0.0216342	-0.0362001	0.0275898	-0.0400404	-0.0421051	-0.0172308	-0.0187433	-0.0368296	-0.011236	-0.0189738	-0.0209193	-0.0264184	-0.0115221	-0.0350649	-0.0259704	-0.0849706	-0.0322192	-0.0195195	-0.0175025	0.0326607	-0.0496456	-0.011236	-0.0149552	-0.011236	-0.011236	-0.0140519	0.356195	-0.011236	-0.0116629	1	-0.011236	0.0119192	-0.0142048	-0.0267615
Bacteroidales	-0.0236836	-0.0296199	0.0367559	0.598185	0.00430162	-0.0288618	-0.0138691	-0.0399504	-0.0209243	-0.0513955	0.233377	-0.0571278	-0.0209243	-0.125605	-0.0230234	0.229507	0.0308384	-0.0773512	-0.0654459	-0.0413931	-0.0151287	-0.103621	0.087228	-0.0209243	-0.0326479	0.166396	0.451803	-0.0132006	-0.0500475	-0.0405431	-0.04382	-0.0464374	0.950761	-0.019787	-0.0327387	0.365814	-0.0209243	0.253459	0.0210464	-0.0139092	-0.0261683	-0.0605385	-0.0209243	-0.0217194	-0.0209243	-0.0209243	-0.0856109	-0.0116269	-0.14649
Bacteroides	0.0105399	-0.0273246	0.428225	-0.0338087	0.347875	-0.0667068	-0.0187608	0.328854	-0.0193028	-0.00660907	-0.00783548	0.015255	-0.0141168	-0.107057	-0.0143129	-0.0216455	-0.0885186	0.00498303	-0.053479	-0.0688067	-0.0248322	-0.00154251	-0.0425649	-0.0193028	-0.0255451	-0.0259536	0.225288	-0.0197945	-0.0551244	-0.0406625	-0.120226	-0.0523214	-0.0295129	0.444564	-0.113742	-0.0741318	-0.0193028	-0.0205647	-0.0193028	0.882934	-0.0241404	0.104116	-0.0193028	-0.0200363	-0.0026373	-0.0193028	-0.124895	-0.0204395	-0.104441
Bacteroides caccae	-0.0152939	-0.0183064	0.953745	-0.027082	-0.0248	-0.0538649	-0.0136689	0.765931	-0.0129322	0.055154	-0.0170136	-0.158663	-0.0129322	-0.0934711	-0.0142295	-0.0249002	-0.0691769	-0.0645072	-0.0460851	-0.0484614	-0.019832	-0.102933	-0.0423896	-0.0129322	0.117433	-0.0240774	0.569589	-0.0132616	-0.0394782	-0.029891	-0.0616361	-0.0370831	-0.0224662	-0.0201447	-0.0996292	-0.0950997	-0.0129322	-0.0172129	-0.0129322	-0.0129322	-0.0161732	0.348917	-0.0129322	-0.0134236	-0.0129322	-0.0129322	-0.153357	-0.0163492	-0.112251
Bacteroides eggerthii	-0.0132879	-0.0159053	-0.0149561	-0.0256755	-0.0215472	-0.0364869	-0.011876	-0.0214526	-0.011236	-0.0281025	-0.014782	-0.0779599	-0.011236	-0.0114984	-0.0123631	0.0874814	-0.0601035	0.0160094	-0.0400404	-0.018259	-0.0172308	0.0273855	0.104672	-0.011236	-0.0189738	-0.0209193	-0.0255388	-0.0115221	-0.0320085	-0.0259704	-0.0249528	-0.0322192	0.0673883	-0.0175025	0.0197748	-0.00361077	-0.011236	-0.0149552	1	-0.011236	-0.0140519	0.016549	-0.011236	-0.0116629	-0.011236	-0.011236	-0.0954728	-0.0142048	-0.0611446
Bacteroides ovatus	-0.0184096	-0.024776	-0.0117824	-0.0336615	0.205532	0.115709	-0.0184995	-0.0334172	-0.0175025	-0.0309956	-0.0230263	0.0156402	-0.0175025	-0.00489065	-0.0192583	-0.00345308	-0.0787488	0.135507	0.289796	-0.0065606	-0.0163945	-0.0667196	-0.0251783	-0.0175025	-0.0179733	-0.0224813	-0.0546239	-0.0179483	-0.0516747	-0.0383186	0.150703	0.101337	-0.0179491	1	-0.0998987	-0.0924884	-0.0175025	-0.00645003	-0.0175025	0.511814	-0.0218889	0.203639	-0.0175025	-0.0181675	-0.0175025	-0.0175025	0.073827	-0.0134457	-0.136859
Bacteroides uniformis	-0.0176874	-0.0211715	1	0.00509579	0.0801522	-0.0204347	-0.0158081	0.748265	-0.0149561	-0.046397	-0.0196763	-0.187332	-0.0149561	-0.100527	-0.0164565	0.154492	-0.0381216	-0.0749847	-0.0532977	-0.0560459	0.0243425	-0.111179	0.0966723	-0.0149561	-0.025256	0.0178889	0.552625	-0.0153371	-0.0342533	-0.0345691	-0.0627745	-0.0301948	0.0487934	-0.0117824	-0.0974381	-0.00556559	-0.0149561	0.132578	-0.0149561	-0.0149561	-0.0187044	0.310835	-0.0149561	-0.0155244	-0.0149561	-0.0149561	-0.147106	0.0203826	-0.122521
Barnesiellaceae	-0.0132879	-0.0159053	0.96725	-0.0256755	-0.0215472	-0.0467999	-0.011876	0.778328	-0.011236	-0.0397857	-0.014782	-0.146773	-0.011236	-0.0812112	-0.0123631	-0.0216342	-0.0601035	-0.0585918	-0.0400404	-0.0421051	-0.0172308	-0.0894322	-0.0368296	-0.011236	-0.0189738	-0.0209193	0.581949	-0.0115221	-0.0350649	-0.0259704	-0.0525397	-0.0322192	-0.0195195	-0.0175025	-0.098025	-0.0878991	-0.011236	-0.0149552	-0.011236	-0.011236	-0.0140519	0.313676	-0.011236	-0.0116629	-0.011236	-0.011236	-0.135635	-0.0142048	-0.0975276
Blautia	-0.0132879	-0.0159053	-0.0149561	-0.0104703	-0.0215472	-0.0467999	-0.011876	-0.0214526	-0.011236	0.581748	-0.014782	-0.083555	-0.011236	-0.0812112	-0.0123631	-0.0216342	-0.0601035	-0.0405524	-0.0400404	-0.0421051	-0.0172308	-0.0894322	-0.0368296	-0.011236	0.83853	-0.0209193	-0.0350666	-0.0115221	-0.0296451	-0.0259704	-0.0597112	-0.0322192	-0.0195195	-0.0175025	-0.0167887	-0.0505322	-0.011236	-0.0149552	-0.011236	-0.011236	-0.0140519	0.239097	-0.011236	-0.0116629	-0.011236	-0.011236	-0.118678	-0.0142048	-0.0975276
Blautia producta	-0.0132879	-0.0159053	0.96725	-0.0256755	-0.0215472	-0.0467999	-0.011876	0.778328	-0.011236	-0.0397857	-0.014782	-0.146773	-0.011236	-0.0812112	-0.0123631	-0.0216342	-0.0601035	-0.0585918	-0.0400404	-0.0421051	-0.0172308	-0.0894322	-0.0368296	-0.011236	-0.0189738	-0.0209193	0.581949	-0.0115221	-0.0350649	-0.0259704	-0.0525397	-0.0322192	-0.0195195	-0.0175025	-0.098025	-0.0878991	-0.011236	-0.0149552	-0.011236	-0.011236	-0.0140519	0.313676	-0.011236	-0.0116629	-0.011236	-0.011236	-0.135635	-0.0142048	-0.0975276
Bulleidia	-0.0247396	-0.0296128	0.0178889	0.385673	0.0897358	0.0370901	-0.022111	-0.0399409	-0.0209193	-0.063212	-0.0275215	-0.00123052	-0.0209193	-0.130334	-0.0230179	0.55169	-0.0398473	-0.0781035	-0.074548	-0.0498413	0.0243286	-0.0703382	0.160279	-0.0209193	-0.0353258	1	0.0498386	-0.0200301	-0.049843	-0.033119	-0.069906	-0.0149761	0.215136	-0.0224813	-0.019221	0.0491399	-0.0209193	-0.0278439	-0.0209193	-0.0209193	-0.026162	-0.104625	-0.0209193	-0.0217142	-0.0209193	-0.0209193	-0.0444118	0.0204321	-0.123015
Butyrivibrio	-0.055411	-0.0329218	-0.0648076	0.194994	-0.0796326	-0.00522026	-0.0514608	-0.043421	0.0568691	-0.122299	-0.0610076	0.0103878	-0.0406205	-0.15852	0.736978	-0.0709494	0.338588	-0.134696	-0.0549074	0.198699	-0.0746639	-0.136631	-0.0129483	-0.0486874	-0.0428768	0.0375696	0.0248316	-0.0489272	-0.0411352	-0.0625288	-0.172211	-0.0623172	0.224044	-0.0186977	0.352403	0.081849	-0.0486874	-0.0648035	-0.0344075	-0.0486874	-0.0391756	-0.0304365	-0.0486874	-0.0492863	-0.0422066	-0.0486874	0.37385	0.053372	-0.186979
C39	-0.0132879	-0.0159053	-0.0149561	-0.0256755	-0.0215472	0.0828857	-0.011876	0.196409	-0.011236	-0.0291536	-0.014782	-0.0403906	-0.011236	0.217706	-0.0123631	-0.0216342	0.0186396	0.00929771	-0.0400404	0.1098	-0.0172308	-0.0185602	-0.0368296	-0.011236	-0.0189738	-0.0209193	-0.0350666	-0.0115221	-0.0350649	-0.0259704	0.258219	-0.0322192	-0.0195195	-0.0175025	-0.098025	0.12304	1	-0.0149552	-0.011236	-0.011236	-0.0140519	-0.049153	-0.011236	-0.0116629	-0.011236	-0.011236	-0.013805	-0.0142048	0.101131
Campylobacter	-0.064952	-0.060612	-0.131719	-0.0605236	-0.106022	-0.0651353	0.00359081	-0.144859	0.148377	-0.18492	0.0384568	0.171568	-0.0779181	-0.187226	0.269875	-0.0686667	0.386373	-0.176233	-0.125733	0.227038	-0.103974	-0.0848172	-0.189052	-0.0902749	-0.0849733	-0.0347622	-0.148343	0.00534529	0.156672	-0.164362	-0.350823	-0.0212262	-0.0446843	-0.109259	0.413191	0.157155	-0.007827	-0.0259466	-0.00678588	-0.0652046	-0.00795319	-0.258365	-0.0685888	0.00330856	-0.0097247	-0.0685888	0.654405	-0.0973867	-0.0931776
Campylobacter ureolyticus	-0.0132879	-0.0159053	-0.0149561	0.620093	-0.0215472	-0.0373855	-0.011876	-0.0214526	-0.011236	-0.0280539	-0.014782	-0.0518655	-0.011236	-0.0812112	-0.0123631	-0.0216342	0.0116732	-0.0585918	-0.0400404	-0.0421051	-0.0172308	-0.0894322	0.0578968	-0.011236	-0.0189738	0.175331	0.500706	-0.0115221	-0.0350649	-0.0259704	-0.0246211	-0.0322192	0.925897	-0.0175025	-0.0717384	0.271816	-0.011236	-0.0149552	-0.011236	-0.011236	-0.0140519	-0.0307649	-0.011236	-0.0116629	-0.011236	-0.011236	-0.116431	-0.0142048	-0.0975276
Capnocytophaga	-0.0254943	0.0608672	-0.0204347	0.139037	0.0381235	1	0.199976	-0.0607936	0.0691254	-0.109479	-0.06157	-0.237624	-0.0245554	0.155666	-0.0461623	0.00692939	-0.0739341	-0.0875341	0.0510327	0.544855	0.0115943	-0.120418	0.460154	-0.0322729	0.00384152	0.0370901	-0.0179768	0.212874	-0.0880804	0.101125	0.153453	0.301508	-0.0446684	0.115709	-0.0493126	0.0557738	0.0828857	-0.0622912	-0.0364869	-0.0467999	-0.0585287	-0.151082	-0.0467999	-0.0461314	-0.0467999	-0.0467999	0.0801015	0.00691378	0.113034
Capnocytophaga ochracea	0.09345	-0.0222401	-0.0209129	-0.00111723	0.0507669	0.168954	0.935268	-0.0299968	-0.015711	0.138761	-0.0206694	-0.135887	-0.015711	-0.0751909	-0.0172871	-0.0302507	-0.0239815	-0.0651853	0.169768	-0.0588747	-0.0240934	-0.0265587	-0.0342989	-0.015711	-0.0265307	-0.029251	0.324438	0.930233	-0.0402607	-0.0199517	0.00711797	0.119471	-0.0272937	-0.0244734	-0.111878	-0.0417887	-0.015711	-0.0209116	-0.015711	-0.015711	-0.0196484	0.0034311	-0.015711	-0.016308	-0.015711	-0.015711	-0.135893	-0.0198623	-0.125797
Cardiobacterium	0.0435417	-0.0168113	-0.0158081	-0.0271381	0.0188081	0.199976	1	-0.0226747	-0.011876	-0.0132497	-0.0156241	-0.114106	-0.011876	-0.0473426	-0.0130674	-0.0228666	-0.00116184	-0.0558658	-0.0423213	-0.0445036	-0.0182123	-0.0346915	-0.0389276	-0.011876	-0.0200547	-0.022111	0.347588	0.998134	-0.0331273	-0.0134824	-0.0891654	0.126346	-0.0206314	-0.0184995	-0.0940207	-0.0432187	-0.011876	-0.0158071	-0.011876	-0.011876	-0.0148523	-0.0215151	-0.011876	-0.0123273	-0.011876	-0.011876	-0.122785	-0.015014	-0.0986219
Cardiobacterium valvarum	-0.0132879	-0.0159053	-0.0149561	-0.0256755	-0.0215472	0.0691254	-0.011876	-0.0214526	1	-0.0397857	-0.014782	0.0309543	-0.011236	-0.00418875	-0.0123631	-0.0216342	-0.0120693	0.0234424	-0.0400404	0.166215	-0.0172308	0.0152365	-0.0368296	-0.011236	-0.0189738	-0.0209193	-0.0350666	-0.0115221	-0.0350649	-0.0259704	0.0755777	-0.00184653	-0.0195195	-0.0175025	0.0163193	0.421877	-0.011236	-0.0149552	-0.011236	-0.011236	-0.0140519	-0.074395	-0.011236	-0.0116629	-0.011236	-0.011236	0.396435	-0.0142048	-0.076571
Carnobacteriaceae	0.135926	-0.0775159	-0.111179	-0.142237	0.0587589	-0.120418	-0.0346915	-0.121343	0.0152365	-0.0870115	-0.0471982	0.128065	0.0425513	-0.0356683	-0.0848442	-0.0579326	-0.0424072	0.451503	-0.0224274	-0.110362	-0.137148	1	-0.0791481	-0.014013	-0.102212	-0.0703382	-0.0699359	-0.0434782	-0.13294	-0.0557234	0.0458178	-0.150304	-0.114754	-0.0667196	-0.0265517	0.0066869	-0.0185602	-0.0755369	0.0273855	0.027719	-0.03712	-0.0727002	0.16302	-0.0918895	-0.0187433	0.16302	-0.0748268	0.126985	0.228375
Catonella	-0.0975537	0.0668337	-0.00556559	0.139967	0.0654901	0.0557738	-0.0432187	-0.121519	0.421877	-0.0554276	0.195779	-0.073868	-0.0402836	-0.157216	-0.091825	0.16085	0.103366	-0.105217	-0.083339	0.12012	0.0158055	0.0066869	0.19095	0.0549474	0.00711823	0.0491399	0.0458851	-0.039319	-0.108728	-0.137149	0.0254367	-0.0202052	0.326683	-0.0924884	0.0560264	1	0.12304	0.106629	-0.00361077	-0.0667669	0.328772	-0.0608	-0.0878991	0.356583	-0.0496456	-0.0878991	0.220698	0.356879	-0.169706
Clostridia	-0.0224388	0.338855	-0.025256	-0.0288399	0.0380331	0.00384152	-0.0200547	-0.0362264	-0.0189738	0.459861	-0.024962	-0.132521	-0.0189738	-0.0275526	-0.0208772	-0.00859711	-0.0133933	-0.0695557	-0.0676151	0.00842391	-0.0290971	-0.102212	0.0092688	-0.0189738	1	-0.0353258	-0.056017	-0.0194571	-0.0276225	-0.0265933	-0.103994	0.0344719	-0.0297199	-0.0179733	0.0142337	0.00711823	-0.0189738	-0.0252544	-0.0189738	-0.0189738	-0.023729	0.203769	-0.0189738	-0.0196948	-0.0189738	-0.0189738	-0.115266	-0.0239872	-0.138246
Clostridiaceae	-0.0255851	-0.0306248	0.154492	0.24707	0.131497	0.00692939	-0.0228666	-0.0413059	-0.0216342	-0.0661805	-0.028462	-0.117567	-0.0216342	-0.127145	-0.0238045	1	0.0722223	-0.0776226	-0.0770957	-0.0616967	0.0298111	-0.0579326	0.158915	-0.0216342	-0.00859711	0.55169	-0.0597003	-0.0213913	-0.0299289	-0.0441075	-0.0921004	-0.02953	0.301273	-0.00345308	0.0777581	0.16085	-0.0216342	0.702555	0.0874814	-0.0216342	-0.0270561	-0.0219606	-0.0216342	-0.0224563	-0.0216342	-0.0216342	-0.0901105	0.0249956	-0.143554
Clostridium	-0.0713443	0.0954186	-0.0384612	0.109174	0.181958	0.183542	-0.0663254	-0.0779644	-0.0246875	-0.0668282	-0.0474165	0.00475401	-0.0627509	-0.108468	-0.0690458	0.030554	0.046138	-0.125065	-0.0554735	0.0440687	0.0835816	-0.177343	0.180754	-0.026182	0.183238	0.0110021	-0.112915	-0.0616703	0.258735	-0.108646	-0.117531	0.146329	0.00650276	-0.0604954	0.263414	0.0919347	-0.0627509	0.0571373	-0.0344299	-0.0627509	-0.0661694	-0.0494649	0.0596565	-0.0555157	-0.054182	0.0596565	0.0808296	0.132829	0.0493728
Comamonadaceae	-0.0400045	-0.0365325	0.520898	-0.0785735	-0.0559758	-0.107522	-0.0399722	0.829503	-0.0380669	0.351855	-0.0500809	-0.193296	-0.0172819	-0.0567865	0.151711	-0.0481514	-0.0537512	-0.101132	-0.0615302	-0.110911	-0.0217197	-0.162951	-0.0817687	0.0652642	-0.0586902	-0.0504849	0.287115	-0.0390197	-0.0217302	0.085215	0.0863513	-0.0792066	-0.0577368	0.0349292	-0.215119	-0.0137726	0.079124	0.0018653	-0.0380669	-0.036222	0.270929	0.374754	0.0812026	0.26561	-0.0330574	0.0812026	-0.0757026	-0.0359128	-0.176786
Comamonas	-0.0137928	-0.0165097	-0.0155244	-0.0266511	-0.0223659	-0.0461314	-0.0123273	-0.0222678	-0.0116629	0.104242	-0.0153437	-0.0412245	-0.0116629	-0.0559744	-0.0128329	-0.0224563	-0.0602015	-0.059466	-0.0415619	-0.0434168	-0.0178855	-0.0918895	-0.0382291	-0.0116629	-0.0196948	-0.0217142	-0.0358425	-0.0119599	-0.0325903	-0.0269572	-0.0276922	-0.0332614	-0.0200497	-0.0181675	-0.0972357	0.356583	-0.0116629	-0.0155235	-0.0116629	-0.0116629	0.980739	0.181494	-0.0116629	1	-0.0116629	-0.0116629	-0.0975807	-0.0147445	-0.0990929
Coprococcus	-0.0132879	-0.0159053	-0.0149561	-0.0104703	-0.0215472	-0.0467999	-0.011876	-0.0214526	-0.011236	0.581748	-0.014782	-0.083555	-0.011236	-0.0812112	-0.0123631	-0.0216342	-0.0601035	-0.0405524	-0.0400404	-0.0421051	-0.0172308	-0.0894322	-0.0368296	-0.011236	0.83853	-0.0209193	-0.0350666	-0.0115221	-0.0296451	-0.0259704	-0.0597112	-0.0322192	-0.0195195	-0.0175025	-0.0167887	-0.0505322	-0.011236	-0.0149552	-0.011236	-0.011236	-0.0140519	0.239097	-0.011236	-0.0116629	-0.011236	-0.011236	-0.118678	-0.0142048	-0.0975276
Coriobacteriales	-0.0207387	-0.0248238	-0.0233424	-0.0237737	0.105615	-0.0713953	-0.0185352	-0.0334816	-0.0175362	-0.0490485	-0.0230707	0.0644403	-0.0175362	-0.0609682	-0.0192954	0.0311006	-0.0586836	0.0939535	0.241307	-0.0617605	-0.0268925	0.0579145	-0.0574809	-0.0175362	0.0571939	0.0202502	-0.053675	-0.0179829	-0.042601	-0.0354787	0.0448309	-0.0469046	-0.0277914	0.0574123	-0.0522509	-0.100606	-0.0175362	-0.0233409	-0.0175362	0.118475	-0.0219311	0.049697	-0.0175362	-0.0182026	0.0234983	-0.0175362	-0.0507773	-0.0221698	-0.0245921
Corynebacterium	-0.0132879	-0.0159053	-0.0149561	-0.0256755	-0.0215472	0.202161	0.998317	-0.0214526	-0.011236	-0.0122084	-0.014782	-0.123779	-0.011236	-0.0434406	-0.0123631	-0.0216342	0.00205694	-0.0585918	-0.0400404	-0.0421051	-0.0172308	-0.0434758	-0.0368296	-0.011236	-0.0189738	-0.0209193	0.347254	0.999834	-0.0350649	-0.0152428	-0.096158	0.127808	-0.0195195	-0.0175025	-0.0903012	-0.0381602	-0.011236	-0.0149552	-0.011236	-0.011236	-0.0140519	-0.0237961	-0.011236	-0.0116629	-0.011236	-0.011236	-0.124349	-0.0142048	-0.0975276
CW040	0.0288663	-0.00972269	-0.0342533	-0.0667781	0.000358701	-0.0880804	-0.0331273	0.0445051	-0.0350649	-0.0868373	-0.014843	-0.123024	-0.0316118	-0.0958542	-0.0375182	-0.0299289	0.216349	-0.101562	-0.0729237	-0.0682454	-0.0379921	-0.13294	-0.071656	-0.0350649	-0.0276225	-0.049843	-0.083808	-0.0350106	1	-0.0321511	-0.203565	-0.0515104	-0.0373334	-0.0516747	0.0648559	-0.108728	-0.0350649	0.369623	-0.0320085	-0.0350649	-0.0438527	-0.105028	-0.0350649	-0.0325903	-0.0350649	-0.0350649	0.028528	-0.0372921	0.130051
Delftia	-0.0278311	-0.0377682	-0.0355143	-0.06066	-0.0511652	-0.0813524	-0.0282004	-0.0509407	-0.0266805	-0.0147131	-0.0351009	-0.144472	-0.0266805	0.111992	-0.029357	-0.0513719	-0.0539686	-0.0184009	0.0322622	-0.0729856	-0.0409156	-0.0939404	0.108354	-0.0266805	-0.0450546	-0.0496743	-0.0597492	-0.0273601	-0.0490052	0.0780517	-0.0829111	-0.0302869	-0.0438313	-0.0413517	-0.135909	0.204635	-0.0266805	-0.0355121	-0.0266805	-0.0266805	0.477065	0.0195565	-0.0266805	0.491686	-0.0266805	-0.0266805	-0.139915	0.268556	-0.0280105
Dialister invisus	-0.0167989	-0.0201079	0.0203826	-0.0139489	0.0843162	0.00691378	-0.015014	-0.027121	-0.0142048	-0.0435724	-0.0186879	-0.0896836	-0.0142048	-0.0822649	-0.0156298	0.0249956	0.0819581	0.0157454	-0.0506202	-0.0494879	0.0266776	0.126985	0.107716	-0.0142048	-0.0239872	0.0204321	-0.0443321	-0.0145666	-0.0372921	-0.0328325	-0.0182226	-0.0269346	-0.00800011	-0.0134457	-0.0606704	0.356879	-0.0142048	-0.0189068	-0.0142048	-0.0142048	-0.0177647	-0.00403626	-0.0142048	-0.0147445	-0.0142048	-0.0142048	-0.105005	1	-0.0777934
Dialister micraerophilus	-0.0183775	-0.0219975	0.0249863	0.61176	0.0998724	-0.00546135	-0.0164249	-0.0296696	-0.0155397	-0.0346168	0.0832509	-0.059369	-0.0155397	-0.103144	-0.0170985	0.030926	-0.0025007	-0.0656398	-0.0553771	-0.0582326	0.0325003	-0.0897783	0.223364	-0.0155397	-0.0262414	0.215728	0.479406	-0.0159355	-0.0397372	-0.0359179	-0.0246966	-0.0257262	0.909333	-0.0141153	-0.101663	0.349976	-0.0155397	-0.0206835	-0.0155397	-0.0155397	-0.0194342	-0.0229142	-0.0155397	-0.0161301	-0.0155397	-0.0155397	-0.103387	0.0271682	-0.115662
Eikenella	-0.0289806	0.103666	-0.0301948	0.0118894	-0.0162652	0.301508	0.126346	-0.0613312	-0.00184653	-0.0613097	-0.0351834	-0.14655	-0.0322192	-0.0557889	-0.0345769	-0.02953	0.0455089	-0.048413	0.00457658	0.24817	0.00229128	-0.150304	0.100035	-0.0322192	0.0344719	-0.0149761	-0.0199354	0.131158	-0.0515104	-0.0241142	0.163078	1	-0.00895074	0.101337	-0.00107461	-0.0202052	-0.0322192	-0.0428841	-0.0322192	-0.0322192	-0.0402938	0.0378885	-0.0322192	-0.0332614	-0.0322192	-0.0322192	0.079476	-0.0269346	-0.0917472
Elusimicrobiales	-0.0132879	-0.0159053	-0.0149561	-0.0256755	-0.0215472	-0.0417029	-0.011876	-0.0214526	-0.011236	-0.0318462	-0.014782	0.0949299	-0.011236	0.0111771	-0.0123631	-0.0216342	-0.0140852	-0.0217218	-0.0400404	-0.0421051	-0.0172308	0.122261	-0.0368296	-0.011236	-0.0189738	-0.0209193	-0.0350666	-0.0115221	-0.0350649	-0.0259704	-0.0554394	-0.0322192	-0.0195195	-0.0175025	0.0442905	-0.0735793	-0.011236	-0.0149552	-0.011236	-0.011236	-0.0140519	-0.019071	-0.011236	-0.0116629	-0.011236	-0.011236	-0.0810494	-0.0142048	-0.0763351
Enhydrobacter	-0.0132879	-0.0159053	-0.0149561	-0.0104703	-0.0215472	-0.0467999	-0.011876	-0.0214526	-0.011236	0.581748	-0.014782	-0.083555	-0.011236	-0.0812112	-0.0123631	-0.0216342	-0.0601035	-0.0405524	-0.0400404	-0.0421051	-0.0172308	-0.0894322	-0.0368296	-0.011236	0.83853	-0.0209193	-0.0350666	-0.0115221	-0.0296451	-0.0259704	-0.0597112	-0.0322192	-0.0195195	-0.0175025	-0.0167887	-0.0505322	-0.011236	-0.0149552	-0.011236	-0.011236	-0.0140519	0.239097	-0.011236	-0.0116629	-0.011236	-0.011236	-0.118678	-0.0142048	-0.0975276
Enterobacteriaceae	-0.0133371	-0.0159642	-0.0150115	-0.0248914	0.367061	-0.0469236	-0.01192	-0.0214429	-0.0112775	0.0131142	-0.0148368	0.10273	-0.0112775	-0.0813158	-0.0124089	-0.0217143	-0.0507713	0.0262371	-0.0401886	-0.0422609	-0.0172945	0.0273924	-0.036837	-0.0112775	-0.0190441	-0.0207296	-0.0344173	-0.0115648	-0.0351947	-0.0260192	-0.104522	-0.0323384	-0.0183046	0.511769	-0.0589718	-0.0665742	-0.0112775	-0.0150106	-0.0112775	0.999996	-0.0141039	-0.0709275	-0.0112775	-0.0117061	-0.0112775	-0.0112775	-0.0613081	-0.0142574	-0.0822236
Enterococcus	-0.0132879	-0.0159053	-0.0149561	-0.0256755	-0.0215472	-0.0467999	-0.011876	0.02368	-0.011236	-0.0397857	-0.014782	0.00202564	-0.011236	-0.0812112	0.994512	-0.0216342	0.0888377	-0.0585918	-0.0400404	-0.0421051	-0.0172308	-0.0894322	-0.0368296	-0.011236	-0.0189738	-0.0209193	-0.0350666	-0.0115221	-0.0350649	-0.0259704	-0.104716	-0.0322192	-0.0195195	-0.0175025	0.212889	-0.0878991	-0.011236	-0.0149552	-0.011236	-0.011236	-0.0140519	0.165533	-0.011236	-0.0116629	-0.011236	-0.011236	0.217706	-0.0142048	-0.0975276
Escherichia	-0.0163642	-0.0195876	-0.0184187	-0.0316197	-0.0265356	-0.0492915	-0.0146254	-0.0264192	-0.0138372	0.0211949	-0.0182043	0.064495	-0.0138372	-0.0584471	-0.0152253	-0.0266428	0.0169592	-0.000262013	-0.0493103	-0.0518529	0.0857969	-0.110137	-0.0453561	-0.0138372	-0.0233665	-0.0257624	-0.0160781	-0.0141897	0.135074	-0.0319829	0.0302146	-0.0396783	-0.0137362	-0.0215545	0.0375435	-0.0333104	-0.0138372	-0.0184175	-0.0138372	-0.0138372	-0.017305	0.0308698	-0.0138372	0.00506796	-0.0138372	-0.0138372	-0.0654496	-0.0174934	-0.0236708
Facklamia	-0.0132879	-0.0159053	-0.0149561	0.00217689	-0.0215472	-0.0245554	-0.011876	-0.0214526	-0.011236	-0.0265857	-0.014782	-0.0732415	1	0.101262	-0.0123631	-0.0216342	-0.047352	-0.0241111	-0.0400404	-0.0421051	-0.0172308	0.0425513	0.282914	-0.011236	-0.0189738	-0.0209193	-0.0350666	-0.0115221	-0.0316118	-0.0157007	0.0632319	-0.0322192	-0.0195195	-0.0175025	-0.0758428	-0.0402836	-0.011236	-0.0149552	-0.011236	-0.011236	-0.0140519	0.0037133	-0.011236	-0.0116629	-0.011236	-0.011236	-0.0600079	-0.0142048	0.319409
Faecalibacterium prausnitzii	-0.0132879	-0.0159053	-0.0149561	-0.0256755	0.367127	-0.0467999	-0.011876	-0.0214526	-0.011236	0.012939	-0.014782	0.103076	-0.011236	-0.0812112	-0.0123631	-0.0216342	-0.0506714	0.0264243	-0.0400404	-0.0421051	-0.0172308	0.027719	-0.0368296	-0.011236	-0.0189738	-0.0209193	-0.0350666	-0.0115221	-0.0350649	-0.0259704	-0.104716	-0.0322192	-0.0195195	0.511814	-0.0586463	-0.0667669	-0.011236	-0.0149552	-0.011236	1	-0.0140519	-0.070794	-0.011236	-0.0116629	-0.011236	-0.011236	-0.060835	-0.0142048	-0.0818903
Filifactor	-0.0243816	-0.0291843	0.0347231	0.0501309	0.082234	0.00982684	-0.021791	-0.039363	-0.0206166	-0.0639571	-0.0271232	-0.0913843	0.000952859	-0.122435	-0.0226848	0.234187	0.0897849	0.00342512	-0.0657334	-0.0398707	0.0212818	0.139051	0.122155	-0.0206166	-0.0305416	0.222031	-0.0540392	-0.0211417	-0.0357571	-0.0379845	-0.0463455	-0.0157819	0.0357622	-0.020509	-0.0134341	0.361811	-0.0206166	0.0791906	-0.0206166	-0.0206166	-0.0257835	-0.0230106	-0.0206166	-0.0214	-0.0206166	-0.0206166	-0.129155	0.959414	-0.105587
Flavobacteriaceae	0.103166	-0.0364291	-0.0404345	-0.0109484	0.113295	0.354677	0.630627	-0.11234	0.116812	-0.0694001	-0.0655772	-0.261604	0.0286387	0.311232	-0.0549317	-0.0420601	-0.0598273	-0.0985326	-0.00234142	0.0737273	-0.0240988	-0.0258117	0.202745	-0.00981848	-0.0614377	-0.0206872	0.19874	0.627653	-0.0993314	0.512041	0.0758381	0.0927943	0.0265319	-0.0806068	-0.233209	0.056389	-0.0610947	-0.0813179	0.00509065	-0.0610947	-0.0567533	-0.0841424	0.0676336	-0.0609839	-0.0190421	0.0676336	-0.101616	0.0198303	0.165487
Fusobacterium	-0.0231379	-0.0349625	-0.0135657	0.062631	-0.0405708	0.0584565	0.38038	-0.0471564	-0.020707	-0.0480912	-0.0211323	-0.203432	0.00046721	-0.109913	-0.0271761	0.195173	-0.0617751	-0.0928301	-0.0639111	-0.0551985	-0.0373617	-0.104608	-0.0259401	-0.0246985	-0.0332769	0.19185	0.0900584	0.382325	-0.0622231	-0.0467291	0.317709	0.0214656	0.0202431	-0.0359892	-0.0983058	0.0381166	-0.0246985	0.0716304	0.0822166	-0.0246985	2.64932e-05	0.251549	-0.0246985	0.00577643	-0.0206549	-0.0246985	-0.188256	-0.0123334	-0.162027
Gammaproteobacteria	-0.0136263	-0.0163104	-0.0153371	-0.0218276	-0.022096	0.212874	0.998134	-0.021999	-0.0115221	-0.0127714	-0.0151585	-0.126866	-0.0115221	-0.0406131	-0.012678	-0.0213913	0.000673772	-0.0595961	-0.0401195	-0.0383627	-0.0176696	-0.0434782	-0.0315902	-0.0115221	-0.0194571	-0.0200301	0.34658	1	-0.0350106	-0.0153078	-0.0949243	0.131158	-0.0200167	-0.0179483	-0.0919399	-0.039319	-0.0115221	-0.0153361	-0.0115221	-0.0115221	-0.0144098	-0.025136	-0.0115221	-0.0119599	-0.0115221	-0.0115221	-0.12482	-0.0145666	-0.0955081
Gemella	-0.0158422	0.0829924	0.0702343	0.0189919	-0.0477506	-0.0852837	-0.0403109	0.16595	-0.0377696	0.535981	0.0116112	-0.222234	-0.0180084	-0.0462733	-0.0378609	-0.0428151	-0.133996	-0.0484303	0.388024	-0.105576	0.133612	-0.147078	-0.039275	0.0114068	0.0104429	-0.0203656	0.0585657	-0.0392833	-0.0841971	0.036497	0.273387	-0.00910782	-0.0194606	-0.0506535	-0.179647	-0.000441363	-0.0271729	-0.0349678	-0.0176332	-0.0390193	0.164141	0.153255	-0.0390193	0.176953	-0.0221395	-0.0390193	-0.205104	-0.0429597	-0.136629
Gemellaceae	0.100095	-0.075636	-0.0627745	-0.0287895	0.0307652	0.153453	-0.0891654	-0.0306808	0.0755777	0.0301647	0.0195868	-0.200195	0.0632319	0.184339	-0.0954413	-0.0921004	-0.243867	0.143849	0.311455	0.0531703	0.0568708	0.0458178	0.0641867	0.141061	-0.103994	-0.069906	-0.0405751	-0.0949243	-0.203565	0.146056	1	0.163078	-0.0420472	0.150703	-0.285596	0.0254367	0.258219	-0.102927	-0.0249528	-0.104716	-0.0416956	0.275694	-0.104716	-0.0276922	-0.0849706	-0.104716	-0.136449	-0.0182226	0.249653
Gemellales	0.0316443	-0.00769603	0.187224	-0.153063	-0.0140344	-0.14326	-0.0744038	0.130626	-0.0363421	-0.134887	-0.0504882	0.161641	0.0347043	-0.0335568	-0.0736113	-0.120324	-0.175999	0.593878	-0.00737924	-0.139471	-0.00265742	0.481997	-0.106748	-0.0119094	-0.0982917	-0.122313	0.0793343	-0.0777016	-0.118561	-0.0631904	0.0467471	-0.105228	-0.108498	-0.0258716	-0.194286	-0.163764	0.027351	-0.0847381	0.0249603	0.0276571	-0.066357	-0.0322658	-0.0193555	-0.0837205	-0.0422559	-0.0193555	-0.260564	0.102529	0.247889
Gluconacetobacter	-0.0203775	0.553137	0.0243425	-0.0171004	0.101193	0.0115943	-0.0182123	-0.0328984	-0.0172308	0.0365768	-0.0226688	-0.103388	-0.0172308	0.0426921	-0.0189593	0.0298111	-0.0817469	0.220609	-0.0614035	-0.0645697	1	-0.137148	0.123223	-0.0172308	-0.0290971	0.0243286	-0.0195819	-0.0176696	-0.0379921	-0.0398266	0.0568708	0.00229128	-0.00986655	-0.0163945	-0.0798634	0.0158055	-0.0172308	-0.0229344	-0.0172308	-0.0172308	-0.0215491	0.112282	-0.0172308	-0.0178855	-0.0172308	-0.0172308	-0.154354	0.0266776	0.111382
Granulicatella	0.139181	0.0132376	0.0670542	-0.139735	0.072884	-0.141754	0.0176508	0.0149256	-0.0629227	-0.0540857	-0.0217051	-0.148429	0.0201372	-0.0279504	-0.0689683	-0.093411	-0.194753	0.739163	0.0321607	-0.168268	0.0547311	0.486104	-0.0876731	-0.00627723	-0.0743944	-0.0981724	0.0524246	0.00907348	-0.0857547	-0.0375222	0.322781	-0.0685674	-0.0905899	-0.0809965	-0.213943	-0.130927	-0.0345603	-0.0858476	0.0667272	-0.0171475	-0.0671379	0.176546	-0.046136	-0.0756994	-0.0386791	-0.046136	-0.295219	0.0741267	0.316033
Haemophilus	0.00166111	0.00379543	-0.046397	0.0494064	-0.0220771	-0.109479	-0.0132497	0.263191	-0.0397857	1	-0.0467554	-0.132116	-0.0265857	-0.0996481	-0.0424208	-0.0661805	-0.0182241	-0.0775496	0.203965	-0.080511	0.0365768	-0.0870115	-0.0499531	0.00547148	0.459861	-0.063212	-0.046261	-0.0127714	-0.0868373	0.0836366	0.0301647	-0.0613097	-0.0508316	-0.0309956	-0.0816682	-0.0554276	-0.0291536	-0.0529553	-0.0281025	0.012939	0.118786	0.216602	0.225322	0.104242	-0.0291811	0.225322	-0.122595	-0.0435724	-0.162456
Haemophilus influenzae	-0.0210659	-0.0263254	-0.0247544	-0.0424457	-0.0356635	-0.0614838	-0.0196564	-0.035507	-0.018597	0.049623	-0.0244663	0.0439295	-0.018597	-0.0837443	-0.0204626	-0.0358076	0.0926577	0.0406434	-0.0662723	-0.0671361	-0.0285192	0.254687	-0.060958	-0.018597	-0.0314042	-0.0346243	-0.0435122	-0.0190707	0.0143383	-0.0428275	0.195659	-0.035856	-0.0299427	-0.0289169	0.225209	0.108462	-0.018597	-0.0247529	-0.018597	-0.018597	-0.0232577	-0.0294965	-0.018597	-0.0148438	-0.018597	-0.018597	0.0546781	-0.0235109	0.0970964
Haemophilus parainfluenzae	0.289752	-0.0138567	-0.0332134	-0.000138423	0.176589	0.130203	-0.0412801	-0.0408492	-0.08444	-0.0577453	-0.0233473	-0.211042	0.111281	0.325885	-0.0799612	-0.0766479	-0.274538	0.026394	0.102332	-0.0740089	0.108617	0.0383296	0.194084	-0.0445345	-0.113786	-0.0923104	-0.0163839	-0.0568878	-0.146267	0.284555	0.194539	-0.107071	-0.100421	-0.05362	-0.224463	-0.00275527	-0.00957121	-0.0954597	0.136489	-0.0470727	0.182013	0.00729837	-0.0721008	0.202723	-0.0686976	-0.0721008	-0.205082	0.0345845	0.353618
Hylemonella	-0.0188099	1	-0.0211715	-0.0336435	-0.0305016	0.0608672	-0.0168113	-0.0303677	-0.0159053	0.00379543	-0.020925	-0.0870733	-0.0159053	0.160324	-0.0175009	-0.0306248	0.0216141	0.132074	-0.0566801	0.0455981	0.553137	-0.0775159	0.0667707	-0.0159053	0.338855	-0.0296128	-0.0251272	-0.0163104	-0.00972269	-0.0138486	-0.075636	0.103666	-0.0276312	-0.024776	-0.0635036	0.0668337	-0.0159053	-0.0211702	-0.0159053	-0.0159053	-0.0198914	-0.072849	-0.0159053	-0.0165097	-0.0159053	-0.0159053	-0.111383	-0.0201079	-0.00251426
iii1-15	-0.0132879	-0.0159053	-0.0149561	-0.0256755	-0.0215472	-0.0467999	-0.011876	0.02368	-0.011236	-0.0397857	-0.014782	0.00202564	-0.011236	-0.0812112	0.994512	-0.0216342	0.0888377	-0.0585918	-0.0400404	-0.0421051	-0.0172308	-0.0894322	-0.0368296	-0.011236	-0.0189738	-0.0209193	-0.0350666	-0.0115221	-0.0350649	-0.0259704	-0.104716	-0.0322192	-0.0195195	-0.0175025	0.212889	-0.0878991	-0.011236	-0.0149552	-0.011236	-0.011236	-0.0140519	0.165533	-0.011236	-0.0116629	-0.011236	-0.011236	0.217706	-0.0142048	-0.0975276
Janthinobacterium lividum	-0.0146209	-0.0175009	-0.0164565	-0.0282512	-0.0237087	-0.0461623	-0.0130674	0.0213333	-0.0123631	-0.0424208	-0.0162649	0.00234638	-0.0123631	-0.0701219	1	-0.0238045	0.0832578	-0.0605335	-0.03208	-0.042177	-0.0189593	-0.0848442	-0.0405243	-0.0123631	-0.0208772	-0.0230179	-0.0385843	-0.012678	-0.0375182	-0.0285757	-0.0954413	-0.0345769	-0.0214776	-0.0192583	0.202475	-0.091825	-0.0123631	-0.0164555	-0.0123631	-0.0123631	-0.0154615	0.169217	-0.0123631	-0.0128329	-0.0123631	-0.0123631	0.219669	-0.0156298	-0.0892121
Kingella oralis	-0.0214215	-0.0256411	-0.024111	-0.0200275	-0.0347365	0.172578	0.900809	-0.0345841	-0.0181136	-0.0355632	-0.0207768	-0.114319	-0.0181136	-0.0393644	-0.0190998	-0.0343595	-0.0222275	-0.0136077	-0.0611987	-0.0177234	-0.0277779	-0.0655318	-0.0286893	-0.0181136	-0.0305879	-0.0272175	0.339201	0.902856	-0.0302204	-0.03171	-0.11691	0.153267	-0.00077659	-0.028216	-0.0595948	-0.0531144	-0.0181136	-0.0241095	-0.0181136	-0.0181136	-0.0226532	-0.0186827	-0.0181136	-0.0188019	-0.00511813	-0.0181136	-0.0867322	-0.0228997	-0.0974979
Klebsiella	-0.0132879	-0.0159053	-0.0149561	-0.0256755	0.367127	-0.0467999	-0.011876	-0.0214526	-0.011236	0.012939	-0.014782	0.103076	-0.011236	-0.0812112	-0.0123631	-0.0216342	-0.0506714	0.0264243	-0.0400404	-0.0421051	-0.0172308	0.027719	-0.0368296	-0.011236	-0.0189738	-0.0209193	-0.0350666	-0.0115221	-0.0350649	-0.0259704	-0.104716	-0.0322192	-0.0195195	0.511814	-0.0586463	-0.0667669	-0.011236	-0.0149552	-0.011236	1	-0.0140519	-0.070794	-0.011236	-0.0116629	-0.011236	-0.011236	-0.060835	-0.0142048	-0.0818903
Lachnobacterium	1	-0.0188099	-0.0176874	-0.0303644	0.678539	-0.0254943	0.0435417	-0.0253703	-0.0132879	0.00166111	-0.0174815	0.14983	-0.0132879	-0.0262565	-0.0146209	-0.0255851	-0.0628116	0.0482981	-0.0473526	-0.0497943	-0.0203775	0.135926	-0.0435555	-0.0132879	-0.0224388	-0.0247396	0.00468236	-0.0136263	0.0288663	0.031224	0.100095	-0.0289806	-0.0230841	-0.0184096	-0.080251	-0.0975537	-0.0132879	-0.0176863	-0.0132879	-0.0132879	-0.016618	0.0673752	-0.0132879	-0.0137928	-0.0132879	-0.0132879	0.00492481	-0.0167989	-0.0350724
Lachnospira	0.422641	-0.0316554	-0.0297663	-0.0412125	0.424073	-0.0873903	0.002889	-0.0426959	-0.0223622	0.33693	-0.0294198	0.0201104	-0.0223622	-0.132047	-0.0246055	0.0105014	-0.0953627	0.0200157	0.0346562	-0.0794099	-0.0342933	0.0168157	-0.0732998	-0.0223622	0.662281	-0.0416344	-0.0485323	-0.0229318	-0.0355756	-0.0196437	0.0276582	-0.0543757	-0.0388484	-0.012628	0.00725265	-0.104097	-0.0223622	-0.0297644	-0.0223622	-0.0223622	-0.0279666	0.296783	-0.0223622	-0.0232119	-0.0223622	-0.0223622	-0.0806637	-0.0282709	-0.10178
Lachnospiraceae	-0.02737	-0.0327613	0.934972	0.138641	0.0576262	-0.0525736	0.053614	0.709546	-0.0231435	-0.00258456	-0.0304476	-0.180965	-0.0231435	-0.151302	-0.0254652	0.200063	-0.0485652	-0.0891958	-0.0330575	-0.075485	-0.0354914	-0.125902	-0.0436161	-0.0231435	0.0449747	0.0286348	0.589344	0.0549146	-0.0629918	-0.0490778	-0.0938985	-0.0414046	0.130448	0.045837	-0.0398521	-0.0495854	-0.0231435	0.191125	-0.0231435	0.10968	-0.0289436	0.341477	-0.0231435	-0.0240229	0.0169292	-0.0231435	-0.177962	-0.0292586	-0.153204
Lactobacillaceae	-0.0132879	-0.0159053	-0.0149561	-0.0256755	-0.0215472	-0.0467999	-0.011876	0.02368	-0.011236	-0.0397857	-0.014782	0.00202564	-0.011236	-0.0812112	0.994512	-0.0216342	0.0888377	-0.0585918	-0.0400404	-0.0421051	-0.0172308	-0.0894322	-0.0368296	-0.011236	-0.0189738	-0.0209193	-0.0350666	-0.0115221	-0.0350649	-0.0259704	-0.104716	-0.0322192	-0.0195195	-0.0175025	0.212889	-0.0878991	-0.011236	-0.0149552	-0.011236	-0.011236	-0.0140519	0.165533	-0.011236	-0.0116629	-0.011236	-0.011236	0.217706	-0.0142048	-0.0975276
Lactobacillales	0.0482981	0.132074	-0.0749847	-0.120769	0.00497776	-0.0875341	-0.0558658	-0.0929321	0.0234424	-0.0775496	-0.0413649	-0.0992976	-0.0241111	-0.00904772	-0.0605335	-0.0776226	-0.140657	1	0.0496317	-0.10838	0.220609	0.451503	-0.0839747	0.0136535	-0.0695557	-0.0781035	-0.0149253	-0.0595961	-0.101562	-0.0195693	0.143849	-0.048413	-0.0834766	0.135507	-0.168429	-0.105217	0.00929771	-0.0666225	0.0160094	0.0264243	-0.0715572	0.0602475	-0.0585918	-0.059466	0.0275898	-0.0585918	-0.168093	0.0157454	0.385791
Lactobacillus	-0.0189473	-0.0226796	-0.0012993	-0.00349804	-0.0307244	0.00545175	0.275347	-0.0305896	-0.0160215	0.204063	-0.0210779	0.018164	-0.0160215	-0.0700205	-0.0176287	0.100541	0.329176	-0.0809562	-0.0570942	-0.0600382	-0.0245696	0.138538	-0.0525158	-0.0160215	-0.027055	0.028188	0.0613871	0.276188	-0.0459638	-0.0339277	-0.139998	0.000359172	0.0176007	-0.0227445	-0.107178	-0.0798694	-0.0160215	0.0894492	-0.0160215	-0.0160215	0.0769264	0.0631919	0.948324	-0.0166303	-0.0160215	0.948324	-0.177211	-0.0202548	-0.137383
Lactobacillus delbrueckii	-0.0132879	-0.0159053	-0.0149561	-0.0256755	-0.0215472	-0.0467999	-0.011876	-0.0214526	-0.011236	0.225322	-0.014782	0.0682303	-0.011236	-0.0458262	-0.0123631	-0.0216342	0.330142	-0.0585918	-0.0400404	-0.0421051	-0.0172308	0.16302	-0.0368296	-0.011236	-0.0189738	-0.0209193	-0.0350666	-0.0115221	-0.0350649	-0.0259704	-0.104716	-0.0322192	-0.0195195	-0.0175025	-0.098025	-0.0878991	-0.011236	-0.0149552	-0.011236	-0.011236	0.087626	0.0804971	1	-0.0116629	-0.011236	1	-0.135635	-0.0142048	-0.0975276
Lactobacillus iners	-0.0176863	-0.0211702	0.132578	0.0831632	-0.0286796	-0.0622912	-0.0158071	0.0224036	-0.0149552	-0.0529553	-0.0196751	-0.164944	-0.0149552	-0.0971911	-0.0164555	0.702555	0.140416	-0.0666225	-0.0532944	-0.0560424	-0.0229344	-0.0755369	-0.0490207	-0.0149552	-0.0252544	-0.0278439	-0.0466741	-0.0153361	0.369623	-0.034567	-0.102927	-0.0428841	0.297632	-0.00645003	0.0912997	0.106629	-0.0149552	1	-0.0149552	-0.0149552	-0.0187032	-0.0342641	-0.0149552	-0.0155235	-0.0149552	-0.0149552	-0.0874641	-0.0189068	-0.000738644
Lactobacillus salivarius	-0.0132879	-0.0159053	-0.0149561	-0.0256755	-0.0215472	-0.0467999	-0.011876	-0.0214526	-0.011236	-0.0309685	-0.014782	-0.144271	-0.011236	-0.0808367	-0.0123631	-0.0216342	-0.0601035	0.852454	-0.0400404	-0.0421051	-0.0172308	0.380759	-0.0368296	-0.011236	-0.0189738	-0.0209193	-0.0350666	-0.0115221	-0.0350649	-0.0259704	0.064928	-0.0322192	-0.0195195	-0.0175025	-0.098025	-0.0878991	-0.011236	-0.0149552	-0.011236	-0.011236	-0.0140519	-0.0235053	-0.011236	-0.0116629	-0.011236	-0.011236	-0.126975	-0.0142048	0.271191
Lactococcus	-0.0132879	-0.0159053	0.181925	0.0670799	0.537452	0.168207	-0.011876	-0.0214526	-0.011236	-0.00608355	-0.014782	-0.122259	-0.011236	-0.049007	-0.0123631	0.240667	-0.0166943	-0.053701	-0.0400404	-0.0421051	0.225603	-0.0894322	0.711506	-0.011236	-0.0189738	0.213986	-0.0350666	-0.0115221	0.000201315	-0.0259704	-0.00535914	0.0329703	0.064047	0.025999	-0.098025	0.276815	-0.011236	-0.0149552	-0.011236	-0.011236	-0.0140519	0.0430159	-0.011236	-0.0116629	-0.011236	-0.011236	-0.0115052	0.187603	-0.0600445
Leptotrichia	-0.0445872	-0.0496944	-0.0885125	0.0976997	-0.0908965	0.282346	0.354496	-0.122951	0.00625889	-0.150088	-0.0813979	-0.0194775	-0.0180038	-0.227699	0.0618547	-0.0744691	0.349255	-0.143588	-0.0514186	0.266871	-0.102745	-0.206299	0.0867076	-0.00376802	-0.0576586	-0.0121923	-0.00289319	0.362424	0.078419	-0.0936529	-0.0663792	0.426995	-0.0694593	0.0473315	0.167745	-0.0899095	-0.0678288	-0.0861758	-0.0347539	-0.0678288	-0.0824322	-0.0267535	-0.0440031	-0.0684302	-0.00111449	-0.0440031	0.230523	-0.0601156	-0.160058
Leptotrichia buccalis	-0.0226107	-0.0270646	-0.0254495	0.174827	-0.0366649	0.520979	0.036713	-0.036504	-0.0191192	-0.0342101	-0.0251532	-0.170134	-0.0191192	-0.0692983	-0.0210372	0.00156597	-0.00323716	-0.0674192	-0.0681331	0.325031	-0.02932	-0.100199	0.23595	-0.0191192	-0.0268828	0.0331444	-0.0357805	0.0489732	-0.0488926	-0.0130613	0.190085	0.651828	0.00210616	-0.0297824	-0.0578713	-0.0960892	-0.0191192	-0.0254479	-0.0191192	-0.0191192	-0.0239108	0.0740292	-0.0191192	-0.0198457	0.068526	-0.0191192	0.0304545	-0.024171	0.0111292
Megasphaera geminatus	-0.0200144	-0.0239568	0.166892	0.0505671	0.505359	0.137579	-0.0178878	-0.0312354	-0.0169238	-0.0139518	-0.0222649	-0.0932978	-0.0169238	-0.0751897	-0.0186215	0.219774	-0.0205189	-0.0256921	-0.0603096	-0.0634193	0.207678	-0.0173092	0.692236	-0.0169238	-0.0285787	0.194493	-0.0422379	-0.0173548	0.0137988	-0.0391171	-0.0229554	0.0230492	0.0527393	0.0154902	-0.0826707	0.256579	-0.0169238	-0.0225258	-0.0169238	-0.0169238	-0.0211651	0.0489396	-0.0169238	-0.0142839	-0.0169238	-0.0169238	-0.0396247	0.172763	-0.0732974
Megasphaera micronuciformis	-0.0604312	-0.0944894	-0.112043	-0.00189451	-0.115862	-0.154834	-0.0798776	-0.109462	0.0134481	-0.152836	-0.0674065	0.318438	-0.0444033	-0.392207	-0.0543221	0.026368	0.171278	-0.10468	-0.0453192	0.0933128	-0.0909662	0.133057	-0.134386	-0.0223774	-0.069137	0.136234	-0.087443	-0.0797025	0.232053	-0.167171	-0.360241	0.0314204	-0.0325766	-0.132525	0.589561	-0.0113827	-0.0731806	0.0445995	-0.077659	-0.0797547	-0.0573462	-0.255065	0.0318303	-0.0932385	0.0912792	0.0318303	0.338575	-0.0225212	-0.123186
Microbacterium	-0.0132879	-0.0159053	-0.0149561	-0.0256755	-0.0215472	-0.0467999	-0.011876	-0.00858271	-0.011236	-0.0397857	-0.014782	0.0323112	-0.011236	-0.0711284	-0.0123631	-0.0216342	0.0389972	0.0537023	-0.0400404	-0.0421051	-0.0172308	0.0277951	-0.0368296	-0.011236	-0.0189738	-0.0209193	0.0366421	-0.0115221	-0.0258637	-0.0259704	-0.0665137	-0.0322192	-0.0195195	-0.0175025	0.000485686	-0.0561802	-0.011236	-0.0149552	-0.011236	-0.011236	-0.0140519	-0.0464168	-0.011236	-0.0116629	-0.011236	-0.011236	0.0370926	-0.0142048	-0.0897039
mitochondria	-0.0132879	-0.0159053	-0.0149561	-0.0256755	-0.0215472	-0.0467999	-0.011876	0.02368	-0.011236	-0.0397857	-0.014782	0.00202564	-0.011236	-0.0812112	0.994512	-0.0216342	0.0888377	-0.0585918	-0.0400404	-0.0421051	-0.0172308	-0.0894322	-0.0368296	-0.011236	-0.0189738	-0.0209193	-0.0350666	-0.0115221	-0.0350649	-0.0259704	-0.104716	-0.0322192	-0.0195195	-0.0175025	0.212889	-0.0878991	-0.011236	-0.0149552	-0.011236	-0.011236	-0.0140519	0.165533	-0.011236	-0.0116629	-0.011236	-0.011236	0.217706	-0.0142048	-0.0975276
Mogibacterium	-0.080251	-0.0635036	-0.0974381	0.103359	-0.0794542	-0.0493126	-0.0940207	-0.153531	0.0163193	-0.0816682	-0.059938	0.22986	-0.0758428	-0.306075	0.202475	0.0777581	0.155142	-0.168429	-0.0756682	0.261932	-0.0798634	-0.0265517	-0.0664475	-0.098025	0.0142337	-0.019221	-0.175024	-0.0919399	0.0648559	-0.130951	-0.285596	-0.00107461	-0.0301923	-0.0998987	1	0.0560264	-0.098025	0.0912997	0.0197748	-0.0586463	-0.110982	-0.121266	-0.098025	-0.0972357	0.0326607	-0.098025	0.405725	-0.0606704	-0.137662
Moraxella	-0.0132879	-0.0159053	-0.0149561	-0.0256755	-0.0215472	-0.0308784	-0.011876	0.0172665	-0.011236	0.0924852	-0.014782	-0.120961	-0.011236	0.00389272	-0.0123631	-0.0216342	-0.0494555	-0.0470747	-0.0400404	-0.0421051	-0.0172308	-0.0894322	-0.0368296	-0.011236	-0.0189738	-0.0209193	-0.013493	-0.0115221	-0.0350649	-0.00538895	0.100519	-0.0322192	-0.0195195	-0.0175025	-0.098025	-0.0759708	-0.011236	-0.0149552	-0.011236	-0.011236	-0.0140519	-0.0386322	-0.011236	-0.0116629	-0.011236	-0.011236	-0.135635	-0.0142048	-0.0857588
Moryella	-0.0231054	0.502259	-0.0260063	-0.0422925	-0.0374671	0.0371636	-0.0206504	-0.0373026	-0.0195375	-0.064899	-0.0257036	-0.0873754	-0.0195375	0.0765032	-0.0214974	-0.0376184	0.0171813	-0.00495555	-0.0696238	0.0408892	-0.0299615	0.115577	0.138311	-0.0195375	0.285485	-0.0363753	-0.0609751	-0.0200351	-0.0262976	-0.0252035	-0.0847137	0.0782914	-0.0339412	-0.030434	-0.0844679	0.0615579	-0.0195375	-0.0260047	-0.0195375	-0.0195375	-0.0244339	-0.0855406	-0.0195375	-0.0202799	-0.0195375	-0.0195375	-0.00753471	0.0192873	-0.0441334
Mycoplasma	-0.0230841	-0.0276312	0.0487934	0.624746	0.00876206	-0.0446684	-0.0206314	-0.0372682	-0.0195195	-0.0508316	-0.0156644	-0.106563	-0.0195195	-0.11676	-0.0214776	0.301273	0.0543599	-0.0834766	-0.0425637	-0.0571297	-0.00986655	-0.114754	0.098581	-0.0195195	-0.0297199	0.215136	0.443347	-0.0200167	-0.0373334	-0.043353	-0.0420472	-0.00895074	1	-0.0179491	-0.0301923	0.326683	-0.0195195	0.297632	0.0673883	-0.0195195	-0.0244114	-0.0223235	-0.0195195	-0.0200497	-0.0195195	-0.0195195	-0.148091	-0.00800011	-0.14529
Mycoplasmataceae	-0.0174815	-0.020925	-0.0196763	-0.0337787	-0.0283475	-0.06157	-0.0156241	-0.0282231	-0.014782	-0.0467554	1	0.175452	-0.014782	-0.0256642	-0.0162649	-0.028462	-0.0712683	-0.0413649	-0.0526773	-0.0553935	-0.0226688	-0.0471982	-0.0484531	-0.014782	-0.024962	-0.0275215	0.0267623	-0.0151585	-0.014843	-0.0341667	0.0195868	-0.0351834	-0.0156644	-0.0230263	-0.059938	0.195779	-0.014782	-0.0196751	-0.014782	-0.014782	-0.0184867	-0.0826115	-0.014782	-0.0153437	-0.014782	-0.014782	0.178083	-0.0186879	-0.0385534
Neisseria	-0.0262565	0.160324	-0.100527	-0.124428	-0.12689	0.155666	-0.0473426	-0.0353728	-0.00418875	-0.0996481	-0.0256642	-0.21902	0.101262	1	-0.0701219	-0.127145	-0.190479	-0.00904772	0.0212576	-0.00730937	0.0426921	-0.0356683	0.0520742	-0.0658349	-0.0275526	-0.130334	-0.123715	-0.0406131	-0.0958542	0.35747	0.184339	-0.0557889	-0.11676	-0.00489065	-0.306075	-0.157216	0.217706	-0.0971911	-0.0114984	-0.0812112	-0.0750588	-0.189767	-0.0458262	-0.0559744	-0.0798601	-0.0458262	-0.222499	-0.0822649	0.281181
Neisseria cinerea	0.0196063	0.0121347	-0.0257246	0.00207644	-0.0370612	-0.0468192	-0.0204268	-0.00274066	-0.0193259	0.290605	0.0822319	-0.148597	-0.0193259	0.00725761	-0.0212646	-0.0372109	-0.0866954	-0.0448487	0.207301	-0.0719734	0.0254536	-0.10774	-0.0417319	-0.0193259	-0.0275056	-0.0348733	-0.0133755	-0.0198181	-0.0531596	-0.0192416	0.172731	-0.035264	-0.0272781	-0.0277183	-0.137283	-0.0517788	-0.0193259	-0.025723	-0.0193259	-0.0193259	-0.0241692	0.0170997	-0.0193259	-0.019944	-0.0193259	-0.0193259	-0.156294	-0.0244323	-0.136676
Neisseriaceae	0.00222155	-0.0292268	0.0253708	-0.0264737	-0.0127552	0.0473719	0.418583	0.000454855	-0.023846	-0.0400888	-0.0296895	-0.15828	0.0233052	-0.101014	-0.0280545	-0.0366112	0.029298	-0.0479105	-0.0480793	-0.0726052	-0.0352683	0.183162	-0.0463767	0.0362539	-0.0381655	-0.0360451	0.156442	0.418102	-0.0227492	-0.0452495	0.0475772	0.015045	-0.0335591	0.0315592	-0.00929081	0.0383007	-0.0258998	-0.0250819	0.029112	0.00551581	-0.019135	-0.0152122	-0.0258998	-0.0133221	-0.0182711	-0.0258998	0.0113103	0.00575754	-0.0665005
Odoribacter	0.175493	-0.0211422	-0.0198805	-0.0325255	0.110834	-0.055526	-0.00437758	-0.028516	-0.0149355	-0.0476958	0.132891	0.0440286	-0.0149355	-0.0337743	-0.0164337	-0.0287574	-0.0555208	0.0783862	0.10118	-0.0559684	-0.0229041	-0.00733313	-0.048956	-0.0149355	-0.0252211	-0.0278071	-0.0103585	-0.0153159	-0.0334113	-0.0236175	-0.0218851	-0.03975	-0.0247251	-0.0232653	-0.0913302	-0.0233486	-0.0149355	-0.0198793	-0.0149355	-0.0149355	-0.0186785	0.084827	-0.0149355	-0.015503	-0.0149355	-0.0149355	-0.0282043	-0.0188818	0.0892934
Oribacterium	0.00492481	-0.111383	-0.147106	-0.0574221	-0.010019	0.0801015	-0.122785	-0.0411284	0.396435	-0.122595	0.178083	0.304195	-0.0600079	-0.222499	0.219669	-0.0901105	0.198929	-0.168093	-0.00862678	0.28846	-0.154354	-0.0748268	-0.0779287	0.019941	-0.115266	-0.0444118	-0.21684	-0.12482	0.028528	-0.12008	-0.136449	0.079476	-0.148091	0.073827	0.405725	0.220698	-0.013805	-0.0874641	-0.0954728	-0.060835	-0.0823124	-0.240219	-0.135635	-0.0975807	0.0119192	-0.135635	1	-0.105005	-0.154648
Oscillospira	-0.0185826	-0.022243	0.117203	0.0703765	-0.030133	-0.0564008	-0.0166082	-0.0300008	-0.0157131	-0.055639	-0.0206722	-0.154763	-0.0157131	-0.00282425	-0.0172894	0.632193	0.0882796	-0.0607378	0.0103868	-0.0588825	-0.0240966	-0.0856674	0.100215	-0.0157131	-0.0265342	-0.0292549	-0.0490394	-0.0161133	-0.021204	0.0689381	-0.0691083	-0.0450574	0.265826	-0.00921774	0.049515	0.106744	-0.0157131	0.743059	-0.0157131	-0.0157131	-0.019651	-0.0655533	-0.0157131	-0.0163101	-0.0157131	-0.0157131	-0.0940233	-0.0198649	-0.0594829
Oxalobacteraceae	-0.0158278	-0.0189456	-0.017815	-0.0305834	-0.0256659	-0.054465	-0.0141461	0.0952339	-0.0133837	-0.0449719	-0.0176076	-0.143931	-0.0133837	-0.0877732	-0.0147263	-0.0257696	0.0189817	0.0636774	-0.0476942	-0.0408469	-0.0205244	-0.0383267	-0.0438696	-0.0133837	-0.0226007	-0.024918	-0.0417695	-0.0137246	0.87276	-0.0309347	-0.0824385	0.00351597	-0.0204241	-0.0208481	-0.0236694	-0.104701	-0.0133837	0.40048	-0.0133837	-0.0133837	-0.0167379	-0.0459577	-0.0133837	-0.0138923	-0.0133837	-0.0133837	-0.0539617	-0.01692	0.243766
Paenibacillus	-0.0253703	-0.0303677	0.748265	-0.0490218	-0.0411397	-0.0607936	-0.0226747	1	-0.0214526	0.263191	-0.0282231	-0.152698	-0.0214526	-0.0353728	0.0213333	-0.0413059	-0.0481423	-0.0929321	-0.0764486	-0.047664	-0.0328984	-0.121343	-0.0703182	-0.0214526	-0.0362264	-0.0399409	0.426627	-0.021999	0.0445051	0.0870372	-0.0306808	-0.0613312	-0.0372682	-0.0334172	-0.153531	-0.121519	0.196409	0.0224036	-0.0214526	-0.0214526	-0.00949446	0.214081	-0.0214526	-0.0222678	-0.0214526	-0.0214526	-0.0411284	-0.027121	-0.102096
Parabacteroides	-0.00158672	-0.0253549	0.780104	-0.0404822	0.0169704	-0.0619433	-0.0179032	0.620431	-0.0179114	-0.0401951	-0.0235642	-0.190343	-0.00166581	-0.080992	-0.0197082	-0.0227257	-0.0846027	-0.0152552	-0.063829	-0.0662693	-0.0274678	0.0040335	-0.0535739	-0.0179114	-0.00263673	-0.0271764	0.449958	-0.0183676	-0.0538741	-0.0375514	-0.107205	-0.0495519	-0.0305674	-0.0083774	-0.12388	0.0857645	-0.0179114	-0.0238403	-0.0179114	0.0109284	-0.0224003	0.311382	-0.0179114	-0.018592	-0.0179114	-0.0179114	-0.170931	-0.022644	-0.0112285
Parabacteroides distasonis	-0.0132879	-0.0159053	-0.0149561	-0.021784	-0.0215472	-0.0467999	-0.011876	-0.0214526	-0.011236	-0.0291811	-0.014782	-0.0203469	-0.011236	-0.0798601	-0.0123631	-0.0216342	-0.0362001	0.0275898	-0.0400404	-0.0421051	-0.0172308	-0.0187433	-0.0368296	-0.011236	-0.0189738	-0.0209193	-0.0264184	-0.0115221	-0.0350649	-0.0259704	-0.0849706	-0.0322192	-0.0195195	-0.0175025	0.0326607	-0.0496456	-0.011236	-0.0149552	-0.011236	-0.011236	-0.0140519	0.356195	-0.011236	-0.0116629	1	-0.011236	0.0119192	-0.0142048	-0.0267615
Parascardovia	0.100168	-0.00195477	-0.0338903	-0.0395918	0.212348	0.0840802	0.662473	-0.0563131	-0.0319407	-0.0553093	-0.0363253	-0.162055	-0.0117537	-0.109292	-0.0351448	0.0495669	-0.00402757	-0.0177377	-0.0804562	-0.0189123	0.0185748	-0.077378	-0.0631305	0.0372719	0.11068	0.00392998	0.201082	0.657012	-0.0561761	-0.0431638	0.0268524	0.379773	-0.017916	-0.00329933	-0.0233163	-0.0663291	-0.0102608	-0.022554	-0.0259849	-0.0319407	-0.0192799	0.232579	-0.0319407	-0.0118676	0.011307	-0.0319407	-0.088567	0.0106571	-0.136178
Peptococcus	-0.0450852	0.130373	-0.00146451	0.581577	0.0893204	0.16166	-0.0402948	-0.07152	-0.0381231	-0.0600159	-0.0127264	-0.145717	-0.0381231	-0.0123635	-0.0419475	0.0112405	-0.0474985	-0.134099	-0.0797015	0.0495054	0.00232025	-0.114936	0.246566	0.13183	0.0754214	0.154992	0.364379	-0.0378172	-0.0762502	-0.0729924	-0.0334651	-0.00243581	0.733055	-0.0449935	-0.00337356	0.321507	-0.0381231	-0.0507424	0.0203751	-0.0381231	0.0538122	-0.101386	-0.0381231	0.0649682	-0.0381231	-0.0381231	-0.0337885	0.02374	-0.0411767
Peptostreptococcaceae	-0.0435555	0.0667707	0.0966723	0.225894	0.343043	0.460154	-0.0389276	-0.0703182	-0.0368296	-0.0499531	-0.0484531	-0.154962	0.282914	0.0520742	-0.0405243	0.158915	-0.100493	-0.0839747	0.00406365	0.204914	0.123223	-0.0791481	1	-0.0368296	0.0092688	0.160279	-0.0332405	-0.0315902	-0.071656	0.0851258	0.0641867	0.100035	0.098581	-0.0251783	-0.0664475	0.19095	-0.0368296	-0.0490207	0.104672	-0.0368296	-0.0460597	-0.09789	-0.0368296	-0.0382291	-0.0368296	-0.0368296	-0.0779287	0.107716	0.165292
Peptostreptococcus	-0.0495725	0.014742	-0.0404347	-0.031547	0.0245812	0.315589	-0.0703634	-0.0792339	0.170055	0.0147623	-0.0602726	-0.0656112	-0.0665712	-0.0497264	-0.0732494	-0.0131786	0.0642735	-0.116282	-0.120619	0.233918	0.0490834	-0.125476	0.153243	-0.0665712	-0.0180179	0.000557538	-0.174507	-0.0644237	0.225381	-0.035246	-0.0447458	0.284561	-0.0658243	-0.0879393	0.0395831	0.36998	-0.0665712	0.0723609	-0.002549	-0.0665712	0.538081	-0.0890364	0.0371963	0.555844	-0.0665712	0.0371963	0.0773457	0.141278	-0.0603037
Peptostreptococcus anaerobius	-0.0132879	-0.0159053	-0.0149561	0.620093	-0.0215472	-0.0373855	-0.011876	-0.0214526	-0.011236	-0.0280539	-0.014782	-0.0518655	-0.011236	-0.0812112	-0.0123631	-0.0216342	0.0116732	-0.0585918	-0.0400404	-0.0421051	-0.0172308	-0.0894322	0.0578968	-0.011236	-0.0189738	0.175331	0.500706	-0.0115221	-0.0350649	-0.0259704	-0.0246211	-0.0322192	0.925897	-0.0175025	-0.0717384	0.271816	-0.011236	-0.0149552	-0.011236	-0.011236	-0.0140519	-0.0307649	-0.011236	-0.0116629	-0.011236	-0.011236	-0.116431	-0.0142048	-0.0975276
Phascolarctobacterium	-0.0163457	-0.0195654	-0.0183978	0.000755473	0.392393	-0.0572921	-0.0146089	-0.0263893	-0.0138216	0.00315618	-0.0181837	0.102942	-0.0138216	-0.0988029	-0.0152081	0.0510236	-0.0583676	0.0175946	-0.0492545	-0.0507222	-0.0211959	0.0242662	-0.0453049	-0.0138216	0.0114449	0.0802553	-0.0417269	-0.0141736	-0.043134	-0.0303121	-0.116583	-0.0382788	-0.0186555	0.506913	-0.0371032	-0.0727605	-0.0138216	-0.0183967	-0.0138216	0.985383	-0.0172855	-0.0464703	-0.0138216	-0.0143468	-0.0138216	-0.0138216	-0.0633943	-0.0174736	-0.0967709
Porphyromonas	0.00731203	0.0180916	-0.0511015	-0.0394366	-0.00835524	0.243144	0.0984386	-0.11177	0.0716673	-0.0235546	-0.0186401	-0.220991	0.020344	0.417329	-0.0649021	-0.0244396	-0.166846	-0.0574234	0.137244	0.168344	0.0162591	0.0344356	0.272707	-0.059391	-0.036304	-0.0790552	0.0219353	0.0991468	-0.145334	0.250095	0.138898	-0.0176223	0.0626041	-0.104033	-0.0735903	-0.0443798	-0.0818516	-0.0791506	0.495073	-0.0818516	-0.0312244	-0.172011	0.0722727	-0.0276611	-0.0776412	0.0722727	-0.192368	-0.0611621	0.276112
Porphyromonas endodontalis	-0.0271182	0.0723102	0.128958	0.15486	0.0550157	0.0739325	-0.0302801	-0.0614566	-0.0322186	-0.0829578	0.358778	-0.0844367	0.00528635	-0.128259	-0.0354506	0.764396	0.0637399	-0.0681786	-0.0830296	-0.0277318	-0.00132842	-0.0216441	0.195134	-0.0322186	0.0202762	0.243778	-0.054885	-0.0267764	-0.0417528	-0.051609	-0.0632209	0.013151	0.264845	-0.024743	0.038913	0.285809	-0.0322186	0.692017	0.0130478	-0.0322186	0.0330048	-0.0517904	-0.0322186	0.0411101	-0.0267402	-0.0322186	-0.0222437	-0.000458987	-0.149767
Prevotella	-0.0347846	0.151045	0.701526	-0.0210082	0.0219816	0.0362297	0.014902	0.680976	-0.0553656	0.112829	-0.0540581	-0.131866	-0.0548123	-0.148295	-0.0658257	0.02991	0.201676	-0.143375	-0.141998	0.0296894	-0.00151105	-0.0939532	0.0296223	0.0280308	0.0639407	0.0545688	0.431175	0.0150297	0.0671862	-0.0195615	-0.188981	-0.0516716	0.0416441	-0.0808334	-0.0946029	-0.0605628	-0.04341	-0.00690857	-0.0281489	-0.0576666	-0.0446175	0.104727	0.241898	-0.0575099	-0.0537599	0.241898	-0.11382	-0.0167789	-0.229209
Prevotella copri	-0.0146048	-0.0174816	-0.0164384	-0.0214679	-0.0236826	-0.0491403	-0.013053	-0.0235787	-0.0123495	-0.031805	-0.016247	-0.0278271	0.0921048	-0.069066	-0.0135884	-0.0237783	-0.0409397	0.0249837	-0.0440087	-0.0462779	-0.0189384	-0.0142696	-0.00745221	-0.0123495	-0.0208542	-0.0229925	-0.0299299	-0.0126641	-0.0381833	-0.0274834	-0.0780833	-0.0354123	-0.021454	-0.0192371	0.0246899	-0.0535988	-0.0123495	-0.0164374	-0.0123495	-0.0123495	-0.0154445	0.355087	-0.0123495	-0.0128187	0.994652	-0.0123495	0.00567084	-0.0156126	0.00634346
Prevotella intermedia	-0.0303644	-0.0336435	0.00509579	1	0.00203623	0.139037	-0.0271381	-0.0490218	-0.0256755	0.0494064	-0.0337787	-0.0440544	0.00217689	-0.124428	-0.0282512	0.24707	-0.034524	-0.120769	-0.0276577	-0.000340974	-0.0171004	-0.142237	0.225894	-0.0256755	-0.0288399	0.385673	0.268522	-0.0218276	-0.0667781	-0.0476167	-0.0287895	0.0118894	0.624746	-0.0336615	0.103359	0.139967	-0.0256755	0.0831632	-0.0256755	-0.0256755	-0.0321102	-0.0980621	-0.0256755	-0.0266511	-0.021784	-0.0256755	-0.0574221	-0.0139489	-0.0421687
Prevotella melaninogenica	0.14983	-0.0870733	-0.187332	-0.0440544	0.0748721	-0.237624	-0.114106	-0.152698	0.0309543	-0.132116	0.175452	1	-0.0732415	-0.21902	0.00234638	-0.117567	-0.067543	-0.0992976	-0.0320066	-0.0132137	-0.103388	0.128065	-0.154962	0.082052	-0.132521	-0.00123052	-0.149809	-0.126866	-0.123024	-0.159469	-0.200195	-0.14655	-0.106563	0.0156402	0.22986	-0.073868	-0.0403906	-0.164944	-0.0779599	0.103076	0.018033	-0.28648	0.0682303	-0.0412245	-0.0203469	0.0682303	0.304195	-0.0896836	-0.16312
Prevotella nanceiensis	0.114204	0.0304145	-0.0904394	-0.00137822	0.0764079	0.120992	-0.076305	-0.13852	0.11481	-0.0976482	-0.071357	-0.0116707	0.0269292	0.248035	-0.0947497	-0.0492433	-0.125277	-0.0038051	-0.0150155	0.0827998	0.106066	0.0492482	0.120074	0.023331	-0.0965243	-0.111265	-0.134681	-0.083403	-0.105254	-0.00783744	0.0551486	-0.0947131	-0.0670546	-0.102492	0.11658	0.00540528	-0.032128	-0.0884873	0.356933	-0.0442195	-0.0235347	-0.235068	-0.0311204	-0.0117626	-0.05251	-0.0311204	0.092261	-0.0704566	0.230672
Prevotella nigrescens	-0.0286226	-0.0365627	0.080077	0.00145392	0.229232	-0.00553255	-0.026342	-0.0628444	-0.0139714	-0.0253769	-0.0378564	-0.197058	-0.0329624	-0.146021	-0.0362691	0.243023	-0.00820552	-0.0566266	-0.102092	-0.108485	0.0818107	-0.0710539	0.302451	-0.0329624	0.0155447	0.202109	-0.0938178	-0.0254113	-0.0384458	-0.0498372	0.251767	-0.0319966	0.0586417	-0.0227244	-0.0533157	0.264055	-0.0329624	0.111343	-0.0258973	-0.0329624	0.0650071	0.269876	-0.0329624	0.076157	-0.0329624	-0.0329624	-0.114601	0.170678	-0.181667
Prevotella pallens	-0.10577	0.128856	-0.115123	-0.0883974	-0.134343	-0.143742	-0.0974748	-0.113218	0.0832228	-0.193668	-0.105753	0.142289	-0.0391436	-0.224884	0.0648207	-0.0435735	0.550125	-0.176371	-0.159697	0.0482566	-0.118716	-0.166697	-0.133479	0.0524409	0.0435726	-0.0252529	-0.201212	-0.0940911	0.431316	-0.142903	-0.355174	0.0328717	-0.0908885	-0.135812	0.351842	0.0977275	-0.0993566	0.105037	-0.0418826	-0.0962127	0.0045123	-0.267898	0.0293656	0.00629185	-0.0215787	0.0293656	0.381007	-0.0574771	-0.10358
Prevotella tannerae	-0.0366463	-0.0367	-0.0296332	-0.0212303	-0.05552	0.230727	-0.0287643	-0.0551321	0.141776	-0.0620102	-0.0288745	-0.0919416	-0.0309873	-0.0998491	-0.0340959	0.00287193	0.0815495	-0.0256684	-0.0725387	0.358899	-0.0434735	0.0485916	0.0318932	-0.0309873	0.0457478	-0.0415334	-0.0550369	-0.02675	0.011744	-0.0027559	-0.0708968	0.0710187	0.0082167	-0.0463789	0.208141	0.198705	-0.0309873	0.0330757	-0.0309873	-0.0309873	-0.0334857	-0.165147	0.0128747	-0.0298656	-0.0309873	0.0128747	0.0320742	0.257987	-0.0781243
Pseudomonadaceae	-0.0254339	-0.0304438	-0.028627	-0.0491446	-0.0412427	-0.088034	-0.0227315	0.0633461	-0.0215064	0.124041	-0.0282938	0.0923697	-0.0215064	-0.0472307	-0.0236638	-0.0414093	0.23575	-0.0847398	-0.0404455	-0.0805919	-0.0329808	0.148946	-0.0704944	-0.0215064	-0.0363171	-0.0400409	-0.0671197	-0.0220541	0.442399	-0.0482121	-0.14073	-0.0517449	-0.0373616	-0.0335009	-0.111256	-0.16651	-0.0215064	0.204573	-0.0215064	-0.0215064	0.109119	0.00643101	0.739511	-0.0223235	-0.0215064	0.739511	-0.0917119	-0.0271889	0.0159814
Pseudomonas	-0.00499838	-0.0222389	-0.0209118	-0.0358996	-0.0301274	-0.0596475	-0.0166051	0.0213277	-0.0157102	0.0161022	-0.0206683	0.0317827	-0.0157102	-0.0656265	-0.0172862	-0.0302491	0.0385802	-0.0224687	-0.0559848	-0.0588715	-0.0240921	-0.123074	-0.0514954	-0.0157102	-0.0265293	-0.0292495	-0.0235186	-0.0161103	0.508308	-0.034012	-0.0721368	-0.045049	-0.0175962	-0.0237089	0.0524996	-0.0502395	-0.0157102	0.156824	-0.0157102	-0.0157102	-0.0196474	-0.0278795	-0.0157102	0.00198045	-0.0157102	-0.0157102	-0.0527623	-0.0198612	0.0300049
Ralstonia	-0.0209494	0.046059	-0.0235796	-0.0404796	-0.0259777	-0.0689759	-0.0187235	0.524789	-0.0177144	0.50936	-0.0233051	-0.0519044	-0.0177144	0.0121633	-0.0194915	-0.0341082	-0.0153511	-0.0349751	-0.0114384	-0.0485082	0.0720666	-0.0740515	-0.058065	-0.0177144	-0.0299138	-0.0329811	-0.0466466	-0.0181656	-0.0468506	0.191695	-0.0322817	0.0341036	-0.0162758	-0.00160007	-0.0646413	-0.0850147	-0.0177144	-0.0235781	-0.0177144	0.00308223	-0.022154	-0.00790161	-0.0177144	-0.0183875	-0.0177144	-0.0177144	0.0882678	-0.0223951	-0.110069
RF39	-0.0230441	-0.00785397	0.00483029	-0.0290524	0.0499899	-0.0343662	-0.0205956	-0.0372036	-0.0194856	0.210007	-0.0256353	0.0657445	-0.00180125	-0.0567731	-0.0214403	0.00347253	0.329196	-0.0709764	-0.0627374	-0.0212701	0.0080669	0.0890377	0.062522	-0.0194856	-0.0157924	0.000431009	-0.046545	-0.0192684	0.0337294	-0.0435478	-0.118027	-0.0328148	-0.0148555	-0.023555	-0.0643235	-0.0335971	-0.0194856	-0.0259356	-0.0194856	-0.0194856	0.0674613	0.0545288	0.893811	-0.0119987	-0.0194856	0.893811	-0.121526	0.00690313	-0.124231
Rikenellaceae	0.367653	-0.0319545	-0.0300476	-0.0406257	0.366752	-0.0889717	-0.000567407	-0.0430994	-0.0225736	0.289768	-0.0296978	-0.0175265	-0.0225736	-0.154255	-0.0248381	0.00356644	-0.0854764	-0.00235467	-0.0804432	-0.0807368	-0.0346174	-0.0178094	-0.0739925	-0.0225736	0.576598	-0.0420279	-0.0467274	-0.0231485	-0.0404051	-0.0240379	-0.0538709	-0.0561699	-0.0392156	-0.0156638	0.0571422	-0.0920227	-0.0225736	-0.0300457	-0.0225736	-0.0225736	-0.0282309	0.478004	-0.0225736	-0.0234313	0.568576	-0.0225736	-0.0473235	-0.0285381	-0.107217
Roseateles depolymerans	-0.0132879	-0.0159053	-0.0149561	-0.0256755	-0.0215472	-0.0467999	-0.011876	-0.0214526	-0.011236	-0.0336303	-0.014782	0.106576	-0.011236	0.0779912	-0.0123631	-0.0216342	-0.0224437	-0.0300068	0.177417	-0.0421051	-0.0172308	0.0336613	-0.0368296	-0.011236	-0.0189738	-0.0209193	-0.0350666	-0.0115221	-0.0254032	-0.00681455	0.0289971	-0.0322192	0.0186375	0.0460592	0.177816	0.0564277	-0.011236	-0.0149552	-0.011236	-0.011236	-0.0140519	0.0546686	-0.011236	-0.0116629	-0.011236	-0.011236	-0.0207667	-0.0142048	-0.0427596
Roseburia	0.53557	-0.0321821	-0.0302616	-0.0368129	0.392384	-0.0836402	0.00919182	-0.0434063	-0.0227343	0.36262	-0.0299093	0.0700486	0.152182	-0.0998087	-0.025015	-0.0437737	-0.116053	0.0503023	0.0621963	-0.0851935	-0.034864	0.0658978	-0.0192125	-0.0227343	0.54361	-0.0423272	-0.044327	-0.0233134	-0.0282387	-0.01902	0.0632632	-0.0599282	-0.0394949	0.00522038	-0.118055	-0.142631	-0.0227343	-0.0302597	-0.0227343	0.0548954	-0.0284319	0.169774	-0.0227343	-0.0235982	-0.0227343	-0.0227343	-0.101121	-0.0287414	-0.0218348
Roseburia faecis	-0.0132879	-0.0159053	-0.0149561	-0.0104703	-0.0215472	-0.0467999	-0.011876	-0.0214526	-0.011236	0.581748	-0.014782	-0.083555	-0.011236	-0.0812112	-0.0123631	-0.0216342	-0.0601035	-0.0405524	-0.0400404	-0.0421051	-0.0172308	-0.0894322	-0.0368296	-0.011236	0.83853	-0.0209193	-0.0350666	-0.0115221	-0.0296451	-0.0259704	-0.0597112	-0.0322192	-0.0195195	-0.0175025	-0.0167887	-0.0505322	-0.011236	-0.0149552	-0.011236	-0.011236	-0.0140519	0.239097	-0.011236	-0.0116629	-0.011236	-0.011236	-0.118678	-0.0142048	-0.0975276
Rothia mucilaginosa	0.194029	-0.0426765	0.122329	-0.150381	0.14735	-0.166694	-0.0621261	0.0593335	0.0326859	-0.117707	0.104528	-0.0746029	0.015915	-0.113912	-0.079834	-0.0735619	-0.137458	0.436539	-0.00727036	-0.112342	-0.039949	0.378416	-0.0753314	-0.0422227	0.00460952	-0.083152	0.0592865	-0.0731184	-0.091137	-0.0836096	0.109941	-0.078917	-0.101001	-0.0911588	-0.0698746	0.0476366	-0.0155477	-0.0965723	-0.00991181	-0.0725555	0.0762522	0.255367	-0.0725555	0.0923101	-0.0725555	-0.0725555	-0.128545	0.103001	0.0989486
Rs-045	-0.0132879	-0.0159053	-0.0149561	-0.0256755	-0.0215472	0.0691254	-0.011876	-0.0214526	1	-0.0397857	-0.014782	0.0309543	-0.011236	-0.00418875	-0.0123631	-0.0216342	-0.0120693	0.0234424	-0.0400404	0.166215	-0.0172308	0.0152365	-0.0368296	-0.011236	-0.0189738	-0.0209193	-0.0350666	-0.0115221	-0.0350649	-0.0259704	0.0755777	-0.00184653	-0.0195195	-0.0175025	0.0163193	0.421877	-0.011236	-0.0149552	-0.011236	-0.011236	-0.0140519	-0.074395	-0.011236	-0.0116629	-0.011236	-0.011236	0.396435	-0.0142048	-0.076571
Rubrivivax	-0.0132879	-0.0159053	-0.0149561	-0.0256755	-0.0215472	-0.0467999	-0.011876	-0.0214526	-0.011236	0.225322	-0.014782	0.0682303	-0.011236	-0.0458262	-0.0123631	-0.0216342	0.330142	-0.0585918	-0.0400404	-0.0421051	-0.0172308	0.16302	-0.0368296	-0.011236	-0.0189738	-0.0209193	-0.0350666	-0.0115221	-0.0350649	-0.0259704	-0.104716	-0.0322192	-0.0195195	-0.0175025	-0.098025	-0.0878991	-0.011236	-0.0149552	-0.011236	-0.011236	0.087626	0.0804971	1	-0.0116629	-0.011236	1	-0.135635	-0.0142048	-0.0975276
Ruminococcaceae	-0.0444929	0.116423	-0.0194497	-0.0526031	0.0299355	-0.0398467	-0.026575	-0.0729813	-0.0382245	0.0109318	-0.0502882	0.0888657	-0.0329243	-0.155705	-0.042059	-0.0197443	0.402576	-0.113162	-0.103539	0.443761	-0.0176301	-0.12133	0.06265	-0.0109666	0.0592818	-0.0156594	-0.0841544	-0.0253338	0.0294707	-0.0656688	-0.180851	-0.0219229	-0.0377225	-0.0491321	0.21115	0.154993	-0.0382245	-0.0482571	-0.0218056	-0.0358722	-0.029456	-0.167426	0.144257	-0.0392092	-0.0360954	0.144257	0.361957	-0.00702165	-0.167931
Ruminococcus	0.678539	-0.0305016	0.0801522	0.00203623	1	0.0381235	0.0188081	-0.0411397	-0.0215472	-0.0220771	-0.0283475	0.0748721	-0.0215472	-0.12689	-0.0237087	0.131497	-0.0727699	0.00497776	-0.0767855	-0.0784512	0.101193	0.0587589	0.343043	-0.0215472	0.0380331	0.0897358	-0.0339206	-0.022096	0.000358701	-0.00656384	0.0307652	-0.0162652	0.00876206	0.205532	-0.0794542	0.0654901	-0.0215472	-0.0286796	-0.0215472	0.367127	-0.0269473	0.0942537	-0.0215472	-0.0223659	-0.0215472	-0.0215472	-0.010019	0.0843162	-0.0957588
Selenomonas	-0.0628116	0.0216141	-0.0381216	-0.034524	-0.0727699	-0.0739341	-0.00116184	-0.0481423	-0.0120693	-0.0182241	-0.0712683	-0.067543	-0.047352	-0.190479	0.0832578	0.0722223	1	-0.140657	-0.136399	0.0919844	-0.0817469	-0.0424072	-0.100493	-0.0382438	-0.0133933	-0.0398473	-0.0921437	0.000673772	0.216349	-0.0847651	-0.243867	0.0455089	0.0543599	-0.0787488	0.155142	0.103366	0.0186396	0.140416	-0.0601035	-0.0506714	-0.0311608	-0.168474	0.330142	-0.0602015	-0.0362001	0.330142	0.198929	0.0819581	-0.234173
Selenomonas noxia	-0.014213	-0.0170127	-0.0159975	-0.021808	-0.0230474	-0.0138156	0.0311102	-0.0229463	-0.00320443	-0.0208349	-0.0158112	-0.130448	-0.0120183	-0.0816192	-0.0132239	-0.0231405	0.0554055	-0.0382677	-0.0421307	0.123976	-0.0184305	-0.0927535	-0.0385714	-0.0120183	-0.0202949	-0.0206718	-0.0162133	0.0315391	-0.0259178	-0.0273133	0.207327	0.721935	0.0378771	-0.0187211	-0.0907605	-0.083462	-0.0120183	-0.0159965	-0.0120183	-0.0120183	-0.0150302	0.170704	-0.0120183	-0.0124749	-0.0120183	-0.0120183	-0.00682914	-0.0151938	-0.0937539
Sharpea	-0.0132879	-0.0159053	-0.0149561	-0.0256755	-0.0215472	-0.0364869	-0.011876	-0.0214526	-0.011236	-0.0281025	-0.014782	-0.0779599	-0.011236	-0.0114984	-0.0123631	0.0874814	-0.0601035	0.0160094	-0.0400404	-0.018259	-0.0172308	0.0273855	0.104672	-0.011236	-0.0189738	-0.0209193	-0.0255388	-0.0115221	-0.0320085	-0.0259704	-0.0249528	-0.0322192	0.0673883	-0.0175025	0.0197748	-0.00361077	-0.011236	-0.0149552	1	-0.011236	-0.0140519	0.016549	-0.011236	-0.0116629	-0.011236	-0.011236	-0.0954728	-0.0142048	-0.0611446
SR1	-0.0115842	0.175492	0.00260562	-0.0437295	0.0596335	0.388022	-0.029657	-0.0523385	0.277904	-0.062027	-0.0369141	-0.107174	-0.0280587	0.0637836	-0.0308734	-0.000794901	0.0444299	-0.0838587	-0.0446164	0.550457	0.00625096	-0.0714534	0.262512	-0.0280587	0.142468	-0.00456931	-0.0685191	-0.0287734	-0.0154608	0.116112	-0.0416464	0.0913263	-0.00329709	-0.0336659	0.102955	0.198891	-0.0280587	-0.0373465	-0.0280587	-0.0280587	-0.0350906	-0.180073	-0.0280587	-0.0291248	-0.0280587	-0.0280587	0.0579209	0.00845896	-0.105348
Staphylococcaceae	-0.0392231	-0.0519239	-0.0400602	-0.0634407	-0.0366736	-0.0924704	-0.043813	0.191157	-0.0398391	0.532659	-0.0491133	-0.162324	-0.0293118	-0.0708841	-0.0409952	0.00418927	-0.0966715	-0.0783983	-0.0602488	-0.079023	-0.0442087	-0.187232	-0.0854983	0.420789	0.325845	-0.0146638	0.0111551	-0.0413285	-0.0968605	0.104665	0.144322	0.141694	-0.0220901	-0.0591697	-0.206378	0.0637739	-0.0419943	0.00680284	-0.0403907	-0.0419943	0.43157	0.234463	-0.0419943	0.449476	-0.0376276	-0.0419943	-0.115505	-0.0483068	-0.144416
Staphylococcus	-0.0217339	-0.0260151	0.921825	-0.0390298	-0.000121789	-0.0366496	-0.0194247	0.80085	-0.0183778	-0.0611754	-0.0241778	-0.156789	-0.0183778	-0.0445448	-0.0202214	-0.0205241	-0.0456409	-0.0595806	-0.065491	-0.0297959	-0.0204191	-0.09011	-0.0363134	-0.0183778	-0.013817	-0.0267056	0.542712	-0.0188459	0.0667575	-0.0416687	-0.0170497	-0.0494645	-0.0292547	-0.024552	-0.111001	-0.0674475	0.226415	0.0312052	-0.0183778	-0.0183778	-0.0229835	0.28798	-0.0183778	-0.0190761	-0.0183778	-0.0183778	-0.131635	-0.0167814	-0.0631419
Staphylococcus aureus	-0.0148491	-0.0177741	-0.0167134	-0.0284478	0.250324	-0.0501167	-0.0132713	-0.0239731	-0.0125561	-0.0437896	0.0240016	-0.0476751	-0.00457779	-0.0817578	-0.0138157	0.0795931	-0.0174395	-0.0299153	-0.0447449	-0.0373292	-0.0192552	-0.0273821	-0.0376461	-0.0125561	0.252694	-0.0233772	-0.0356509	-0.0128759	-0.0390545	-0.0160696	-0.0387239	-0.0246986	-0.0208816	0.0231493	0.15929	0.0228129	-0.0125561	-0.0167123	-0.00549455	-0.0125561	-0.0157028	0.256387	-0.0125561	-0.0130332	-0.00614647	-0.0125561	0.00897624	0.0276583	-0.0648338
Staphylococcus sciuri	-0.0132879	-0.0159053	-0.0149561	-0.0256755	-0.0215472	-0.037333	-0.011876	-0.0214526	-0.011236	-0.0201237	-0.014782	0.192279	-0.011236	-0.076201	-0.0123631	-0.0216342	-0.028447	-0.00152441	-0.0400404	0.0481902	-0.0172308	0.172695	-0.0368296	-0.011236	-0.0189738	-0.0209193	0.013037	-0.0115221	-0.0247776	-0.0259704	-0.0498014	-0.00686454	-0.0195195	-0.0175025	0.0341406	-0.0347049	-0.011236	-0.0149552	-0.011236	-0.011236	-0.0140519	-0.0206141	-0.011236	-0.0116629	-0.011236	-0.011236	-0.0101104	-0.0142048	-0.0537919
Streptococcaceae	0.0673752	-0.072849	0.310835	-0.0980621	0.0942537	-0.151082	-0.0215151	0.214081	-0.074395	0.216602	-0.0826115	-0.28648	0.0037133	-0.189767	0.169217	-0.0219606	-0.168474	0.0602475	0.123041	-0.225067	0.112282	-0.0727002	-0.09789	0.0205477	0.203769	-0.104625	0.182775	-0.025136	-0.105028	-0.127414	0.275694	0.0378885	-0.0223235	0.203639	-0.121266	-0.0608	-0.049153	-0.0342641	0.016549	-0.070794	0.183464	1	0.0804971	0.181494	0.356195	0.0804971	-0.240219	-0.00403626	-0.114361
Streptococcus	0.019665	-0.108104	-0.135923	-0.0653069	0.0290328	-0.160114	-0.0786815	-0.103659	-0.0611891	-0.132622	0.0337312	-0.0477251	0.00477141	-0.119797	-0.139528	0.101075	-0.0225675	0.39225	-0.0380646	-0.199879	0.0796687	0.193137	-0.0909755	-0.0386917	-0.16091	0.115422	-0.034346	-0.0816649	0.193101	-0.0443451	-0.0799323	-0.180227	-0.0814301	-0.0981158	-0.0800989	-0.170734	-0.0821766	0.0833107	-0.06402	-0.0151736	-0.107895	-0.0717625	-0.131684	-0.0916761	0.0495125	-0.131684	0.0850773	-0.0230722	0.290972
Streptococcus agalactiae	-0.018244	-0.023619	-0.0222095	0.024558	-0.0309225	-0.0685557	-0.0175477	-0.0318566	-0.0166851	0.442774	-0.021951	-0.159068	-0.0166851	-0.107775	-0.0183589	-0.0321263	-0.0834821	-0.0722979	-0.0594591	-0.062347	-0.0255873	-0.132389	-0.0472935	-0.0166851	0.663042	-0.0157385	-0.0101208	-0.0171101	-0.0475227	-0.0384814	0.207636	-0.0476808	0.0448874	-0.0259908	-0.0776678	0.00538046	-0.0166851	-0.0222081	-0.0166851	-0.0166851	-0.0208667	0.38294	-0.0166851	-0.0173191	-0.0166851	-0.0166851	-0.185756	-0.0210938	-0.144652
Streptococcus anginosus	-0.0150455	-0.0224859	-0.021144	0.0787992	-0.0266703	-0.0337768	-0.0167895	-0.030234	-0.0158847	0.423741	0.035653	-0.124703	-0.0158847	-0.0827788	-0.0174782	-0.0242504	-0.0565361	-0.0524526	0.587296	-0.0237165	-0.0243598	-0.0290867	0.0165033	-0.0158847	-0.0230393	-0.0212366	-0.00816948	-0.0157515	-0.0374605	-0.0339009	0.265167	0.113961	-0.00729585	-0.0239436	-0.075828	0.00621304	-0.0158847	-0.0211427	0.00875332	-0.0158847	-0.0198656	0.0821486	-0.0158847	-0.0157688	-0.0158847	-0.0158847	-0.0647659	-0.0200818	-0.111396
Streptococcus infantis	-0.0350724	-0.00251426	-0.122521	-0.0421687	-0.0957588	0.113034	-0.0986219	-0.102096	-0.076571	-0.162456	-0.0385534	-0.16312	0.319409	0.281181	-0.0892121	-0.143554	-0.234173	0.385791	0.0895795	-0.0294674	0.111382	0.228375	0.165292	0.0434086	-0.138246	-0.123015	-0.020652	-0.0955081	0.130051	0.219028	0.249653	-0.0917472	-0.14529	-0.136859	-0.137662	-0.169706	0.101131	-0.000738644	-0.0611446	-0.0818903	-0.120652	-0.114361	-0.0975276	-0.0990929	-0.0267615	-0.0975276	-0.154648	-0.0777934	1
Streptococcus pseudopneumoniae	0.00640751	0.0854563	-0.0243074	-0.0604052	-0.0312056	-0.019119	-0.0133336	0.0388214	-0.0405917	0.33983	-0.0570093	-0.260146	0.0631269	0.077328	-0.0519429	0.0708778	-0.112336	0.07721	-0.0290433	-0.0628586	0.171328	-0.00978815	-0.0471485	-0.00320119	0.344326	-0.0477603	-0.0742256	-0.0118767	-0.0969073	-0.0177495	0.0464078	0.0213559	-0.00426695	-0.03795	-0.205682	0.212071	0.224151	0.0851104	0.0120237	-0.0494094	0.0608372	0.250954	-0.00300736	0.0703174	-0.0353336	-0.00300736	-0.264871	-0.0420825	0.0709404
Streptococcus sobrinus	-0.0132879	-0.0159053	-0.0149561	-0.0256755	-0.0215472	-0.0467999	-0.011876	-0.0214526	-0.011236	-0.0309685	-0.014782	-0.144271	-0.011236	-0.0808367	-0.0123631	-0.0216342	-0.0601035	0.852454	-0.0400404	-0.0421051	-0.0172308	0.380759	-0.0368296	-0.011236	-0.0189738	-0.0209193	-0.0350666	-0.0115221	-0.0350649	-0.0259704	0.064928	-0.0322192	-0.0195195	-0.0175025	-0.098025	-0.0878991	-0.011236	-0.0149552	-0.011236	-0.011236	-0.0140519	-0.0235053	-0.011236	-0.0116629	-0.011236	-0.011236	-0.126975	-0.0142048	0.271191
Sutterella	-0.0132879	-0.0159053	-0.0149561	-0.021784	-0.0215472	-0.0467999	-0.011876	-0.0214526	-0.011236	-0.0291811	-0.014782	-0.0203469	-0.011236	-0.0798601	-0.0123631	-0.0216342	-0.0362001	0.0275898	-0.0400404	-0.0421051	-0.0172308	-0.0187433	-0.0368296	-0.011236	-0.0189738	-0.0209193	-0.0264184	-0.0115221	-0.0350649	-0.0259704	-0.0849706	-0.0322192	-0.0195195	-0.0175025	0.0326607	-0.0496456	-0.011236	-0.0149552	-0.011236	-0.011236	-0.0140519	0.356195	-0.011236	-0.0116629	1	-0.011236	0.0119192	-0.0142048	-0.0267615
Tannerella	-0.0497943	0.0455981	-0.0560459	-0.000340974	-0.0784512	0.544855	-0.0445036	-0.047664	0.166215	-0.080511	-0.0553935	-0.0132137	-0.0421051	-0.00730937	-0.042177	-0.0616967	0.0919844	-0.10838	0.00110073	1	-0.0645697	-0.110362	0.204914	-0.0421051	0.00842391	-0.0498413	-0.115689	-0.0383627	-0.0682454	0.0490609	0.0531703	0.24817	-0.0571297	-0.0065606	0.261932	0.12012	0.1098	-0.0560424	-0.018259	-0.0421051	-0.0526573	-0.225067	-0.0421051	-0.0434168	-0.0421051	-0.0421051	0.28846	-0.0494879	-0.0294674
Tannerella forsythia	-0.0255989	-0.0306413	0.124782	0.198778	-0.0415103	-0.0700216	-0.0228789	-0.0413281	-0.0216459	-0.0714062	-0.0284774	-0.134206	-0.0216459	-0.123188	-0.0238173	0.721128	0.126019	-0.0682869	0.00421968	0.00134359	-0.0331948	-0.0422011	0.0101748	-0.0216459	-0.0365528	0.0427435	0.041776	-0.0221972	-0.027856	-0.0427446	-0.0723042	-0.0374874	0.495702	-0.0167496	0.138108	0.230576	-0.0216459	0.820765	0.13046	-0.0216459	-0.0270707	-0.0526114	-0.0216459	-0.0224684	-0.0216459	-0.0216459	-0.0870494	0.0560796	-0.130128
TM7-3	-0.0883511	0.198145	-0.0889195	-0.0326778	-0.104442	-0.0813574	-0.0662302	-0.0810353	0.00576155	-0.089851	-0.0847871	0.268865	-0.0612784	-0.251134	-0.0865498	-0.0591354	0.318388	-0.151047	-0.155186	0.0764441	-0.0824983	-0.0670629	-0.0158004	0.0833245	0.0926912	-0.0492991	-0.109609	-0.0628865	0.134348	-0.0862327	-0.317758	0.120716	-0.0214255	-0.115781	0.223866	0.0406996	-0.0798512	-0.0468527	-0.044919	-0.0788209	-0.0904867	-0.299019	0.0134026	-0.0791527	-0.0453462	0.0134026	0.163379	-0.0412139	-0.242104
Treponema	-0.0477792	0.0313474	0.0226909	0.295114	0.00893006	-0.017401	-0.0427025	-0.0544709	-0.0404011	-0.0433062	0.0206088	-0.169476	-0.0404011	-0.155757	-0.0322241	0.235424	0.145202	-0.0882985	-0.0544192	0.0035825	-0.0376279	0.0290745	0.0342169	-0.0404011	0.0957847	-0.00923445	-0.0244929	-0.0414301	0.13672	-0.0832489	-0.115964	0.00992483	0.210601	-0.0475746	0.16993	0.308327	-0.0404011	0.338586	-0.0404011	-0.0404011	-0.0505262	-0.0903119	-0.0404011	-0.0412113	-0.0324314	-0.0404011	-0.0439844	0.641389	-0.0793642
Treponema amylovorum	-0.0179429	-0.0214772	-0.0201956	-0.0346701	-0.0290956	-0.0538112	-0.0160364	-0.0289679	-0.0151721	-0.048312	0.818011	0.129794	-0.0151721	-0.103448	-0.0166941	-0.0292131	-0.00869293	-0.015917	-0.0540674	-0.0568553	-0.023267	0.0266617	-0.0497318	-0.0151721	-0.0256207	-0.0282478	0.0232583	-0.0155586	-0.0473488	-0.0350684	0.00754741	-0.036528	-0.0196485	-0.0236339	-0.0861055	0.315849	-0.0151721	-0.0201943	-0.0151721	-0.0151721	-0.0189745	-0.0681392	-0.0151721	-0.0157486	-0.0151721	-0.0151721	0.0961172	0.430946	-0.107201
Veillonella	0.00468236	-0.0251272	0.552625	0.268522	-0.0339206	-0.0179768	0.347588	0.426627	-0.0350666	-0.046261	0.0267623	-0.149809	-0.0350666	-0.123715	-0.0385843	-0.0597003	-0.0921437	-0.0149253	-0.0112674	-0.115689	-0.0195819	-0.0699359	-0.0332405	0.223286	-0.056017	0.0498386	1	0.34658	-0.083808	-0.0326731	-0.0405751	-0.0199354	0.443347	-0.0546239	-0.175024	0.0458851	-0.0350666	-0.0466741	-0.0255388	-0.0350666	-0.0438548	0.182775	-0.0350666	-0.0358425	-0.0264184	-0.0350666	-0.21684	-0.0443321	-0.020652
Veillonella dispar	-0.0291889	-0.147235	-0.186142	-0.0232772	-0.101514	-0.227394	-0.0420994	-0.156891	0.0238754	-0.252949	0.164138	0.462219	-0.00049905	-0.424789	0.0449045	-0.0279269	0.098764	0.0783241	-0.0676824	0.0333515	-0.096612	0.221328	-0.163239	0.032359	-0.167087	-0.0125189	-0.0698067	-0.0448372	0.22579	-0.212643	-0.294242	0.0337904	0.0148272	-0.045571	0.411371	-0.00666355	-0.0309466	0.0741531	-0.104567	-0.0234532	-0.0512058	-0.164107	0.0145106	-0.0804884	0.0548268	0.0145106	0.333885	-0.0563344	0.0202004
Veillonella parvula	-0.0498316	-0.048637	-0.00287506	-0.0697531	0.0612692	0.201051	-0.0638996	-0.073037	0.0332061	-0.121918	-0.0683083	0.0621869	0.0408782	0.17542	-0.0624187	-0.00542518	-0.131814	-0.0700436	0.13396	0.0215809	1.27651e-05	-0.0326017	0.268236	0.00205279	-0.0800231	-0.0252775	-0.105133	-0.0616381	-0.135215	0.15769	0.126496	-0.0398115	-0.0452041	0.0115075	-0.183998	0.0752888	-0.0510822	-0.0613798	0.00147706	-0.0617135	-0.069323	-0.178054	-0.0617135	-0.0546061	-0.0564116	-0.0617135	-0.141454	0.381575	0.135749
Veillonellaceae	-0.0218211	-0.0305101	-0.0273805	0.0455219	-0.0368971	-0.0775471	-0.0183427	-0.0353384	-0.0228006	-0.0539466	-0.0261644	0.0177826	-0.013495	-0.139143	0.0669624	-0.00191654	0.0260059	-0.0695057	-0.0618288	-0.0589728	-0.0317892	-0.0979733	-0.0545263	-0.0168184	-0.0349874	0.180565	-0.0428338	-0.0178455	-0.031964	-0.0477	-0.149846	-0.0256668	-0.0272497	-0.0346303	0.0599234	-0.0741747	-0.0228006	-0.0171219	-0.0186825	-0.0222844	-0.0220282	-0.131801	0.0105732	-0.0224344	-0.0190626	0.0105732	-0.00627792	0.0567783	-0.14208
Xanthomonadaceae	-0.0139135	-0.0166542	-0.0156603	-0.0266989	-0.0225617	-0.0490034	-0.0124352	0.099447	-0.011765	-0.0411533	-0.0154781	-0.118102	-0.011765	-0.0761272	-0.0129452	-0.0226529	0.0231388	-0.0572409	-0.0419257	-0.0440876	-0.0180421	-0.0902722	-0.0385638	-0.011765	-0.0198672	-0.0219043	-0.0363053	-0.0120647	0.885708	-0.0271932	-0.108705	-0.0337362	-0.0204386	-0.0183266	-0.00309477	-0.0902137	-0.011765	0.406521	-0.011765	-0.011765	-0.0147135	-0.0357393	-0.011765	-0.012212	0.0364576	-0.011765	-0.0349979	-0.0148736	0.210045
[truncated: 107 more columns]
