# Supplementary material for: A large genomic island allows Neisseria meningitidis to utilize propionic acid, with implications for colonization of the human nasopharynx
Source: Mol Microbiol. 2014 Jun 27;93(2):346–55. doi: 10.1111/mmi.12664 (PMC4441257; doi:10.1111/mmi.12664)
Supplement: Supplementary file 5 — Supporting Information [file mmi0093-0346-sd5.xlsx]

## Sheet: charlson_pearson_corrs_99.txt
	Methylobacillus	S24-7	Labrys	Capnocytophaga	Alicycliphilus	Clostridiaceae	ABY1	Geodermatophilaceae	Salinicoccus	Comamonas terrigena	Propionibacterium granulosum	Atopobium	Bdellovibrio	KD1-23	Parvimonas	Eikenella	Mogibacterium	Rhodoplanes	Flavobacterium	Sharpea	Klebsiella	Microbacterium chocolatum	Mesorhizobium	Pedobacter	ACK-M1	Bradyrhizobiaceae	Trichococcus	Pelomonas puraquae	Betaproteobacteria	Campylobacter rectus	Sulfurospirillum	N09	Turicibacter	Neisseria subflava	Lactobacillus zeae	Moraxellaceae	Porphyromonadaceae	Paracoccus aminovorans	Prevotellaceae	Sutterella	Enhydrobacter	Lactococcus	Salinispora	Enterococcus casseliflavus	Megasphaera	Bulleidia	Rhodoferax	Eubacterium dolichum	MLE1-12
1968-01-01	-0.00462236	-0.0107557	-0.00342466	-0.0178305	-0.00485011	-0.00836053	-0.00342466	-0.00342466	-0.00342466	-0.00736852	-0.014691	-0.0292282	-0.00342466	-0.00453766	-0.0200604	-0.0118507	-0.0166138	-0.00342466	0.0160835	-0.00496418	-0.0123973	-0.00378405	-0.00342466	-0.00676035	0.101312	-0.00477243	-0.00460816	-0.00342466	-0.00342466	-0.00469945	-0.0126718	-0.00484434	-0.00342466	-0.0218937	0.299687	-0.0121656	-0.00434863	-0.0125402	-0.00342466	-0.011015	-0.0215012	0.0170401	0.0709797	-0.00342466	-0.0277868	-0.011876	-0.00466045	0.0170335	-0.00342466
0319-6G20	-0.00618337	-0.0143879	-0.00458119	-0.023852	-0.00648804	-0.011184	-0.00458119	-0.00458119	-0.00458119	0.42966	0.108685	-0.0390988	-0.00458119	-0.00607006	-0.026835	-0.0158528	-0.0222244	-0.00458119	0.110507	-0.00664063	-0.0165839	-0.00506195	-0.00458119	-0.00904337	-0.0213316	-0.00638412	-0.00616438	-0.00458119	-0.00458119	-0.0062865	0.0873213	-0.00648031	-0.00458119	-0.0292874	-0.0113192	-0.016274	-0.0058172	-0.0167752	-0.00458119	-0.0147349	0.089857	0.0557985	0.242893	-0.00458119	-0.0371707	-0.0158866	-0.00623432	-0.0161205	-0.00458119
Abiotrophia	-0.0117997	0.00412636	-0.00874227	0.0276275	-0.0123811	-0.0213423	-0.00874227	-0.00874227	-0.00874227	-0.0188099	-0.0375023	-0.0552564	-0.00874227	0.0870868	0.00330909	-0.00101755	-0.0424107	-0.00874227	0.11347	-0.0126723	-0.031647	-0.0096597	-0.00874227	-0.0172574	0.0362047	-0.0121828	-0.0117635	-0.00874227	-0.00874227	-0.0119965	-0.0249168	-0.0123663	-0.00874227	0.0194642	0.802572	-0.0265325	-0.0111009	-0.032012	-0.00874227	0.0103479	0.0136378	-0.015283	0.352531	-0.00874227	-0.0501205	-0.0156165	-0.0118969	0.173221	-0.00874227
ABY1	-0.00462236	-0.0107557	-0.00342466	-0.0178305	-0.00485011	-0.00836053	1	-0.00342466	-0.00342466	0.261014	-0.014691	-0.0292282	-0.00342466	-0.00453766	-0.0200604	-0.0118507	-0.0166138	-0.00342466	0.0667943	-0.00496418	-0.0123973	-0.00378405	-0.00342466	-0.00676035	-0.0159464	-0.00477243	-0.00460816	-0.00342466	-0.00342466	-0.00469945	-0.0126718	-0.00484434	-0.00342466	-0.0202966	-0.00846164	0.00268618	-0.00434863	-0.0125402	-0.00342466	0.00384879	-0.0215012	0.0455812	-0.0173961	-0.00342466	-0.0277868	-0.011876	-0.00466045	-0.0120509	-0.00342466
Acetobacter	-0.00462236	-0.0107557	-0.00342466	-0.00957654	-0.00485011	-0.00836053	-0.00342466	-0.00342466	-0.00342466	-0.00736852	-0.014691	-0.0196588	-0.00342466	-0.00453766	-0.0200604	0.0384024	-0.0166138	-0.00342466	-0.0194469	-0.00496418	-0.0123973	-0.00378405	-0.00342466	-0.00676035	-0.0159464	-0.00477243	-0.00460816	-0.00342466	-0.00342466	-0.00469945	-0.0126718	-0.00484434	-0.00342466	-0.000872196	-0.00846164	-0.0121656	-0.00434863	-0.0125402	-0.00342466	-0.011015	-0.0215012	0.0198765	-0.0173961	-0.00342466	-0.0193537	-0.011876	-0.00466045	-0.0120509	-0.00342466
Acetobacteraceae	-0.0092033	0.0326035	-0.00681863	-0.0355012	-0.00965677	0.058222	-0.00681863	-0.00681863	-0.00681863	-0.014671	0.0203051	-0.0581945	-0.00681863	-0.00903466	-0.0399411	-0.0235952	-0.0330787	-0.00681863	-0.016674	-0.00988389	0.0566812	-0.00753419	-0.00681863	-0.0134601	-0.0317498	-0.0095021	-0.00917503	-0.00681863	-0.00681863	-0.0093568	0.0683306	-0.00964527	-0.00681863	-0.0435913	-0.0168475	-0.00170191	-0.0086583	0.113618	-0.00681863	-0.0219313	0.0959769	0.0945723	0.00706169	-0.00681863	-0.0553247	-0.0236456	-0.00927914	-0.0239938	-0.00681863
Acholeplasma	-0.00462236	-0.0107557	-0.00342466	-0.013773	-0.00485011	-0.00836053	-0.00342466	-0.00342466	-0.00342466	-0.00736852	-0.014691	-0.00100358	-0.00342466	-0.00453766	0.00837722	-0.0118507	-0.0166138	-0.00342466	-0.0325184	-0.00496418	-0.0123973	-0.00378405	-0.00342466	-0.00676035	-0.0159464	-0.00477243	-0.00460816	-0.00342466	-0.00342466	-0.00469945	-0.0126718	-0.00484434	-0.00342466	0.0545757	-0.00846164	-0.0121656	-0.00434863	-0.0125402	-0.00342466	-0.011015	-0.0215012	-0.053921	-0.0173961	-0.00342466	0.0551241	0.141664	-0.00466045	-0.0120509	-0.00342466
Achromobacter	-0.0063	-0.0146593	-0.0046676	-0.0243019	-0.00661041	-0.0113949	-0.0046676	-0.0046676	-0.0046676	-0.0100428	-0.0200229	0.28471	-0.0046676	-0.00618456	-0.0229163	-0.0161518	0.0830219	-0.0046676	-0.0323228	-0.00676588	0.00875721	-0.00515743	-0.0046676	-0.00921395	-0.0217339	-0.00650453	-0.00628065	-0.0046676	-0.0046676	-0.00640507	-0.0172709	-0.00660254	-0.0046676	-0.0291967	-0.0115327	0.00252756	-0.00592693	-0.0170916	-0.0046676	-0.0090272	-0.0293049	-0.0567957	-0.0237098	-0.0046676	0.188421	-0.0161863	-0.00635191	-0.00924484	-0.0046676
Acidovorax	-0.00883935	-0.0205681	-0.00654898	-0.0340973	-0.00927488	-0.0159879	-0.00654898	-0.00654898	-0.00654898	-0.0140908	-0.0280936	-0.0558932	-0.00654898	-0.00867738	-0.0383616	-0.0226621	-0.0317706	-0.00654898	0.0510384	-0.00949302	-0.00294109	-0.00723624	-0.00654898	-0.0129278	-0.00706274	-0.00912633	-0.0088122	-0.00654898	-0.00654898	0.17658	0.0897883	0.444597	-0.00654898	0.00661139	-0.0161812	-0.0232643	-0.0083159	0.158375	-0.00654898	0.0353031	0.0384244	0.0509654	0.0550329	-0.00654898	-0.0531369	-0.0227105	-0.00891219	-0.0230449	-0.00654898
Acidovorax caeni	0.0281623	-0.0147068	-0.0129741	-0.0665808	0.00113303	-0.0173738	0.00909043	-0.0129741	-0.0129741	-0.0220136	0.195591	-0.105514	-0.0129741	0.0121349	-0.0756791	-0.0434412	-0.0629403	-0.0129741	-0.00489271	-0.0188065	0.0519924	-0.00278942	-0.0129741	0.0331975	-0.0143861	0.0311433	0.0471153	0.0182563	0.0142442	-0.0178036	0.0974504	0.0550076	-0.0129741	-0.0736566	-0.0145125	0.00283151	-0.0164745	0.311776	-0.0129741	-0.00993795	0.13806	0.19348	-0.0187515	-0.0129741	-0.10446	-0.0449915	0.0650247	-0.0390756	-0.0129741
Acinetobacter	0.0449776	0.00711238	-0.048016	-0.221115	0.00482232	0.0783592	-0.00154719	-0.0297101	-0.00486639	0.0150747	0.263746	-0.361068	-0.0234132	0.0273595	-0.242614	-0.145382	-0.20445	-0.048016	0.19558	-0.0696012	0.295474	0.153857	0.00817884	0.202328	0.0411941	0.106656	0.0786664	-0.021707	0.0437006	-0.0658895	0.218344	0.136225	0.0181629	-0.275266	0.0137595	-0.0382535	0.0948437	0.366287	-0.0164008	-0.013193	0.433921	0.706558	0.0448003	0.056063	-0.357988	-0.145582	0.0913731	-0.0605029	-0.0232684
Acinetobacter guillouiae	-0.00835217	-0.0153349	-0.00618804	-0.0309751	-0.0087637	-0.00400851	-0.00618804	-0.00618804	-0.00618804	-0.0133142	-0.0265452	-0.0417096	-0.00618804	0.0274047	-0.0362473	-0.0214131	-0.0300196	-0.00618804	-0.00454868	-0.00896982	-0.0203631	-0.00683742	-0.00618804	0.029969	0.000110667	-0.00862334	-0.00832652	-0.00618804	0.0268574	-0.00849148	-0.021556	-0.00875327	-0.00618804	-0.0394958	0.0393593	-0.0162364	-0.00785758	-0.0226591	-0.00618804	-0.00219204	-0.0133183	-0.0148233	0.0113648	0.0483568	-0.0475888	-0.0214589	-0.008421	-0.00477997	-0.00618804
Acinetobacter johnsonii	-0.0358729	-0.0337418	-0.0265778	-0.13299	-0.0229634	0.0268165	-0.0265778	-0.0265778	0.0419341	-0.0405435	0.0980781	-0.177394	-0.0265778	0.0490411	-0.148907	-0.0876913	-0.125101	-0.0265778	0.0372249	-0.0385257	0.309167	-0.0191385	-0.0265778	0.172124	0.000315856	0.201309	-0.0357627	-0.0265778	-0.00609926	-0.0364712	0.436561	0.113786	0.0128262	-0.15541	0.00638803	-0.030559	0.0735575	0.204416	-0.0265778	-0.00580763	0.258007	0.429014	-0.0448846	0.142432	-0.206511	-0.0839549	-0.007075	-0.0598899	-0.0265778
Acinetobacter lwoffii	-0.0128469	-0.00457464	-0.00951811	-0.049556	-0.0134799	-0.0232363	-0.00951811	-0.00951811	-0.00951811	-0.0204792	0.373281	-0.0812335	-0.00951811	-0.0126115	-0.0511359	-0.0329365	-0.0461745	-0.00951811	-0.00254148	-0.0137969	0.00670382	-0.010517	-0.00951811	0.141668	-0.0246316	-0.0132639	-0.0128074	-0.00951811	0.213274	-0.0130611	0.0843055	-0.0134638	-0.00951811	-0.060849	0.0142584	-0.00320888	-0.0120861	0.133192	-0.00951811	-0.0306139	0.105975	0.157502	-0.025581	-0.00951811	-0.0772276	-0.0330068	-0.0129527	-0.0205253	-0.00951811
Acinetobacter rhizosphaerae	-0.00910887	-0.0211952	-0.00674867	-0.0351369	-0.00955768	-0.0164754	-0.00674867	-0.00674867	-0.00674867	-0.0145205	-0.0289502	-0.0465694	-0.00674867	-0.00894196	-0.0395313	-0.0233531	-0.0327393	-0.00674867	0.162558	-0.00978247	-0.0244302	-0.00745688	-0.00674867	-0.013322	0.0294424	-0.0094046	-0.00908089	-0.00674867	-0.00674867	-0.00926079	0.0324781	-0.0095463	-0.00674867	-0.043144	0.00646664	-0.0239737	-0.00856946	-0.0247119	-0.00674867	0.0309003	-0.0423705	0.140535	0.011593	-0.00674867	-0.0515175	-0.023403	-0.00918393	0.083493	-0.00674867
Acinetobacter schindleri	-0.0189156	0.0452761	-0.0140144	-0.0702206	-0.0198476	0.0388336	-0.0140144	-0.0140144	-0.0140144	-0.0301534	0.22059	-0.115203	-0.0140144	-0.018569	-0.0820911	-0.0389815	-0.0679869	-0.0140144	0.02777	-0.0203144	0.134713	-0.0154851	-0.0140144	0.100563	0.00786338	0.134565	-0.0188575	-0.0140144	0.164027	-0.0192311	0.0506686	-0.019824	-0.0140144	-0.0847102	-0.0346267	0.0720429	-0.0177955	0.0872664	0.182376	-0.0119849	0.161382	0.231126	-0.00132362	-0.0140144	-0.112113	-0.048599	-0.0190715	-0.046431	-0.0140144
ACK-M1	0.167172	0.0666476	-0.0159464	-0.0783614	-0.0225837	0.0117406	-0.0159464	-0.0159464	-0.0159464	-0.0102911	-0.0486989	-0.106045	-0.0159464	0.169945	-0.093408	-0.0551808	-0.0773594	-0.0159464	0.481929	-0.0231149	-0.0496745	-0.0153953	-0.0159464	-0.0314784	1	0.0545232	0.032379	0.0857958	0.0727253	-0.0218822	-0.0363985	-0.0225568	-0.0159464	-0.0750576	0.0172269	0.00019563	-0.0202487	-0.0583916	-0.0159464	0.0567354	0.0381368	0.184624	0.100664	0.130415	-0.120523	-0.0552987	-0.0217006	0.0817728	-0.0159464
Actinobacillus parahaemolyticus	-0.0100967	-0.0234937	-0.00748051	-0.00177125	-0.0105941	-0.0175553	-0.00748051	-0.00748051	-0.00748051	-0.0160951	0.0102626	-0.0329162	0.0606506	-0.00991165	0.0202461	0.00428577	0.0621736	-0.00748051	-0.0446498	-0.0108433	-0.0270795	-0.00826553	-0.00748051	-0.0147667	-0.0348318	-0.0104245	-0.0100657	-0.00748051	-0.00748051	-0.0102651	-0.0276791	-0.0105815	-0.00748051	0.126599	-0.0184828	-0.0247906	-0.00949876	-0.0269554	-0.00748051	-0.022052	-0.0466736	-0.0610957	-0.0379984	-0.00748051	-0.0200984	-0.0224305	-0.0101799	-0.0260063	-0.00748051
Actinomyces	-0.00496196	-0.0584166	0.0069424	0.0256557	-0.023852	-0.066311	-0.0359276	-0.0359276	-0.0359276	-0.0553689	-0.146856	0.440347	0.106586	-0.0364242	0.0974787	0.024924	0.210631	-0.0359276	-0.294361	0.0300817	-0.115935	-0.0396979	-0.0359276	-0.0709219	-0.127704	-0.0313015	-0.0483436	-0.0359276	-0.0359276	0.0630167	-0.121091	-0.0438295	-0.0359276	0.107732	-0.0838389	0.0174277	-0.0456209	-0.123044	-0.0302047	-0.0467015	-0.205831	-0.514494	-0.160113	-0.0359276	0.466402	0.0365885	-0.0415214	-0.117374	-0.0284614
Actinomycetaceae	-0.00654822	-0.0152369	-0.0048515	-0.0210158	-0.00687086	-0.0118439	-0.0048515	-0.0048515	-0.0048515	-0.0104385	-0.0208118	0.0520707	-0.0048515	-0.00642823	-0.0284184	-0.0167882	0.143186	-0.0048515	-0.019002	0.10554	-0.0175625	-0.00536063	-0.0048515	-0.00957697	-0.0225902	-0.00676081	-0.0065281	-0.0048515	-0.0048515	-0.00665743	-0.0179513	-0.00686268	-0.0048515	-0.0310155	-0.0119871	-0.0172343	-0.00616044	-0.017765	-0.0048515	-0.00547751	-0.0136655	-0.052309	0.0122664	-0.0048515	0.0430133	-0.016824	-0.00660217	0.244092	-0.0048515
Actinomycetales	-0.0152875	0.094544	-0.0113263	-0.0589705	-0.0160407	0.0280269	-0.0113263	-0.0113263	0.0680534	0.043584	-0.0287451	-0.0864374	-0.0113263	-0.0150074	-0.0663456	-0.0391937	-0.0337899	-0.0113263	0.167863	-0.016418	-0.0200334	-0.0125149	-0.0113263	-0.0223584	0.132676	-0.0157838	0.100005	-0.0113263	-0.0113263	-0.0155425	-0.0380587	-0.0160216	-0.0113263	-0.0724089	-0.0150932	-0.024693	-0.0143822	-0.0414742	-0.0113263	0.0254317	-0.0035781	0.136281	0.0344401	-0.0113263	-0.0918992	-0.0392774	-0.0154135	-0.00470236	-0.0113263
Aerococcaceae	-0.00896445	0.146842	-0.00664167	-0.010427	-0.00940615	-0.0162141	-0.00664167	-0.00664167	-0.00664167	-0.0142903	-0.0284912	-0.0448253	-0.00664167	-0.00880019	-0.010691	-0.0229828	-0.0322202	-0.00664167	0.134267	-0.00962737	0.0197181	-0.00733866	-0.00664167	-0.0131108	0.203566	-0.00925549	-0.00893692	-0.00664167	-0.00664167	-0.00911396	-0.0245752	-0.00939495	-0.00664167	0.107269	-0.0164102	-0.0133915	-0.00843359	-0.0243201	-0.00664167	0.0373367	-0.0416987	0.00223107	-0.0037311	-0.00664167	-0.0538889	-0.0230319	-0.00903832	0.00724736	-0.00664167
Aeromonadaceae	0.0893549	-0.0135725	-0.0209349	-0.0934686	-0.0129047	0.018547	-0.00199602	-0.0209349	0.0181454	-0.0273214	0.170682	-0.163837	-0.0209349	-0.0277387	-0.103277	-0.0588662	-0.10156	-0.0209349	0.0379169	-0.0303461	0.125101	0.742583	-0.0209349	0.0603406	0.0205408	0.0332969	-0.0281697	0.0058714	0.0725155	-0.0287278	0.26677	0.0486355	0.0689717	-0.115376	0.00264208	-0.0420001	0.0843605	0.0342949	-0.0209349	-0.00704473	0.183622	0.234901	-0.00931794	0.0176274	-0.164162	-0.0653226	0.00470143	-0.0380265	-0.0209349
Aggregatibacter	-0.0112035	-0.0260691	-0.00830052	0.113952	-0.0117555	-0.0202639	-0.00830052	-0.00830052	-0.00830052	-0.0178595	-0.0356073	-0.0225462	-0.00830052	-0.0109982	0.186227	0.138545	-0.0340162	-0.00830052	-0.075774	-0.00629139	-0.0300479	-0.00917159	-0.00830052	-0.0163854	-0.0343519	-0.0115672	-0.011169	-0.00830052	-0.00830052	0.081676	-0.0307132	-0.0117415	-0.00830052	0.11667	-0.0167194	-0.0181573	-0.01054	-0.0303944	-0.00830052	0.00788659	-0.000716317	-0.107455	-0.0421637	-0.00830052	-0.0398496	-0.0287845	-0.0112958	-0.0292083	-0.00830052
Aggregatibacter segnis	-0.0188783	-0.0439275	-0.0139867	0.139091	-0.0198085	-0.015267	-0.0139867	-0.0139867	-0.0139867	-0.030094	-0.0599999	0.153813	-0.0139867	-0.0185324	0.191616	0.101029	0.0736375	-0.0139867	-0.110148	-0.0202744	-0.0506321	-0.0154545	-0.0139867	-0.0276101	-0.065127	-0.0194912	-0.0188203	-0.0139867	-0.0139867	0.128545	-0.0517532	-0.0197849	-0.0139867	0.133922	-0.0209236	-0.0375787	-0.0177604	-0.051216	-0.0139867	-0.0320149	-0.044697	-0.189198	-0.0405407	-0.0139867	0.110484	0.0289932	-0.0190339	-0.0457	-0.0139867
Agrobacterium	0.0549904	-0.00739959	-0.0116141	-0.060049	-0.0164483	-0.00364837	0.022524	-0.0116141	-0.0116141	-0.0158583	0.042741	-0.0961069	-0.0116141	-0.0153887	-0.0680315	-0.0401896	-0.0469553	-0.0116141	-0.0101186	-0.0168352	0.064371	-0.00390083	-0.0116141	-0.0229266	-0.0262999	-0.0161849	0.00994013	-0.0116141	-0.0116141	-0.0159374	0.0835165	0.181369	-0.0116141	-0.0738577	-0.000126926	-0.0247687	0.164549	0.14278	-0.0116141	-0.00589173	0.0539972	0.196612	-0.00369468	-0.0116141	-0.0939478	-0.0402755	-0.0158051	-0.0282624	-0.0116141
Akkermansia muciniphila	-0.00462236	-0.0107557	-0.00342466	-0.0178305	-0.00485011	-0.00836053	-0.00342466	-0.00342466	-0.00342466	-0.00736852	-0.014691	-0.0292282	-0.00342466	-0.00453766	-0.0200604	-0.0118507	-0.0166138	-0.00342466	-0.00731744	-0.00496418	-0.0123973	-0.00378405	-0.00342466	-0.00676035	-0.0159464	-0.00477243	-0.00460816	-0.00342466	-0.00342466	-0.00469945	-0.0126718	-0.00484434	-0.00342466	-0.0218937	-0.00846164	-0.0121656	-0.00434863	-0.0125402	-0.00342466	0.0644199	0.0410483	0.0567838	-0.0173961	-0.00342466	-0.0277868	-0.011876	-0.00466045	-0.0120509	-0.00342466
Alicycliphilus	-0.00654634	-0.0152325	-0.00485011	-0.0252521	1	-0.0118405	-0.00485011	-0.00485011	-0.00485011	-0.0104355	0.117763	-0.0238718	-0.00485011	-0.00642638	-0.0284102	-0.0167833	-0.023529	-0.00485011	-0.0460536	-0.00703044	-0.0175574	-0.00535909	-0.00485011	-0.00957422	-0.0225837	-0.00675887	-0.00652623	-0.00485011	-0.00485011	-0.00665552	-0.0179462	-0.00686071	-0.00485011	-0.0297236	-0.0119837	-0.0172293	-0.00615868	-0.0177599	-0.00485011	-0.00365907	0.00915369	-0.0328206	-0.0246369	-0.00485011	0.0584439	-0.0168192	-0.00660028	-0.0170668	-0.00485011
Alishewanella	-0.00462236	0.0674197	-0.00342466	-0.0178305	-0.00485011	-0.00836053	-0.00342466	-0.00342466	-0.00342466	-0.00736852	-0.014691	-0.0292282	-0.00342466	-0.00453766	-0.0200604	-0.0118507	-0.0166138	-0.00342466	0.0640638	-0.00496418	0.0564404	-0.00378405	-0.00342466	-0.00676035	-0.0159464	-0.00477243	-0.00460816	-0.00342466	-0.00342466	-0.00469945	-0.0126718	-0.00484434	-0.00342466	-0.0218937	-0.00846164	-0.0121656	-0.00434863	-0.0125402	-0.00342466	0.00504626	-0.0215012	0.111433	-0.0173961	-0.00342466	-0.0277868	-0.011876	-0.00466045	-0.0120509	-0.00342466
Allobaculum	-0.00462236	-0.0107557	-0.00342466	-0.0178305	-0.00485011	-0.00836053	-0.00342466	-0.00342466	-0.00342466	-0.00736852	-0.014691	-0.0292282	-0.00342466	-0.00453766	-0.0200604	-0.0118507	-0.0166138	-0.00342466	-0.0325184	-0.00496418	-0.0123973	-0.00378405	-0.00342466	-0.00676035	-0.0159464	-0.00477243	-0.00460816	-0.00342466	-0.00342466	-0.00469945	0.398295	-0.00484434	-0.00342466	-0.0218937	-0.00846164	0.0328156	-0.00434863	-0.0125402	-0.00342466	-0.011015	-0.0215012	0.0360378	-0.0173961	-0.00342466	-0.0277868	-0.011876	-0.00466045	-0.0120509	-0.00342466
Alloiococcus	0.280021	0.0203442	-0.00957448	-0.0463081	-0.0109426	-0.0224272	-0.00957448	0.0160927	-0.00957448	0.074354	0.0473533	-0.076428	-0.00957448	-0.0126862	-0.0560006	-0.0331315	-0.046448	-0.00957448	0.0206054	-0.0138786	-0.0106537	-0.0105792	-0.00957448	-0.0016673	0.0912057	-0.0133425	-0.0128833	-0.00496341	0.00650032	-0.0131385	-0.0225639	-0.0135435	-0.00957448	-0.0477694	0.0876335	-0.0125973	-0.0121577	-0.0316723	-0.00957448	-0.0170488	-0.024114	0.0425201	0.121626	-0.00957448	-0.0768795	-0.0332023	-0.0130294	-0.00596549	-0.00957448
Alloscardovia	-0.00462236	-0.0107557	-0.00342466	-0.00880317	-0.00485011	-0.00836053	-0.00342466	-0.00342466	-0.00342466	-0.00736852	-0.014691	0.044034	-0.00342466	-0.00453766	0.0432097	-0.0118507	-0.0166138	-0.00342466	-0.0325184	-0.00496418	-0.0123973	-0.00378405	-0.00342466	-0.00676035	-0.0159464	-0.00477243	-0.00460816	-0.00342466	-0.00342466	-0.00469945	-0.0126718	-0.00484434	-0.00342466	-0.0218937	-0.00846164	0.223009	-0.00434863	-0.0125402	-0.00342466	-0.011015	-0.0215012	-0.0588343	-0.0173961	-0.00342466	0.0367763	-0.011876	-0.00466045	-0.0120509	-0.00342466
Alphaproteobacteria	-0.012672	0.015309	0.244065	-0.0416013	-0.0132964	-0.0229201	-0.00938857	-0.00938857	-0.00938857	0.0628871	-0.0402748	-0.0168032	-0.00938857	-0.0124398	-0.0465296	-0.0324882	-0.0455461	-0.00938857	0.288112	-0.0136091	-0.0232787	-0.00267872	-0.00938857	-0.0185332	0.0463061	-0.0130834	0.173598	-0.00938857	-0.00938857	-0.0128834	-0.0347392	-0.0132806	-0.00938857	-0.0587904	0.00351498	-0.024855	-0.0119216	-0.0343786	-0.00938857	-0.0147687	0.0199929	0.0279547	0.203285	-0.00938857	-0.0267131	-0.0325577	-0.0127764	0.0124132	-0.00938857
Ammoniphilus	-0.00462236	-0.0107557	-0.00342466	-0.0178305	-0.00485011	-0.00836053	-0.00342466	-0.00342466	-0.00342466	-0.00736852	-0.014691	-0.0211232	-0.00342466	-0.00453766	-0.0200604	-0.0118507	-0.0166138	-0.00342466	-0.0214473	-0.00496418	-0.0123973	-0.00378405	-0.00342466	-0.00676035	-0.0159464	-0.00477243	-0.00460816	-0.00342466	-0.00342466	-0.00469945	-0.0126718	-0.00484434	-0.00342466	-0.0218937	-0.00846164	-0.0121656	-0.00434863	-0.0125402	-0.00342466	-0.011015	0.00597768	0.0120638	-0.0173961	-0.00342466	-0.0277868	-0.011876	-0.00466045	-0.0120509	-0.00342466
Anaerococcus	-0.0061285	0.0351039	-0.0145192	-0.074519	-0.0205625	-0.0178858	0.0097451	-0.0145192	-0.0145192	-0.0247497	0.503477	-0.115849	-0.0145192	-0.0192379	-0.0848679	-0.0502422	-0.0704358	-0.0145192	0.102557	-0.0210461	0.0588281	-0.0160428	0.0221594	0.052663	-0.0439131	-0.0202332	0.0349818	-0.0145192	-0.0145192	-0.0199238	0.103303	-0.020538	-0.0145192	-0.0921633	0.0914444	-0.0366583	-0.0184365	0.0213189	-0.0145192	-0.0381476	0.0364739	0.181248	0.0465786	-0.0145192	-0.114968	-0.0503495	0.00150334	0.00226062	-0.0145192
Anaerostipes	-0.00652623	0.137215	-0.00483522	-0.0251745	-0.00684779	-0.0118041	-0.00483522	-0.00483522	-0.00483522	-0.0104035	-0.020742	-0.0412668	-0.00483522	-0.00640665	-0.028323	-0.0167318	-0.0234567	-0.00483522	0.00468745	-0.00700885	0.0605102	-0.00534263	-0.00483522	-0.00954482	-0.0225144	-0.00673812	-0.00650619	-0.00483522	-0.00483522	-0.00663508	0.0419442	-0.00683964	-0.00483522	-0.0309114	-0.0119469	0.328466	-0.00613976	-0.0177054	0.645523	0.0550855	-0.00861796	0.108237	-0.0245612	-0.00483522	-0.0392318	-0.0167676	-0.00658001	0.0375698	-0.00483522
Anoxybacillus kestanbolensis	-0.00790076	-0.0183841	-0.00585359	-0.0304767	-0.00829005	-0.0142902	-0.00585359	-0.00585359	-0.00585359	-0.0125946	-0.0251105	-0.0499582	-0.00585359	-0.00775599	-0.0342882	-0.0202558	-0.0283971	-0.00585359	-0.032676	-0.00848502	0.333535	-0.00646788	-0.00585359	-0.0115551	-0.0272563	-0.00815727	-0.00787649	-0.00585359	-0.00585359	-0.00803253	0.0800281	0.492975	-0.00585359	-0.0374218	-0.014463	-0.0207941	0.629757	0.179964	-0.00585359	0.0274604	0.0385751	0.0679534	-0.0297342	-0.00585359	-0.0474946	-0.0202991	-0.00796586	-0.0205979	-0.00585359
Aquitalea	-0.018918	-0.00671277	-0.0140161	-0.0729749	0.0517865	-0.0342172	-0.0140161	-0.0140161	-0.0140161	-0.0301572	0.0721847	-0.108147	-0.0140161	-0.0185713	-0.0814996	-0.0485014	-0.0679954	-0.0140161	-0.0922581	-0.020317	0.102521	0.00571345	-0.0140161	-0.0276681	-0.0558635	-0.0195322	0.21827	-0.0140161	-0.0140161	-0.0192335	0.00221546	-0.0198265	-0.0140161	-0.0895172	0.0272914	-0.0329846	-0.0177977	0.122233	-0.0140161	-0.00305613	0.139155	0.20164	-0.0636652	-0.0140161	-0.103275	-0.0486051	0.284552	-0.0429059	-0.0140161
Arcobacter	-0.0286888	-0.0283425	-0.0212552	-0.100875	0.0405315	-0.0132286	-0.0212552	-0.0212552	-0.00446256	0.0308654	0.0973463	-0.169791	-0.0212552	0.0151011	-0.118709	-0.0683571	-0.0941913	-0.0212552	-0.0118649	-0.0308103	0.261311	0.651094	-0.0212552	0.0932253	-0.0351074	0.151928	0.0312218	-0.0212552	-0.0212552	-0.0291673	0.274926	0.0511049	-0.0212552	-0.124693	-0.0117705	-0.0321179	-0.0171287	0.24203	-0.0212552	-0.0354239	0.332508	0.255105	-0.0563155	0.0450252	-0.166469	-0.0674562	0.0320643	-0.0540223	-0.0212552
Arthrobacter	0.058138	0.0176603	-0.0086301	-0.0443617	-0.0122222	-0.0210684	-0.0086301	-0.0086301	-0.0086301	-0.0185686	0.0594134	-0.0702595	-0.0086301	-0.0114348	-0.050552	-0.0298636	-0.0418666	-0.0086301	0.0773873	-0.0125097	-0.031241	-0.00953575	-0.0086301	-0.017036	-0.00313122	-0.0120265	-0.0116125	-0.0086301	-0.0086301	-0.0118426	0.151852	-0.0122077	-0.0086301	-0.052555	0.0514857	-0.00486892	-0.0109585	-0.0316013	-0.0086301	-0.0208166	-0.0292886	0.125778	0.317877	-0.0086301	-0.0700225	-0.0299274	0.0984228	-0.0244235	-0.0086301
Atopobium	-0.0244001	-0.0230859	0.0448799	-0.0867872	-0.0238718	-0.050925	-0.0292282	-0.0292282	-0.0292282	-0.0567594	-0.112369	1	-0.00613211	-0.00973805	0.0335443	-0.0351762	0.261705	-0.0292282	-0.234406	-0.0213941	-0.0914763	-0.0322955	-0.0292282	-0.0576971	-0.106045	-0.0245113	-0.039329	-0.0292282	-0.0292282	0.290232	-0.102307	-0.0413446	-0.011971	-0.0948164	-0.0602014	-0.0408413	-0.037114	-0.103082	-0.0292282	0.0134674	-0.163058	-0.421114	-0.136857	-0.0292282	0.604962	-0.0378217	-0.0397752	-0.0982939	-0.0163216
Atopobium rimae	-0.0132822	-0.0309061	-0.00984067	-0.0450636	-0.0139367	-0.0240238	-0.00984067	-0.00984067	-0.00984067	-0.0211733	-0.0422142	0.0173365	-0.00984067	-0.0130389	0.186953	-0.0159274	-0.0477393	-0.00984067	-0.0845345	0.0417063	-0.0356232	-0.0108734	-0.00984067	-0.0194257	-0.0458214	-0.0137135	-0.0132414	-0.00984067	-0.00984067	-0.0135038	0.0101643	-0.0139201	-0.00984067	-0.0140315	-0.0185994	-0.0349576	-0.0124957	-0.0360341	-0.00984067	-0.0296908	-0.0585318	-0.112185	-0.0428412	-0.00984067	0.0604717	0.0277493	-0.0133917	0.035285	-0.00984067
Azospira	-0.00462236	-0.0107557	-0.00342466	0.185978	-0.00485011	-0.00836053	-0.00342466	-0.00342466	-0.00342466	-0.00736852	-0.014691	-0.0292282	-0.00342466	-0.00453766	0.0779701	0.134134	-0.0166138	-0.00342466	-0.0198609	-0.00496418	-0.0123973	-0.00378405	-0.00342466	-0.00676035	-0.0159464	-0.00477243	-0.00460816	-0.00342466	-0.00342466	-0.00469945	-0.0126718	-0.00484434	-0.00342466	-0.0198582	-0.00846164	-0.0121656	-0.00434863	-0.0125402	-0.00342466	-0.011015	0.00991508	-0.0273794	0.0516517	-0.00342466	-0.0196208	0.290573	-0.00466045	-0.0120509	-0.00342466
Bacillaceae	-0.011785	0.0175794	-0.00873136	-0.0422139	-0.0123656	-0.0213157	-0.00873136	-0.00873136	-0.00873136	0.259043	0.0851063	-0.0632971	-0.00873136	-0.011569	-0.0511452	-0.030214	-0.0423578	-0.00873136	-0.0425026	-0.0126565	0.247094	-0.00964764	-0.00873136	-0.0172359	-0.0406561	-0.0121676	-0.0117488	-0.00873136	-0.00873136	-0.0119815	0.094925	0.381477	-0.00873136	-0.0558193	-0.0215734	-0.0310169	0.489542	0.262255	-0.00873136	0.0126138	-0.0350744	0.080246	-0.0443522	-0.00873136	-0.0685536	-0.0302786	0.155167	-0.0307244	-0.00873136
Bacillales	-0.00653974	-0.0152172	-0.00484523	-0.0252267	-0.00686197	-0.0118285	-0.00484523	-0.00484523	-0.00484523	-0.010425	0.093686	-0.0413522	-0.00484523	-0.00641991	-0.0283816	-0.0167664	-0.0235053	-0.00484523	0.194932	-0.00702336	-0.0175397	-0.00535369	-0.00484523	-0.00956458	0.0631242	-0.00675206	-0.00651966	-0.00484523	-0.00484523	-0.00664882	0.0629464	-0.0068538	-0.00484523	-0.0309754	-0.0119716	-0.017212	-0.00615247	-0.017742	-0.00484523	-0.0155841	0.00558603	0.0935355	0.0399672	-0.00484523	-0.039313	-0.0168023	-0.00659363	-0.0170496	-0.00484523
Bacillus	0.345099	-0.0151909	-0.00483686	-0.0223068	-0.00685012	-0.0118081	-0.00483686	-0.00483686	0.648753	-0.010407	-0.020749	-0.0412808	-0.00483686	-0.00640882	-0.0283326	-0.0167375	-0.0234647	-0.00483686	0.093062	-0.00701123	-0.0175094	-0.00534445	-0.00483686	-0.00954806	0.0434172	-0.0067404	-0.00650839	-0.00483686	-0.00483686	-0.00663733	-0.0178971	-0.00684196	-0.00483686	-0.017736	0.0375589	0.0164037	-0.00614185	-0.0177114	-0.00483686	-0.0155572	0.0193291	0.0206908	0.247036	-0.00483686	-0.0392451	-0.0167732	-0.00658224	-0.0170202	-0.00483686
Bacillus flexus	-0.00777515	0.0415456	-0.00576053	-0.0299922	-0.00815825	-0.014063	-0.00576053	-0.00576053	-0.00576053	-0.0123944	-0.0247113	-0.0336333	-0.00576053	-0.00763268	0.177504	0.0616248	-0.0279456	-0.00576053	-0.0318998	-0.00835012	0.00967516	-0.00636505	-0.00576053	-0.0113714	-0.00512443	-0.00802758	-0.00775127	-0.00576053	-0.00576053	-0.00790483	0.00209986	-0.00814853	-0.00576053	-0.0334152	-0.0142331	0.114793	-0.00731472	-0.0210936	0.248737	0.0408648	0.0398771	0.0414693	-0.0292614	-0.00576053	-0.0467395	-0.0199763	-0.00783922	0.00108942	-0.00576053
Bacillus muralis	-0.00462236	-0.0107557	-0.00342466	-0.0178305	-0.00485011	-0.00836053	-0.00342466	-0.00342466	-0.00342466	-0.00736852	-0.014691	-0.0292282	-0.00342466	-0.00453766	-0.0200604	-0.0118507	-0.0166138	-0.00342466	-0.00132167	-0.00496418	-0.0123973	-0.00378405	-0.00342466	-0.00676035	-0.0159464	-0.00477243	-0.00460816	-0.00342466	-0.00342466	-0.00469945	-0.0126718	-0.00484434	-0.00342466	-0.0218937	0.0763079	-0.0121656	-0.00434863	0.328312	-0.00342466	-0.011015	-0.0215012	0.0753461	-0.0173961	-0.00342466	-0.0277868	-0.011876	-0.00466045	-0.0120509	-0.00342466
Bacteriovoracaceae	-0.00462236	-0.0107557	-0.00342466	-0.0178305	-0.00485011	-0.00836053	-0.00342466	-0.00342466	-0.00342466	-0.00736852	-0.014691	-0.0292282	-0.00342466	-0.00453766	-0.0200604	-0.0118507	-0.0166138	-0.00342466	0.021276	-0.00496418	0.332674	-0.00378405	-0.00342466	-0.00676035	-0.0159464	-0.00477243	-0.00460816	-0.00342466	-0.00342466	-0.00469945	-0.0126718	-0.00484434	-0.00342466	-0.0132426	-0.00846164	-0.0121656	-0.00434863	-0.0125402	-0.00342466	-0.011015	0.112018	0.0491408	-0.0173961	-0.00342466	-0.0277868	-0.011876	-0.00466045	-0.0120509	-0.00342466
Bacteroidales	-0.0132523	-0.0156474	-0.00981847	-0.0191967	-0.0139052	-0.0184485	-0.00981847	-0.00981847	-0.00981847	-0.0211255	-0.0398281	-0.0194903	-0.00981847	-0.00374873	0.0410575	-0.0205525	0.0463421	-0.00981847	-0.0836581	0.36431	-0.0355429	-0.0108488	-0.00981847	-0.0193819	-0.0420235	-0.0136825	-0.0132116	-0.00981847	-0.00981847	0.0404134	-0.0331188	-0.0138887	-0.00981847	-0.0257677	-0.0223716	0.0813986	-0.0124675	-0.0359528	-0.00981847	-0.00787666	-0.0529007	-0.130654	-0.0443128	-0.00981847	-0.0120666	0.224884	-0.0133615	-0.0288068	-0.00981847
Bacteroides	-0.00543551	0.543065	-0.0181178	-0.0870816	-0.0185868	-0.0237449	-0.0126174	-0.00728374	-0.0152803	-0.0375113	-0.02192	-0.0529278	-0.0181178	0.0487782	-0.102197	-0.0577285	-0.0685579	0.160645	0.011458	0.00553657	0.0558401	-0.0200191	-0.0139606	-0.0225888	-0.0221434	0.00542866	-0.00416234	-0.0142252	-0.0181178	-0.00990774	-0.00358275	0.0120563	0.367025	-0.0969502	0.143723	0.0113326	-0.0141176	-0.0255999	0.0230465	0.758395	-0.0166506	0.0308781	0.0298952	-0.0181178	-0.104122	-0.0593805	-0.00163468	0.167334	-0.0181178
Bacteroides caccae	-0.00733908	0.607779	-0.00543745	-0.02831	-0.00770069	-0.0132743	-0.00543745	-0.00543745	-0.00543745	-0.0116992	-0.0233254	0.0163882	-0.00543745	-0.0072046	-0.0318506	-0.0188157	-0.0263783	-0.00543745	0.0157383	-0.0078818	-0.00121162	-0.00600806	-0.00543745	-0.0107336	-0.00447581	-0.00757735	-0.00731653	-0.00543745	-0.00543745	-0.00746148	-0.0201194	-0.00769152	-0.00543745	-0.0347614	-0.0134348	-0.00469661	-0.00690447	-0.0199106	-0.00543745	0.653816	-0.00272722	-0.0262794	0.0509236	-0.00543745	-0.0256719	-0.018856	-0.00739955	-0.0191336	-0.00543745
Bacteroides fragilis	-0.00638038	0.0156637	-0.00766003	-0.0392904	-0.0108484	0.0122888	-0.00766003	0.0204343	-0.00766003	-0.0101824	-0.019153	-0.042116	-0.00766003	-0.0101495	-0.0377507	-0.0265068	-0.0371605	0.919453	0.00167724	-0.0111035	-0.012373	-0.00846389	0.00312036	-0.0151211	-0.00931804	-0.0106746	-0.0103072	-0.00766003	-0.00766003	-0.0105114	-0.0267863	-0.0108355	-0.00766003	-0.0466155	0.250219	-0.0222597	-0.00972671	-0.0280491	-0.00766003	0.00549485	-0.0285435	-0.0084858	0.113883	-0.00766003	-0.0299939	-0.0205946	-0.0104242	0.0585893	-0.00766003
Bacteroides ovatus	-0.0150562	0.675891	-0.011155	-0.0548465	-0.015798	-0.0224195	-0.011155	-0.011155	-0.011155	-0.0240011	-0.0247525	-0.00411272	-0.011155	0.0833034	-0.0607466	-0.0386006	-0.0393704	-0.011155	0.0658709	-0.0161696	0.0431423	-0.0123256	-0.011155	-0.0220201	0.0313487	0.00213633	-0.0150099	-0.011155	-0.011155	-0.0153073	-0.0153588	-0.0157792	0.381932	-0.0695517	0.0180876	-0.00942332	-0.0141646	-0.0290331	0.0113795	0.805642	0.0032609	0.0239024	-0.0148871	-0.011155	-0.0595614	-0.0276117	0.0138429	0.000327984	-0.011155
Bacteroides uniformis	0.182279	0.383997	-0.0140717	-0.0668845	-0.0199288	-0.0343528	-0.0140717	-0.0140717	0.0862471	-0.0302767	-0.0603642	-0.0434435	-0.0140717	0.110584	-0.00920044	-0.0486936	-0.0415274	-0.0140717	0.157772	-0.0203975	0.0323291	-0.0155484	-0.0140717	-0.0277778	0.086832	-0.0196096	-0.0189346	-0.0140717	-0.0140717	-0.0193097	0.00103313	-0.019905	0.216718	-0.0888096	0.416791	-0.0367256	-0.0178682	0.0178328	-0.0140717	0.429572	-0.0234035	0.0719942	0.248257	-0.0140717	-0.0588211	0.0325806	-0.0191494	0.185086	-0.0140717
Barnesiellaceae	-0.00603933	0.0364971	-0.00447447	-0.02295	-0.0063369	-0.0109234	-0.00447447	-0.00447447	-0.00447447	-0.00962731	-0.0123949	-0.0303312	-0.00447447	0.00719197	-0.026064	-0.0153638	-0.0204754	-0.00447447	-0.0257949	-0.00648593	-0.00520817	-0.00494403	-0.00447447	-0.00883271	-0.0119652	-0.00124077	-0.00602078	-0.00447447	-0.00447447	-0.00309658	-0.0130109	-0.00260747	0.0274104	-0.0259154	-0.00605123	-0.0105768	-0.00568169	-0.0136919	-0.00142804	0.0573431	-0.0207137	-0.0565141	-0.0204915	-0.00447447	-0.0335769	-0.0155166	-0.00608909	-0.0124359	-0.00447447
BD1-5	-0.00652414	-0.0151809	-0.00483367	-0.0193616	-0.0068456	-0.0118003	-0.00483367	-0.00483367	-0.00483367	-0.0104002	-0.0207353	-0.0412536	-0.00483367	-0.00640459	-0.0181427	-0.0167264	-0.0234492	-0.00483367	-0.00700675	-0.0070066	-0.0174979	-0.00534092	-0.00483367	-0.00954176	0.0713222	-0.00673595	-0.0065041	-0.00483367	-0.00483367	-0.00663295	-0.0178853	-0.00683744	-0.00483367	-0.0309015	0.0130368	0.0297111	-0.00613779	-0.0176997	-0.00483367	-0.0155469	0.0661805	0.059925	-0.0245533	-0.00483367	-0.0214265	-0.0167622	-0.0065779	-0.017009	-0.00483367
Bdellovibrio	-0.00462236	-0.0107557	-0.00342466	-0.0178305	-0.00485011	-0.00836053	-0.00342466	-0.00342466	-0.00342466	-0.00736852	-0.014691	-0.00613211	1	-0.00453766	-0.0200604	-0.0118507	-0.0166138	-0.00342466	-0.0325184	-0.00496418	-0.0123973	-0.00378405	-0.00342466	-0.00676035	-0.0159464	-0.00477243	-0.00460816	-0.00342466	-0.00342466	-0.00469945	-0.0126718	-0.00484434	-0.00342466	-0.0218937	-0.00846164	-0.0121656	-0.00434863	-0.0125402	-0.00342466	-0.011015	-0.0215012	-0.0437572	-0.0173961	-0.00342466	-0.000648591	-0.011876	-0.00466045	-0.0120509	-0.00342466
Beijerinckiaceae	-0.00462236	-0.0107557	-0.00342466	-0.0178305	-0.00485011	-0.00836053	-0.00342466	-0.00342466	-0.00342466	-0.00736852	-0.014691	-0.0292282	-0.00342466	-0.00453766	-0.0200604	-0.0118507	-0.0166138	-0.00342466	-0.0325184	-0.00496418	0.1083	-0.00378405	-0.00342466	0.463771	-0.0159464	-0.00477243	-0.00460816	-0.00342466	-0.00342466	-0.00469945	0.115871	-0.00484434	-0.00342466	-0.0218937	-0.00846164	-0.0121656	-0.00434863	-0.0125402	-0.00342466	-0.011015	-0.0215012	0.067056	-0.0173961	-0.00342466	-0.0277868	-0.011876	-0.00466045	-0.0120509	-0.00342466
Betaproteobacteria	-0.00462236	-0.0107557	-0.00342466	-0.0178305	-0.00485011	-0.00836053	-0.00342466	-0.00342466	-0.00342466	-0.00736852	-0.014691	-0.0292282	-0.00342466	-0.00453766	-0.0200604	-0.0118507	-0.0166138	-0.00342466	0.151246	-0.00496418	-0.0123973	-0.00378405	-0.00342466	-0.00676035	0.0727253	-0.00477243	-0.00460816	-0.00342466	1	-0.00469945	-0.0126718	-0.00484434	-0.00342466	-0.0218937	-0.00846164	-0.0121656	-0.00434863	-0.0125402	-0.00342466	-0.011015	0.00890609	0.0793378	-0.0173961	-0.00342466	-0.0277868	-0.011876	-0.00466045	-0.0120509	-0.00342466
Bifidobacteriaceae	-0.00462236	-0.0107557	-0.00342466	-0.0178305	-0.00485011	-0.00836053	-0.00342466	-0.00342466	-0.00342466	-0.00736852	-0.014691	-0.0292282	-0.00342466	-0.00453766	-0.0200604	-0.0118507	-0.0166138	-0.00342466	0.0235523	-0.00496418	-0.0123973	-0.00378405	-0.00342466	-0.00676035	-0.0159464	-0.00477243	-0.00460816	-0.00342466	-0.00342466	-0.00469945	-0.0126718	-0.00484434	-0.00342466	-0.0218937	-0.00846164	-0.0121656	0.31869	0.191667	-0.00342466	-0.011015	-0.0215012	0.0161952	-0.0173961	-0.00342466	-0.0277868	-0.011876	-0.00466045	-0.0120509	-0.00342466
Bilophila	-0.00462236	0.110061	-0.00342466	-0.0178305	-0.00485011	-0.00836053	-0.00342466	-0.00342466	-0.00342466	-0.00736852	-0.014691	-0.0292282	-0.00342466	-0.00453766	0.0716875	-0.0118507	-0.0166138	-0.00342466	-0.0159336	-0.00496418	-0.0123973	-0.00378405	-0.00342466	-0.00676035	-0.0159464	-0.00477243	-0.00460816	-0.00342466	-0.00342466	-0.00469945	-0.0126718	-0.00484434	-0.00342466	-0.0192266	-0.00846164	-0.0121656	-0.00434863	-0.0125402	-0.00342466	-0.011015	-0.0215012	-0.00176786	-0.0173961	-0.00342466	-0.0277868	0.285343	-0.00466045	-0.0120509	-0.00342466
Blautia	-0.00918538	0.0413586	-0.0130578	-0.0767649	-0.0224679	-0.0216421	-0.0158646	0.53193	-0.0158646	-0.0221962	-0.046835	-0.121606	-0.0158646	-0.0210205	-0.0859136	-0.0529357	-0.0740953	-0.0158646	0.252009	-0.0229963	-0.0325348	-0.0175294	0.104844	-0.031317	0.152491	-0.0221081	0.0178366	0.00362262	-0.0124678	-0.02177	-0.0388263	-0.0224412	-0.0158646	-0.094184	0.32318	-0.040968	-0.0201448	-0.0580921	-0.0121178	-0.0125954	-0.0310772	0.123778	0.243236	-0.0158646	-0.111343	-0.0382313	-0.0215893	0.83305	-0.00608822
Blautia producta	-0.00884356	-0.00908351	-0.0065521	-0.0341135	-0.0092793	-0.0159955	-0.0065521	0.640527	-0.0065521	-0.0140975	0.0386129	-0.0238149	-0.0065521	-0.00868151	-0.0383799	-0.0226729	-0.0317857	-0.0065521	0.0751678	-0.00949754	-0.0237186	-0.00723969	-0.0065521	-0.012934	-0.0190883	-0.00913067	-0.0088164	-0.0065521	-0.0065521	-0.00899106	-0.0242438	-0.00926825	-0.0065521	-0.0405276	-0.0161889	0.00127548	-0.00831986	-0.0239922	-0.0065521	0.12049	0.0205973	0.00185498	-0.0332824	-0.0065521	-0.0422522	-0.0227213	-0.00891643	0.296838	-0.0065521
Bosea genosp.	-0.00462236	-0.0107557	-0.00342466	-0.0178305	-0.00485011	-0.00836053	-0.00342466	-0.00342466	-0.00342466	-0.00736852	-0.014691	-0.0292282	-0.00342466	-0.00453766	-0.0200604	-0.0118507	-0.0166138	-0.00342466	0.019444	-0.00496418	-0.0123973	-0.00378405	-0.00342466	-0.00676035	-0.0159464	-0.00477243	-0.00460816	-0.00342466	-0.00342466	-0.00469945	-0.0126718	-0.00484434	-0.00342466	-0.0218937	-0.00846164	-0.0121656	-0.00434863	-0.0125402	-0.00342466	-0.011015	-0.0215012	0.0231141	0.124333	-0.00342466	-0.0277868	-0.011876	-0.00466045	-0.0120509	-0.00342466
Bradyrhizobiaceae	-0.00644149	-0.0149885	-0.00477243	-0.0248476	-0.00675887	-0.0116508	-0.00477243	-0.00477243	-0.00477243	-0.0102684	0.0631962	-0.0245113	-0.00477243	-0.00632345	-0.0279552	-0.0165145	-0.0231521	-0.00477243	0.0183032	-0.00691783	0.266962	-0.00527326	-0.00477243	-0.00942088	0.0545232	1	-0.0064217	-0.00477243	-0.00477243	-0.00654892	-0.0176587	-0.00675082	-0.00477243	-0.03051	-0.0117917	-0.0169534	-0.00606003	-0.0174755	-0.00477243	-0.01535	-0.00364551	0.112245	-0.0242423	-0.00477243	-0.0387223	-0.0165498	-0.00649456	-0.0167935	-0.00477243
Bradyrhizobium	-0.00462236	-0.0107557	-0.00342466	-0.00201249	-0.00485011	-0.00836053	-0.00342466	-0.00342466	-0.00342466	-0.00736852	-0.014691	-0.0292282	-0.00342466	-0.00453766	-0.0200604	-0.0118507	-0.0166138	-0.00342466	-0.0074679	-0.00496418	-0.0123973	-0.00378405	-0.00342466	0.619678	-0.0159464	-0.00477243	-0.00460816	-0.00342466	-0.00342466	-0.00469945	-0.0126718	-0.00484434	-0.00342466	-0.0218937	-0.00846164	-0.0121656	-0.00434863	-0.0125402	-0.00342466	-0.011015	0.102851	0.0728539	-0.0173961	-0.00342466	-0.0277868	-0.011876	-0.00466045	-0.0120509	-0.00342466
Bradyrhizobium elkanii	-0.00462236	-0.0107557	1	-0.0114384	-0.00485011	-0.00836053	-0.00342466	-0.00342466	-0.00342466	-0.00736852	-0.014691	0.0448799	-0.00342466	-0.00453766	-0.0200604	-0.0118507	-0.0166138	-0.00342466	-0.0223955	-0.00496418	-0.0123973	-0.00378405	-0.00342466	-0.00676035	-0.0159464	-0.00477243	-0.00460816	-0.00342466	-0.00342466	-0.00469945	-0.0126718	-0.00484434	-0.00342466	-0.0218937	-0.00846164	-0.0121656	-0.00434863	-0.0125402	-0.00342466	-0.011015	-0.0215012	-0.0559317	-0.0173961	-0.00342466	-0.00819427	-0.011876	-0.00466045	-0.0120509	-0.00342466
Brevundimonas diminuta	-0.00462236	-0.0107557	-0.00342466	-0.0178305	-0.00485011	-0.00836053	-0.00342466	-0.00342466	-0.00342466	-0.00736852	-0.014691	-0.0292282	-0.00342466	-0.00453766	-0.0200604	-0.0118507	-0.0166138	-0.00342466	0.0182392	-0.00496418	-0.0123973	-0.00378405	-0.00342466	-0.00676035	0.106513	-0.00477243	-0.00460816	-0.00342466	-0.00342466	-0.00469945	-0.0126718	-0.00484434	-0.00342466	-0.0218937	-0.00846164	0.0131363	-0.00434863	-0.0125402	-0.00342466	-0.011015	0.104481	0.117434	-0.0173961	-0.00342466	-0.0277868	-0.011876	-0.00466045	-0.0120509	-0.00342466
Bulleidia	-0.0160294	-0.00151212	-0.011876	0.114451	-0.0168192	0.200788	-0.011876	-0.011876	-0.011876	-0.0255525	-0.0509453	-0.0378217	-0.011876	-0.0157357	0.293706	0.00290627	0.0255009	-0.011876	-0.0986212	-0.00564862	-0.0429912	-0.0131223	-0.011876	-0.0234435	-0.0552987	-0.0165498	-0.0159802	-0.011876	-0.011876	-0.0162967	-0.0439431	-0.0167992	-0.011876	-0.0201544	-0.0293432	0.228898	-0.0150802	-0.043487	-0.011876	-0.0381978	-0.0516438	-0.172109	-0.0395138	-0.011876	0.0301146	1	-0.0161615	-0.0263629	-0.011876
Bulleidia moorei	-0.0145829	-0.0684719	0.075943	0.0395075	0.005644	-0.037163	-0.0282178	-0.0282178	-0.0282178	0.00627895	-0.118145	0.389447	-0.00417179	-0.0373885	0.0645069	0.0413375	0.0900392	-0.0282178	-0.24877	-0.0202671	-0.0992149	-0.0311791	-0.0282178	-0.0557026	-0.123613	-0.0393229	-0.0379694	-0.0282178	-0.0282178	0.0238777	-0.100554	-0.0399154	-0.0282178	0.0919858	-0.065284	0.0166751	-0.035831	-0.0948561	-0.0282178	-0.0592879	-0.162192	-0.442448	-0.129022	-0.0282178	0.592586	0.0845488	-0.028451	-0.0907951	0.112876
Burkholderia	-0.0130438	-0.0109152	-0.00966399	-0.0503155	-0.0136865	0.0033454	-0.00966399	-0.00966399	-0.00966399	-0.0207931	0.034795	-0.0824786	-0.00966399	0.0451128	-0.0566082	-0.0334413	-0.0468822	-0.00966399	0.0440671	-0.0140084	0.163308	0.0171743	-0.00966399	-0.0190769	-0.0449988	-0.0134672	-0.0130037	-0.00966399	-0.00966399	-0.0132613	0.0270804	-0.0136702	-0.00966399	-0.0568103	-0.0238778	-0.03034	-0.0122713	0.0215338	-0.00966399	-0.0255476	0.16471	0.189353	0.00124967	-0.00966399	-0.0784113	-0.0335127	-0.0131512	0.0313759	-0.00966399
Burkholderiales	-0.00633485	-0.0147404	0.00203909	-0.0239149	-0.00664698	-0.0105283	0.00851664	-0.00469343	-0.00469343	-0.00656516	-0.00896933	-0.0385019	-0.00469343	0.00815586	-0.0274309	-0.0162411	-0.0227689	-0.00469343	0.0460968	-0.00680332	-0.00807539	-0.00518596	-0.00469343	0.00113621	-0.0145246	-0.00654052	-0.00631539	-0.00469343	0.0116022	-0.00644051	-0.013191	-0.00663907	-0.00469343	-0.0299244	-0.0115965	0.0137975	-0.00595972	-0.0127744	-0.00469343	-0.0129903	-0.000531385	0.122506	-0.0187634	-0.00469343	-0.0372576	-0.0162758	-0.00638705	-0.0164144	-0.00469343
Butyricimonas	-0.00967794	-0.0225194	-0.00717029	-0.0373321	-0.0101548	-0.0175046	-0.00717029	-0.00717029	-0.00717029	-0.0154276	0.0436517	-0.0148879	-0.00717029	-0.00950061	-0.0373171	-0.0248121	-0.0347847	-0.00717029	0.0813626	-0.0103936	0.0395693	-0.00792275	-0.00717029	-0.0141543	-0.0333873	-0.00999215	-0.00964822	-0.00717029	-0.00717029	-0.00983936	-0.0265312	-0.0101427	0.427654	-0.0443229	0.519058	0.00129241	-0.00910484	0.0662518	-0.00717029	0.269783	0.0473234	0.064408	0.266785	-0.00717029	-0.0460105	-0.0248651	-0.00975769	0.081161	-0.00717029
Butyrivibrio	-0.0171155	-0.0398257	0.0495697	0.0675171	-0.0179588	-0.0309571	-0.0126807	-0.0126807	-0.0126807	-0.0272839	-0.0543973	0.191945	0.116657	-0.0168019	0.0449719	-0.0148566	0.058341	-0.0126807	-0.112833	-0.0183812	-0.0432742	-0.0140114	-0.0126807	-0.025032	-0.0590456	-0.0176712	-0.0170629	-0.0126807	-0.0126807	0.0416381	-0.0469206	-0.0179374	-0.0126807	0.0445013	-0.0292632	0.00910403	-0.016102	-0.0464336	-0.0126807	-0.0401724	-0.0776735	-0.199144	-0.0488192	-0.0126807	0.158052	-0.00677705	-0.0172566	-0.0438855	-0.0126807
Campylobacter	-0.042398	-0.109586	0.0490163	0.306986	-0.00954971	-0.064476	-0.0373166	-0.0373166	-0.0373166	-0.0738007	-0.16008	0.307543	0.0564467	-0.0392107	0.0738334	0.193312	0.213262	-0.0373166	-0.318448	0.0015114	-0.125925	-0.0412327	-0.0373166	-0.0736638	-0.139042	-0.0348252	-0.0502126	-0.0373166	-0.0373166	0.0252618	-0.135605	-0.0527861	-0.0373166	0.206023	-0.087022	0.030983	-0.0473847	-0.129594	-0.032078	-0.102653	-0.209412	-0.56288	-0.162995	-0.0373166	0.335605	0.229331	-0.0507824	-0.121554	-0.0236478
Campylobacter rectus	-0.00634299	-0.0147594	-0.00469945	-0.00931189	-0.00665552	-0.0114727	-0.00469945	-0.00469945	-0.00469945	-0.0101114	-0.0201596	0.290232	-0.00469945	-0.00622676	0.0786956	-0.016262	0.215382	-0.00469945	-0.0446231	-0.00681205	-0.017012	-0.00519262	-0.00469945	-0.00927682	-0.0218822	-0.00654892	-0.0063235	-0.00469945	-0.00469945	1	-0.0173887	-0.00664759	-0.00469945	0.0445229	0.0144763	-0.0166941	-0.00596737	-0.0172082	-0.00469945	-0.00501243	-0.0295048	-0.0711573	-0.0238716	-0.00469945	0.0423911	-0.0162967	-0.00639526	-0.0165367	-0.00469945
Campylobacter ureolyticus	0.00419894	0.0844899	-0.00682928	-0.0354469	-0.00967185	-0.0166722	-0.00682928	-0.00682928	-0.00682928	-0.0146939	0.194443	-0.0515564	-0.00682928	-0.00904877	-0.0398239	-0.023632	-0.0331304	-0.00682928	0.0780751	-0.00989932	0.000646299	-0.00754596	-0.00682928	-0.0134811	0.00606324	-0.00951694	-0.00918936	-0.00682928	0.052804	-0.00937141	-0.0252694	-0.00966033	-0.00682928	-0.0405748	0.101209	-0.0152933	-0.00867182	-0.0250071	-0.00682928	-0.0195038	-0.0327217	0.0551175	0.0670823	-0.00682928	-0.0521203	-0.0236825	-0.00929363	0.000881159	-0.00682928
Campylobacteraceae	-0.00462236	-0.0107557	-0.00342466	-0.0178305	-0.00485011	-0.00836053	-0.00342466	-0.00342466	-0.00342466	-0.00736852	-0.014691	-0.0292282	-0.00342466	-0.00453766	-0.0200604	-0.0118507	-0.0166138	-0.00342466	0.00951125	-0.00496418	-0.0123973	-0.00378405	-0.00342466	-0.00676035	-0.0159464	-0.00477243	-0.00460816	-0.00342466	-0.00342466	-0.00469945	-0.0126718	-0.00484434	-0.00342466	-0.0218937	-0.00846164	-0.0121656	-0.00434863	-0.0125402	-0.00342466	-0.011015	-0.0215012	0.0831067	-0.0173961	-0.00342466	-0.0277868	-0.011876	-0.00466045	-0.0120509	-0.00342466
Candidatus Rhodoluna	0.106072	0.0256376	-0.0194025	-0.0914941	-0.0274784	-0.00201957	0.0125442	-0.0194025	0.0465193	0.118556	0.0638306	-0.141284	-0.0194025	0.136434	-0.10253	-0.0650345	-0.0902607	-0.0194025	0.522497	-0.0281247	-0.049142	-0.02045	-0.0194025	-0.0383009	0.293554	0.177611	-0.0261076	0.0710329	0.0200062	-0.0266249	-0.0438163	-0.0274457	-0.0194025	-0.106646	0.17965	-0.0393585	-0.0246373	-0.0399502	-0.0194025	0.0527578	0.0563877	0.339595	0.193429	0.0456456	-0.144136	-0.0514814	-0.0264039	0.116246	-0.0194025
Capnocytophaga	-0.0223259	-0.0555195	-0.0114384	1	-0.0252521	-0.00701386	-0.0178305	-0.0178305	-0.0178305	-0.0311517	-0.0764885	-0.0867872	-0.0178305	-0.0194579	0.0715166	0.511097	0.103886	-0.0178305	-0.152735	-0.0106966	-0.0640244	-0.0197016	-0.0178305	-0.0253225	-0.0783614	-0.0248476	-0.0239924	-0.0178305	-0.0178305	-0.00931189	-0.0659755	-0.025222	-0.0178305	0.287383	-0.0429324	-0.0427339	-0.0226411	-0.0652908	-0.0178305	-0.0549699	-0.101988	-0.275858	-0.0714284	-0.0178305	-0.0857173	0.114451	-0.0242646	-0.0622312	-0.0122643
Capnocytophaga ochracea	-0.0135347	-0.0314936	-0.0100277	-0.00101218	0.0864354	-0.0107214	-0.0100277	-0.0100277	-0.0100277	-0.0215757	-0.0430166	0.125818	0.255274	-0.0132867	0.122462	0.0392827	0.0590922	-0.0100277	-0.0844916	0.0169768	-0.0363004	-0.01108	-0.0100277	-0.0197949	-0.0466924	-0.0139741	-0.0134931	-0.0100277	-0.0100277	0.228446	-0.0371041	-0.0141847	-0.0100277	0.0178794	-0.0162913	0.0633061	-0.0127332	-0.036719	-0.0100277	-0.0262428	-0.0408724	-0.120602	-0.0509373	-0.0100277	0.102098	0.00987671	-0.0136462	-0.0352861	-0.0100277
Cardiobacterium	-0.00632884	-0.0147264	-0.00468897	0.0378887	-0.00664067	-0.0114471	-0.00468897	-0.00468897	-0.00468897	-0.0100888	-0.0201146	0.0475947	-0.00468897	-0.00621287	0.0903644	0.0145336	-0.0227472	-0.00468897	-0.0365226	-0.00679685	-0.0169741	-0.00518104	-0.00468897	-0.00925612	-0.0218334	-0.00653431	-0.0063094	-0.00468897	-0.00468897	-0.00643439	-0.0173499	-0.00663276	-0.00468897	0.0735642	-0.0115855	-0.0166569	-0.00595405	-0.0171698	-0.00468897	-0.0150815	-0.029439	-0.0771295	-0.0238183	-0.00468897	0.0236796	-0.0162604	-0.00638099	-0.0164998	-0.00468897
Catonella	-0.0323766	-0.0630137	0.0269746	0.0672467	-0.0339718	0.254525	-0.0239875	-0.0239875	-0.0239875	0.116956	-0.0758472	0.18043	0.161309	-0.0317833	0.226748	0.0919905	0.0928587	-0.0239875	-0.19957	0.265549	-0.0868347	-0.0265048	-0.0239875	-0.0473518	-0.107183	-0.0334277	-0.0322771	-0.0239875	-0.0239875	0.0324078	-0.0887574	-0.0339314	-0.0239875	0.125856	-0.057575	-0.0224881	-0.0304593	-0.0776637	-0.0239875	-0.0677375	-0.128184	-0.347582	-0.119655	-0.0239875	0.173993	0.167102	-0.0326434	-0.074296	0.331034
Caulobacteraceae	-0.0120655	0.125838	-0.00893923	-0.0465421	-0.01266	-0.0218231	-0.00893923	-0.00893923	0.17879	-0.0192337	0.0119826	-0.0707397	-0.00893923	-0.0118444	-0.0523628	-0.0309333	0.00666824	-0.00893923	0.0165409	-0.0129578	-0.018872	-0.00987733	-0.00893923	-0.0176462	-0.0352987	-0.0124573	-0.0120285	-0.00893923	-0.00893923	-0.0122668	-0.0330766	-0.012645	-0.00893923	-0.0571482	-0.0047558	-0.00411552	-0.011351	-0.0327332	-0.00893923	0.074874	0.00537286	0.0672512	-0.0162952	-0.00893923	-0.0725308	-0.0309994	-0.012165	-0.0222623	-0.00893923
Cellulomonadaceae	-0.00462236	-0.0107557	-0.00342466	-0.0178305	-0.00485011	-0.00836053	-0.00342466	-0.00342466	-0.00342466	-0.00736852	0.149626	-0.0292282	-0.00342466	-0.00453766	-0.0200604	-0.0118507	-0.0166138	-0.00342466	-0.0325184	-0.00496418	-0.0123973	-0.00378405	-0.00342466	0.513977	-0.0159464	-0.00477243	-0.00460816	-0.00342466	-0.00342466	-0.00469945	0.129586	-0.00484434	-0.00342466	-0.0218937	-0.00846164	-0.0121656	-0.00434863	0.214976	-0.00342466	-0.011015	0.753772	0.0625755	-0.0173961	-0.00342466	-0.0277868	-0.011876	-0.00466045	-0.0120509	-0.00342466
Chitinophaga	-0.00462236	-0.0107557	-0.00342466	-0.0178305	-0.00485011	-0.00836053	-0.00342466	-0.00342466	-0.00342466	-0.00736852	-0.014691	-0.0292282	-0.00342466	-0.00453766	-0.0200604	-0.0118507	-0.0166138	-0.00342466	0.196673	-0.00496418	-0.0123973	-0.00378405	-0.00342466	-0.00676035	0.111659	-0.00477243	-0.00460816	-0.00342466	-0.00342466	-0.00469945	0.107769	-0.00484434	-0.00342466	-0.0218937	-0.00846164	-0.0121656	-0.00434863	-0.0125402	-0.00342466	-0.011015	-0.0215012	0.0557515	0.0787776	-0.00342466	-0.0277868	-0.011876	-0.00466045	-0.0120509	-0.00342466
Christensenella	-0.00649189	0.184969	-0.00480977	-0.0250421	-0.00681175	-0.011742	-0.00480977	0.792536	-0.00480977	-0.0103487	-0.0206328	-0.0410496	-0.00480977	-0.00637293	-0.0281739	-0.0166437	-0.0233333	-0.00480977	0.0833566	-0.00697196	0.0413144	-0.00531452	0.607107	-0.00949459	-0.0223959	-0.00670265	-0.00647195	-0.00480977	-0.00480977	-0.00660016	-0.0177969	-0.00680364	-0.00480977	-0.0307487	0.0129925	-0.017086	-0.00610745	-0.0176122	-0.00480977	-0.0154701	-0.00747451	-0.00224587	-0.0244319	-0.00480977	-0.0390253	-0.0166793	-0.00654538	0.417327	-0.00480977
Christensenellaceae	-0.00604676	-0.0140701	-0.00447998	-0.023325	-0.0063447	0.173472	-0.00447998	-0.00447998	-0.00447998	-0.00963917	-0.0192181	-0.00382026	-0.00447998	-0.00593596	-0.0227747	-0.0155025	-0.0217334	-0.00447998	-0.0331372	-0.00649392	0.0038857	-0.00495012	-0.00447998	-0.00884358	-0.0208603	-0.00624308	-0.00602819	-0.00447998	-0.00447998	-0.00614762	-0.0165767	-0.00633714	-0.00447998	-0.0281364	-0.0110691	-0.0159145	-0.00568869	-0.0164046	-0.00447998	-0.00971884	-0.0281269	0.0748311	-0.0227567	-0.00447998	0.0182416	-0.0155357	-0.00609659	0.00625682	-0.00447998
Chryseobacterium	-0.0127958	-0.0506424	-0.0433906	-0.214612	0.0297744	0.023263	0.022942	-0.0288733	-0.0129735	-0.0135181	0.188173	-0.327239	-0.0355862	0.0217907	-0.2183	-0.139962	-0.166004	-0.0433906	0.167159	-0.0596055	0.204505	-0.0422625	-0.00996718	0.101482	0.00955677	-0.00467991	0.0494621	-0.0225266	0.0566194	-0.0545328	0.201328	0.0670923	0.00909166	-0.246724	0.0482535	-0.0289914	0.00147388	0.314584	-0.0133041	-0.036753	0.330769	0.717928	0.0273604	0.136693	-0.330878	-0.132845	0.053209	-0.0416195	-0.00413915
Citrobacter	-0.0264489	-0.00367159	-0.0195957	-0.0959434	-0.0277521	0.0212566	0.00893729	-0.0195957	-0.0195957	-0.0249964	0.0782225	-0.159364	-0.0195957	-0.0259643	-0.0966379	-0.0660975	-0.059573	-0.0195957	0.0275921	-0.0172793	0.266259	-0.0207691	-0.0195957	0.17907	-0.0651228	-0.0273076	0.0571357	0.0207902	0.0156019	-0.02689	0.104679	-0.027719	0.0481301	-0.113122	-0.0331779	-0.034349	-0.0248827	0.112427	-0.0195957	-0.0162775	0.2225	0.324621	-0.0339303	-0.0195957	-0.154279	-0.045905	0.0552501	-0.0493235	-0.0195957
CK-1C4-19	-0.00462236	-0.0107557	-0.00342466	-0.0178305	-0.00485011	-0.00836053	-0.00342466	-0.00342466	-0.00342466	-0.00736852	-0.014691	0.0605899	-0.00342466	-0.00453766	-0.0110108	-0.0118507	-0.0166138	-0.00342466	-0.00798063	-0.00496418	0.0400696	-0.00378405	-0.00342466	-0.00676035	-0.0159464	-0.00477243	-0.00460816	-0.00342466	-0.00342466	-0.00469945	-0.0126718	-0.00484434	-0.00342466	-0.0205784	-0.00846164	-0.0121656	-0.00434863	-0.0125402	-0.00342466	0.00122662	-0.0215012	-0.0134914	-0.0173961	-0.00342466	0.114689	-0.011876	-0.00466045	0.00263305	-0.00342466
Clavibacter	-0.00462236	-0.0107557	-0.00342466	-0.0178305	-0.00485011	-0.00836053	-0.00342466	-0.00342466	-0.00342466	-0.00736852	-0.014691	-0.0292282	-0.00342466	-0.00453766	-0.0200604	-0.0118507	-0.0166138	-0.00342466	0.0390037	-0.00496418	-0.0123973	-0.00378405	-0.00342466	-0.00676035	-0.0159464	-0.00477243	-0.00460816	-0.00342466	-0.00342466	-0.00469945	-0.0126718	-0.00484434	-0.00342466	-0.0218937	-0.00846164	-0.0121656	-0.00434863	-0.0125402	-0.00342466	-0.011015	-0.0215012	0.118904	-0.0173961	-0.00342466	-0.0277868	-0.011876	-0.00466045	0.0949498	-0.00342466
Cloacibacterium	-0.00857842	-0.0199609	-0.00635566	-0.0330907	-0.0090011	-0.0155159	-0.00635566	-0.00635566	-0.00635566	-0.0136749	0.0164463	-0.0542432	-0.00635566	-0.00842123	-0.0372292	-0.0219931	-0.0308328	-0.00635566	0.0201232	-0.0092128	0.0141117	-0.00702264	-0.00635566	-0.0125462	0.0605956	-0.00885693	0.140062	-0.00635566	-0.00635566	-0.0087215	0.00797845	0.043462	-0.00635566	-0.0406316	-0.0119691	-0.0158726	0.0586065	-0.0021981	-0.00635566	-0.0204423	-0.0207473	-0.0072725	-0.0172903	-0.00635566	-0.0515683	-0.0220401	0.137141	0.0124244	-0.00635566
Clostridiaceae	-0.0112845	-0.00794983	-0.00836053	-0.00701386	-0.0118405	1	-0.00836053	-0.00836053	-0.00836053	-0.0179886	-0.0358647	-0.050925	-0.00836053	-0.0110777	0.189481	-0.0147814	-0.0275439	-0.00836053	-0.0271862	-0.0121189	-0.0302652	-0.0092379	-0.00836053	-0.0165039	0.0117406	-0.0116508	-0.0112498	-0.00836053	-0.00836053	-0.0114727	-0.00359866	-0.0118264	-0.00836053	-0.0184743	-0.0166129	0.0253652	-0.0106162	-0.0306142	-0.00836053	-0.0268907	0.0524152	0.0359596	-0.00378554	0.195805	-0.0473495	0.200788	-0.0113774	-0.0218132	-0.00836053
Clostridiales	0.0358826	0.139803	0.0274498	-0.0128123	-0.0269183	-0.0273717	-0.0248251	0.25802	-0.0248251	-0.0443546	-0.0773052	-0.0136742	-0.0248251	0.00800402	-0.0701915	0.0207989	0.0128738	-0.0248251	0.0687307	-0.0359851	-0.0261541	-0.0274303	0.037194	-0.0490054	0.126217	-0.0345951	-0.0257223	-0.0103073	-0.0248251	0.0125681	-0.0716081	-0.0351163	0.145597	-0.0577654	0.133989	0.00819668	-0.031523	-0.0850283	0.00308847	0.187044	-0.0583168	-0.0978123	0.0738413	-0.0248251	0.0460465	0.0774172	-0.0337833	0.346095	-0.0248251
Clostridium	0.0522224	-0.0103666	-0.0103372	-0.052962	-0.0146398	-0.0252358	-0.0103372	-0.0103372	-0.0103372	-0.0222415	0.272257	-0.0740702	-0.0103372	-0.0136967	-0.0594404	-0.0357707	-0.0501479	-0.0103372	-0.0679865	-0.0149841	0.0246817	-0.011422	-0.0103372	0.239047	-0.0357238	-0.0144053	-0.0139095	-0.0103372	-0.0103372	-0.0141851	0.212547	-0.0146224	0.272638	-0.0636036	-0.0162235	-0.013103	-0.0131261	0.0755059	-0.0103372	0.0840989	0.374643	0.160567	-0.0150979	-0.0103372	-0.0772583	-0.0358471	-0.0140673	-0.0227598	-0.0103372
Clostridium butyricum	-0.0180435	0.0482896	-0.0133683	-0.0690562	-0.0189326	0.0223958	-0.0133683	-0.0133683	-0.0133683	-0.0287632	0.0893699	-0.0878674	-0.0133683	0.0545583	-0.0511133	-0.0462595	-0.0648525	-0.0133683	0.100086	-0.0193778	0.116275	-0.0147711	0.187425	-0.0263892	0.0466063	0.277704	-0.0179881	-0.0133683	-0.0133683	-0.0183445	-0.0494647	-0.01891	-0.0133683	-0.0830913	0.0416762	-0.0013766	0.0635042	0.00192336	-0.0133683	-0.0330611	0.00528967	0.20833	0.0137273	0.257097	-0.0819814	-0.0463584	-0.0181922	-0.00307581	-0.0133683
Clostridium hiranonis	-0.00462236	-0.0107557	-0.00342466	-0.0178305	-0.00485011	-0.00836053	-0.00342466	-0.00342466	-0.00342466	-0.00736852	-0.014691	-0.0292282	-0.00342466	-0.00453766	-0.0200604	-0.0118507	-0.0166138	-0.00342466	0.0350494	-0.00496418	-0.0123973	-0.00378405	-0.00342466	-0.00676035	-0.0159464	-0.00477243	-0.00460816	-0.00342466	-0.00342466	-0.00469945	-0.0126718	-0.00484434	-0.00342466	-0.0218937	-0.00846164	-0.0121656	-0.00434863	-0.0125402	-0.00342466	-0.011015	0.0120399	0.0664536	-0.0173961	-0.00342466	-0.0277868	-0.011876	-0.00466045	-0.0120509	-0.00342466
Collinsella aerofaciens	-0.00678746	-0.0157936	-0.00502876	-0.0149414	-0.00712189	-0.0122766	-0.00502876	-0.00502876	-0.00502876	-0.0108199	-0.0215722	-0.0413854	-0.00502876	-0.00666309	-0.0294567	-0.00934997	-0.0243956	-0.00502876	-0.0381486	-0.00728939	-0.0182041	-0.00555649	-0.00502876	-0.00992688	-0.0234156	-0.00700782	-0.00676661	-0.00502876	-0.00502876	-0.00690067	0.355154	-0.00711341	-0.00502876	0.00927856	-0.0124251	0.023045	-0.00638552	-0.0184141	-0.00502876	0.0157002	-0.00774141	0.0441406	-0.0255443	-0.00502876	-0.039451	-0.0174387	-0.00684339	-0.0176955	-0.00502876
Comamonadaceae	-0.0105678	-0.00487507	-0.0157415	-0.0775024	0.0189988	-0.0151186	0.00440649	-0.00251304	0.0015815	-0.00683464	0.0664422	-0.118026	-0.0157415	-0.0101043	-0.0868626	-0.0497323	-0.065221	-0.0157415	-0.018202	-0.0223082	0.0589976	0.662886	-0.00558944	0.0187894	-0.030551	0.0226903	0.00601819	-0.00148268	-0.00331448	-0.0193188	0.0797882	0.032038	0.00817009	-0.0943254	-0.00243704	-0.0256145	0.00646625	0.0764143	-0.0111723	-0.0177181	0.0667778	0.08124	-0.015529	0.00477061	-0.122536	-0.0494727	0.00962939	-0.0300231	-0.0157415
Comamonas	-0.00338043	0.0860109	-0.0142399	-0.0713032	0.0302906	-0.00404094	-0.0142399	-0.0142399	0.015202	0.0327063	0.0591003	-0.11603	0.0159767	0.0345846	-0.0752659	-0.0492756	-0.0624895	-0.0142399	0.0317885	-0.0206413	0.0796464	-0.0122018	-0.0142399	-0.0281098	0.0106215	-0.0198439	-0.0191609	-0.0142399	-0.0142399	-0.0195405	0.0931542	0.0862453	-0.0142399	-0.0763683	0.147771	-0.000687512	0.056855	0.0202712	-0.0142399	-0.0137133	0.0509505	0.257809	0.0458999	-0.0142399	-0.11218	-0.0352657	-0.0193783	-0.0115374	-0.0142399
Comamonas terrigena	-0.0099455	0.0252072	-0.00736852	-0.0311517	-0.0104355	-0.0179886	0.261014	-0.00736852	-0.00736852	1	0.0376071	-0.0567594	-0.00736852	-0.00976326	-0.0153771	-0.025498	0.0334772	-0.00736852	0.0770971	-0.010681	-0.0266741	0.000163839	-0.00736852	-0.0145456	-0.0102911	-0.0102684	-0.00991495	-0.00736852	-0.00736852	-0.0101114	-0.0272647	-0.0104231	-0.00736852	-0.0399485	-0.00918885	-0.0172406	-0.00935655	-0.0269817	-0.00736852	-0.0197244	0.00551757	0.0423905	0.106121	-0.00736852	-0.0489853	-0.0255525	-0.0100275	-0.0259287	0.469067
Coprobacillus	-0.00462236	-0.0107557	-0.00342466	-0.0178305	-0.00485011	-0.00836053	-0.00342466	-0.00342466	-0.00342466	-0.00736852	-0.014691	-0.0292282	-0.00342466	-0.00453766	-0.0200604	-0.0118507	-0.0166138	-0.00342466	-0.0325184	-0.00496418	-0.0123973	-0.00378405	-0.00342466	-0.00676035	-0.0159464	-0.00477243	-0.00460816	-0.00342466	-0.00342466	-0.00469945	0.155946	0.66634	-0.00342466	-0.0218937	-0.00846164	-0.0121656	-0.00434863	0.257134	-0.00342466	0.0259259	0.0397606	0.0355305	-0.0173961	-0.00342466	-0.0277868	-0.011876	-0.00466045	-0.0120509	-0.00342466
Coprococcus	-0.0120142	0.0448207	-0.0133473	-0.0655577	-0.0189029	-0.0185922	-0.0133473	0.455139	-0.0133473	-0.0191692	-0.0439729	-0.0992416	-0.0133473	-0.00331609	-0.0723873	-0.0449051	-0.0634464	-0.0133473	0.258661	-0.0193474	-0.0222637	-0.014748	0.101051	-0.0263478	0.251511	-0.0186001	0.0306228	0.00195504	-0.0133473	-0.0183157	-0.0258874	-0.0188803	0.0123142	-0.077787	0.247765	-0.0411967	-0.0169484	-0.0411623	-0.0133473	0.01809	-0.014402	0.0914319	0.230498	-0.0133473	-0.0891509	-0.0264495	-0.0181637	0.679421	-0.0133473
Coprococcus eutactus	-0.0119553	0.214513	-0.00885756	-0.0360205	-0.0125444	-0.0216238	-0.00885756	-0.00885756	-0.00885756	-0.019058	-0.0105143	-0.02451	-0.00885756	-0.0117362	-0.0518844	-0.0234188	-0.0429701	-0.00885756	-0.0101803	-0.0128394	0.422285	-0.00978709	-0.00885756	-0.017485	-0.02963	-0.0123435	-0.0119186	-0.00885756	-0.00885756	-0.0121547	-0.000774992	0.546563	0.312336	-0.0188562	-0.0218853	0.00876719	0.699464	0.192202	-0.00885756	0.465864	-0.0227134	0.033443	-0.00122795	-0.00885756	-0.0519556	-0.0307162	-0.0120538	-0.0311685	-0.00885756
Coriobacteriaceae	-0.00782903	-0.0182172	-0.00580045	-0.0302	-0.00821479	-0.0141605	-0.00580045	-0.00580045	-0.00580045	-0.0124803	-0.0248826	0.109646	-0.00580045	-0.00768558	-0.0132276	0.0685337	0.148341	-0.00580045	-0.0550775	-0.00840799	-0.0209976	-0.00640916	-0.00580045	-0.0114502	-0.0270088	-0.00808321	-0.00780499	-0.00580045	-0.00580045	-0.00795961	-0.0214626	-0.008205	-0.00580045	-0.0370821	-0.0143317	-0.0206053	-0.00736542	0.0207293	-0.00580045	-0.0186565	-0.0364173	-0.0952461	-0.0294642	-0.00580045	0.147654	-0.0201148	-0.00789355	-0.0204109	-0.00580045
Corynebacterium	0.0578543	0.0742399	-0.0212984	-0.107417	0.304756	-0.049774	-0.0186484	-0.0160788	-0.0199313	0.102772	0.350087	-0.159356	-0.0212984	-0.00244361	-0.118828	-0.0706371	-0.0841279	-0.0212984	0.0950148	-0.0304705	-0.00138017	-0.0173939	-0.0152897	-0.00106239	0.0948889	-0.0268511	-0.0149494	-0.0119214	-0.00495373	-0.0253838	0.137988	0.0355646	-0.0212984	-0.132817	0.0480811	-0.0503593	0.134331	0.189676	-0.008678	0.00925057	-0.00472084	0.165908	0.0374968	-0.0212984	-0.167043	-0.0725117	0.0297091	-0.0259861	-0.0212984
Corynebacterium durum	-0.00787897	0.0760562	-0.00583744	-0.0287765	-0.00826718	-0.0142508	-0.00583744	-0.00583744	-0.00583744	-0.0125599	0.0772022	-0.012347	-0.00583744	-0.00773459	0.0167773	0.0978738	-0.0283188	-0.00583744	-0.0554287	-0.00846162	-0.0211316	-0.00645004	-0.00583744	-0.0115232	-0.0271811	-0.00813477	-0.00785477	-0.00583744	-0.00583744	0.263772	0.066918	-0.00825733	-0.00583744	0.0386231	-0.0144232	-0.0207367	-0.00741239	-0.0213753	-0.00583744	-0.00828679	-0.0239446	-0.0269308	-0.0296522	-0.00583744	-0.0407588	-0.0202431	0.342438	-0.0205411	-0.00583744
Corynebacterium mastitidis	-0.00462236	-0.0107557	-0.00342466	-0.0178305	-0.00485011	-0.00836053	-0.00342466	-0.00342466	-0.00342466	-0.00736852	0.159572	-0.0292282	-0.00342466	-0.00453766	-0.0200604	-0.0118507	-0.0166138	-0.00342466	-0.0325184	-0.00496418	-0.0123973	-0.00378405	-0.00342466	-0.00676035	-0.0159464	-0.00477243	-0.00460816	-0.00342466	-0.00342466	-0.00469945	-0.0126718	-0.00484434	-0.00342466	-0.0218937	-0.00846164	-0.0121656	-0.00434863	0.228747	-0.00342466	-0.011015	0.0333119	0.0255974	-0.0173961	-0.00342466	-0.0277868	-0.011876	-0.00466045	-0.0120509	-0.00342466
Cryptophyta	-0.00462236	-0.0107557	-0.00342466	-0.0178305	-0.00485011	-0.00836053	-0.00342466	-0.00342466	-0.00342466	-0.00736852	0.132138	-0.0292282	-0.00342466	-0.00453766	-0.0200604	-0.0118507	-0.0166138	-0.00342466	0.0791258	-0.00496418	-0.0123973	-0.00378405	-0.00342466	-0.00676035	0.118732	0.567018	-0.00460816	-0.00342466	-0.00342466	-0.00469945	-0.0126718	-0.00484434	-0.00342466	-0.0218937	-0.00846164	-0.0121656	-0.00434863	-0.0125402	-0.00342466	-0.011015	0.0246828	0.0887807	-0.0173961	-0.00342466	-0.0277868	-0.011876	-0.00466045	-0.0120509	-0.00342466
Curtobacterium	-0.00462236	-0.0107557	-0.00342466	-0.0178305	-0.00485011	-0.00836053	-0.00342466	-0.00342466	-0.00342466	-0.00736852	-0.014691	-0.0292282	-0.00342466	-0.00453766	-0.0200604	-0.0118507	-0.0166138	-0.00342466	-0.0201043	-0.00496418	-0.0123973	-0.00378405	-0.00342466	-0.00676035	-0.0159464	-0.00477243	-0.00460816	-0.00342466	-0.00342466	-0.00469945	-0.0126718	-0.00484434	-0.00342466	-0.0218937	-0.00846164	-0.0121656	-0.00434863	-0.0125402	-0.00342466	-0.011015	-0.0215012	0.0515139	-0.0173961	-0.00342466	-0.0277868	-0.011876	-0.00466045	-0.0120509	-0.00342466
CW040	-0.0249151	-0.0579743	0.0435051	0.0374727	0.0226935	-0.0299936	-0.0184593	-0.0184593	-0.0184593	-0.0397172	-0.0791861	0.182408	-0.0184593	-0.0244585	0.00591962	0.00444967	0.0540111	-0.0184593	-0.145252	-0.0267575	-0.0668228	-0.0203965	-0.0184593	-0.0364391	-0.063054	-0.025724	-0.0248385	-0.0184593	-0.0184593	-0.0253306	-0.0683024	-0.0261115	-0.0184593	0.0333759	-0.0456092	0.0932065	-0.0234396	-0.0483533	-0.0184593	-0.0570224	-0.103387	-0.275936	-0.0828228	-0.0184593	0.335205	0.00442048	-0.0251204	-0.0594379	-0.0184593
Cytophagaceae	0.44737	0.0731115	-0.0157165	-0.081105	-0.0222583	0.0287722	-0.0157165	-0.0157165	0.270138	0.0273613	-0.0347647	-0.105341	-0.0157165	-0.0208244	-0.0773676	-0.0543855	-0.0762445	-0.0157165	0.461258	-0.0227818	-0.0121059	-0.0173659	0.193688	-0.0310248	0.428522	-0.0219018	-0.0211479	0.180359	0.0697267	-0.0215669	-0.0433949	-0.0222318	-0.0157165	-0.097514	0.00260008	-0.0163495	-0.0199569	-0.0205132	-0.0157165	0.0348775	0.0631037	0.190477	0.297607	0.266349	-0.105356	-0.0545017	-0.0213879	0.122707	-0.0157165
Dechloromonas	-0.00462236	-0.0107557	-0.00342466	-0.0178305	-0.00485011	-0.00836053	-0.00342466	-0.00342466	-0.00342466	-0.00736852	-0.014691	-0.0292282	-0.00342466	-0.00453766	-0.0200604	-0.0118507	-0.0166138	-0.00342466	0.0977332	-0.00496418	-0.0123973	-0.00378405	-0.00342466	-0.00676035	-0.0159464	-0.00477243	-0.00460816	-0.00342466	-0.00342466	-0.00469945	-0.0126718	-0.00484434	-0.00342466	-0.0218937	-0.00846164	-0.0121656	-0.00434863	-0.0125402	-0.00342466	0.016834	-0.0215012	0.0229764	0.185613	-0.00342466	-0.0277868	-0.011876	-0.00466045	0.0547593	-0.00342466
Deinococcus	-0.00537845	-0.012515	-0.00398483	-0.020747	-0.00564345	-0.00972808	-0.00398483	-0.00398483	-0.00398483	-0.0085738	-0.017094	-0.0340091	-0.00398483	-0.00527989	-0.0233417	-0.0137891	-0.0193313	-0.00398483	-0.0257339	-0.00577618	-0.0144251	-0.00440301	-0.00398483	-0.00786615	-0.0185547	-0.00555306	-0.00536192	-0.00398483	-0.00398483	-0.00546815	0.484705	-0.00563673	-0.00398483	-0.0254749	-0.00984572	-0.0141556	-0.00505994	-0.0145915	-0.00398483	-0.0128168	-0.0190099	0.107716	-0.0202415	-0.00398483	-0.032332	-0.0138186	-0.00542277	-0.014022	-0.00398483
Delftia	0.00434921	-0.0142437	-0.00453526	-0.0236128	-0.00642298	-0.00884376	-0.00453526	-0.00453526	-0.00453526	-0.00975809	-0.0194552	-0.0385082	-0.00453526	-0.0060092	-0.0264366	-0.0156938	-0.0220016	0.981818	-0.0268324	-0.00657404	-0.0144954	-0.00501119	-0.00453526	-0.00445879	-0.00993429	-0.0063201	-0.00610256	-0.00453526	-0.00453526	-0.00622346	-0.0112943	-0.00641533	-0.00453526	-0.0289938	-0.00826371	-0.0151385	-0.00575887	-0.011348	-0.00453526	-0.0124714	-0.0222932	-0.0609258	-0.0119262	-0.00453526	-0.036798	-0.0157273	-0.00617181	-0.0154127	-0.00453526
Desulfobulbus	-0.00462236	-0.0107557	-0.00342466	-0.0178305	-0.00485011	-0.00836053	-0.00342466	-0.00342466	-0.00342466	-0.00736852	-0.014691	-0.0292282	-0.00342466	-0.00453766	0.0136415	-0.0118507	-0.0166138	-0.00342466	-0.0325184	0.122597	-0.0123973	-0.00378405	-0.00342466	-0.00676035	-0.0159464	-0.00477243	-0.00460816	-0.00342466	-0.00342466	-0.00469945	-0.0126718	-0.00484434	-0.00342466	-0.0047484	-0.00846164	-0.0121656	-0.00434863	-0.0125402	-0.00342466	-0.011015	-0.0215012	-0.03991	-0.0173961	-0.00342466	-0.0277868	0.0791056	-0.00466045	-0.0120509	-0.00342466
Desulfovibrio	-0.00462236	-0.0107557	-0.00342466	-0.0178305	-0.00485011	-0.00836053	-0.00342466	-0.00342466	-0.00342466	-0.00736852	-0.014691	-0.0292282	-0.00342466	-0.00453766	-0.0200604	-0.0118507	-0.0166138	-0.00342466	-0.0325184	-0.00496418	0.10022	-0.00378405	-0.00342466	-0.00676035	-0.0159464	-0.00477243	-0.00460816	-0.00342466	-0.00342466	-0.00469945	-0.0126718	-0.00484434	-0.00342466	-0.0218937	-0.00846164	-0.0121656	-0.00434863	-0.0125402	-0.00342466	-0.011015	-0.0215012	0.0351357	-0.0173961	-0.00342466	-0.0277868	-0.011876	-0.00466045	-0.0120509	-0.00342466
Desulfovibrionaceae	-0.00462236	-0.0107557	-0.00342466	-0.0178305	-0.00485011	-0.00836053	-0.00342466	-0.00342466	-0.00342466	-0.00736852	-0.014691	-0.0292282	-0.00342466	-0.00453766	-0.0200604	-0.0118507	-0.0166138	-0.00342466	0.0918064	-0.00496418	-0.0123973	-0.00378405	-0.00342466	-0.00676035	-0.0159464	-0.00477243	-0.00460816	-0.00342466	-0.00342466	-0.00469945	-0.0126718	-0.00484434	-0.00342466	-0.0218937	-0.00846164	0.0110747	-0.00434863	-0.0125402	-0.00342466	-0.011015	0.017071	0.0377149	-0.0173961	-0.00342466	-0.0277868	-0.011876	-0.00466045	-0.0120509	-0.00342466
Dialister	-0.0274525	0.0472788	-0.0203393	0.0147952	-0.0288051	0.240043	-0.0203393	-0.0203393	-0.0203393	0.0226252	0.156709	0.0437334	-0.0203393	0.0615943	0.363734	0.00581205	0.00481141	-0.0203393	-0.0589726	-0.0146841	-0.0378826	-0.0224737	-0.0203393	-0.0401502	-0.0532176	-0.0283438	-0.0273682	-0.0203393	-0.0203393	-0.0279104	-0.0409915	-0.0287708	-0.0203393	-0.0625178	-0.0100014	-0.0374097	-0.0258268	-0.0744774	-0.0203393	-0.0129323	-0.0803665	-0.16694	-0.0262859	-0.0203393	0.216443	0.331529	-0.0276787	-0.0483021	0.0683594
Dokdonella	-0.00560488	-0.0130419	-0.0041526	-0.0216205	-0.00588104	-0.0101376	-0.0041526	-0.0041526	-0.0041526	-0.00893475	0.0161081	-0.0354409	-0.0041526	-0.00550217	-0.0243244	-0.0143696	-0.0201452	-0.0041526	0.180315	-0.00601936	-0.0150324	-0.00458838	-0.0041526	-0.00819731	-0.0193359	-0.00578685	-0.00558766	-0.0041526	-0.0041526	-0.00569836	-0.0153653	-0.00587404	-0.0041526	-0.0265474	0.179041	-0.0147515	-0.00527297	-0.0152058	-0.0041526	-0.0133563	-0.0100667	0.129642	0.0140821	-0.0041526	-0.0336932	-0.0144004	-0.00565106	0.0479221	-0.0041526
Dorea	0.0833178	-0.0108805	-0.0104984	-0.0538625	-0.0148682	0.0090598	-0.0104984	0.162471	-0.0104984	-0.0225884	-0.0450357	-0.0881918	-0.0104984	-0.0139104	-0.0614959	-0.0363287	-0.0509302	-0.0104984	0.0939887	-0.0152179	-0.0380043	-0.0116001	-0.0104984	-0.0207241	0.0071904	-0.01463	-0.0141265	-0.0104984	-0.0104984	-0.0144063	-0.0168713	-0.0148505	-0.0104984	-0.0634602	0.0404414	-0.0206061	-0.0133309	-0.0384426	-0.0104984	0.000329773	-0.00558362	0.114285	0.0323865	-0.0104984	-0.0851815	-0.0364063	-0.0142868	0.401326	-0.0104984
Dorea formicigenerans	-0.0127682	0.162225	-0.00945986	-0.0492527	-0.0133974	-0.0230941	-0.00945986	-0.00945986	-0.00945986	-0.0203539	-0.0158792	-0.063015	-0.00945986	-0.0125343	-0.0554125	-0.0327349	-0.0458919	-0.00945986	0.262654	-0.0137125	-0.00516879	-0.0104526	0.0779616	-0.018674	0.40272	-0.0131828	-0.012729	-0.00945986	-0.00945986	-0.0129812	-0.0292143	-0.0133814	0.127811	-0.0604766	0.302075	-0.0328349	-0.0120121	-0.0346397	-0.00945986	0.168504	-0.0167098	0.0932541	0.203305	-0.00945986	-0.0723623	-0.0328049	-0.0128735	0.378191	-0.00945986
Dyadobacter	-0.00462236	-0.0107557	-0.00342466	-0.0178305	-0.00485011	-0.00836053	-0.00342466	-0.00342466	-0.00342466	-0.00736852	-0.014691	-0.0292282	-0.00342466	-0.00453766	-0.0200604	-0.0118507	-0.0166138	-0.00342466	0.0901406	-0.00496418	-0.0123973	-0.00378405	-0.00342466	-0.00676035	0.0580367	-0.00477243	-0.00460816	-0.00342466	-0.00342466	-0.00469945	-0.0126718	-0.00484434	-0.00342466	-0.0218937	-0.00846164	0.00312034	-0.00434863	-0.0125402	-0.00342466	-0.011015	0.00386907	0.024209	0.0383636	-0.00342466	-0.0277868	-0.011876	-0.00466045	-0.0120509	-0.00342466
Dysgonomonas	-0.00653048	0.050827	-0.00483836	-0.0251909	-0.00685225	-0.0118118	-0.00483836	-0.00483836	-0.00483836	-0.0104103	-0.0207555	-0.0412937	-0.00483836	-0.00641082	-0.0283414	-0.0167427	-0.023472	-0.00483836	-0.0216061	-0.00701341	-0.0175149	-0.00534611	-0.00483836	-0.00955103	-0.022529	-0.0067425	-0.00651042	-0.00483836	-0.00483836	-0.0066394	-0.0179027	-0.00684409	-0.00483836	-0.0309315	0.0865528	0.0145627	-0.00614376	-0.0177169	-0.00483836	-0.015562	-0.030377	0.104495	0.0418004	-0.00483836	-0.0392573	-0.0167785	-0.00658429	0.00738053	-0.00483836
Dysgonomonas gadei	-0.00462236	0.0901241	-0.00342466	-0.0178305	-0.00485011	-0.00836053	-0.00342466	-0.00342466	-0.00342466	-0.00736852	-0.014691	-0.0292282	-0.00342466	-0.00453766	-0.0200604	-0.0118507	-0.0166138	-0.00342466	-0.0325184	-0.00496418	-0.0123973	-0.00378405	-0.00342466	-0.00676035	-0.0159464	-0.00477243	-0.00460816	-0.00342466	-0.00342466	-0.00469945	-0.0126718	-0.00484434	-0.00342466	-0.0218937	0.142053	0.00854358	-0.00434863	-0.0125402	-0.00342466	-0.011015	-0.0215012	0.115881	-0.0173961	-0.00342466	-0.0277868	-0.011876	-0.00466045	0.0252405	-0.00342466
EB1017	-0.00462236	-0.0107557	-0.00342466	-0.0178305	-0.00485011	-0.00836053	-0.00342466	-0.00342466	-0.00342466	-0.00736852	-0.014691	-0.0292282	-0.00342466	-0.00453766	-0.0200604	-0.0118507	-0.0166138	-0.00342466	-0.01249	-0.00496418	-0.0123973	-0.00378405	-0.00342466	-0.00676035	-0.0159464	-0.00477243	-0.00460816	-0.00342466	-0.00342466	-0.00469945	-0.0126718	-0.00484434	-0.00342466	-0.0218937	-0.00846164	0.0177861	-0.00434863	-0.0125402	-0.00342466	0.0489369	0.02821	0.0330531	-0.0173961	-0.00342466	-0.0277868	-0.011876	-0.00466045	-0.0120509	-0.00342466
Eggerthella lenta	-0.0155655	0.00855755	-0.0115323	-0.0594452	-0.0163325	-0.023982	-0.0115323	0.766211	-0.0115323	-0.0248131	-0.0494711	-0.087751	-0.0115323	-0.0152803	-0.0643565	-0.0383275	-0.0525293	-0.0115323	0.179777	-0.0167166	-0.0200357	-0.0127426	0.0680507	-0.0227651	0.0876255	-0.0160709	0.00419747	-0.0115323	-0.0115323	-0.0158251	-0.034767	-0.016313	-0.0115323	-0.0698707	0.171244	-0.0204414	-0.0146438	-0.0422286	-0.0115323	-0.0196482	-0.0162759	0.0594843	0.124135	-0.0115323	-0.0788899	-0.0375236	-0.0156938	0.673941	-0.0115323
Eikenella	-0.0159952	-0.0372189	-0.0118507	0.511097	-0.0167833	-0.0147814	-0.0118507	-0.0118507	-0.0118507	-0.025498	-0.0508367	-0.0351762	-0.0118507	-0.0157021	0.115001	1	-0.0150648	-0.0118507	-0.106708	-0.0171781	-0.0428995	-0.0130943	-0.0118507	-0.0233935	-0.0551808	-0.0165145	-0.0159461	-0.0118507	-0.0118507	-0.016262	-0.039566	-0.0167633	-0.0118507	0.0652066	-0.0292807	-0.0400021	-0.015048	-0.0278578	-0.0118507	-0.0340812	-0.057179	-0.180847	-0.0469021	-0.0118507	-0.0287496	0.00290627	-0.016127	-0.0417008	-0.0118507
Ellin6075	-0.00653162	-0.0151983	-0.00483921	-0.0251953	-0.00685345	0.0782416	-0.00483921	-0.00483921	-0.00483921	-0.0104121	-0.0207591	-0.0413009	-0.00483921	-0.00641194	-0.0283464	-0.0167456	-0.0234761	-0.00483921	0.0969861	-0.00701464	-0.017518	-0.00534705	-0.00483921	-0.0095527	0.0905798	-0.00674368	-0.00651156	-0.00483921	-0.00483921	-0.00664056	-0.0179058	-0.00684529	-0.00483921	-0.0309369	-0.0119567	0.00618011	-0.00614483	-0.01772	-0.00483921	-0.0155648	0.0305448	0.065995	0.0120129	-0.00483921	-0.0392642	-0.0167814	-0.00658544	-0.0170285	-0.00483921
Enhydrobacter	0.0220044	-0.0106464	-0.0215012	-0.101988	0.00915369	0.0524152	-0.0215012	-0.0215012	0.0547955	0.00551757	0.240178	-0.163058	-0.0215012	0.00427246	-0.104056	-0.057179	-0.104307	-0.0215012	0.0983574	-0.0311669	0.0928951	-0.0100957	0.01576	0.450564	0.0381368	-0.00364551	-0.0104701	0.0133882	0.00890609	-0.0295048	0.176411	0.0105632	-0.0215012	-0.134214	0.000916512	0.000274856	-0.0273022	0.221623	0.0120399	0.00698437	1	0.308596	0.0666259	0.0788795	-0.155876	-0.0516438	-0.0292599	-0.0336627	-0.0215012
Enterobacter cowanii	-0.00462236	0.387074	-0.00342466	-0.0178305	-0.00485011	-0.00836053	-0.00342466	-0.00342466	-0.00342466	-0.00736852	-0.014691	-0.0292282	-0.00342466	-0.00453766	-0.0200604	-0.0118507	0.133922	-0.00342466	0.0220928	-0.00496418	-0.0123973	-0.00378405	-0.00342466	-0.00676035	-0.0159464	-0.00477243	-0.00460816	-0.00342466	-0.00342466	-0.00469945	-0.0126718	-0.00484434	-0.00342466	-0.0218937	-0.00846164	-0.0121656	-0.00434863	-0.0125402	-0.00342466	0.12521	-0.0215012	-0.0205562	-0.0173961	-0.00342466	-0.0277868	-0.011876	-0.00466045	-0.0120509	-0.00342466
Enterobacteriaceae	0.0651748	0.00748368	-0.0354366	-0.187126	-0.0131483	-0.00285823	0.00419801	0.0100218	-0.00800423	0.00819785	0.212973	-0.310227	-0.0211394	0.0486073	-0.212748	-0.127366	-0.17954	0.173189	0.231983	-0.0593633	0.215289	-0.0363554	0.0229234	0.0667263	0.0834024	0.0977596	0.0429115	-0.0234315	0.0395586	-0.0578969	0.18995	0.0680259	0.0207285	-0.21322	0.00468559	-0.0384549	0.0448146	0.185003	-0.015139	0.0172785	0.322577	0.476996	0.109164	0.00503638	-0.31671	-0.120465	0.0543325	-0.0210301	-0.0421915
Enterococcus	-0.00015252	-0.00588146	-0.0253563	-0.131218	0.0368498	-0.0226542	0.0240226	-0.0253563	-0.0253563	-0.00348848	0.143213	-0.196193	-0.0253563	-0.0117208	-0.132897	-0.0841544	-0.102266	-0.0253563	-0.00135806	-0.0367551	0.200857	-0.0237107	-0.0253563	0.0887878	0.00521696	0.111543	0.014051	-0.0253563	-0.0253563	-0.034795	0.346099	0.0462197	-0.0253563	-0.154847	0.0674319	-0.0371476	-0.0321975	0.241857	-0.0253563	-0.0400084	0.227887	0.390046	-0.0207294	0.0416721	-0.19436	-0.0879306	0.0415945	-0.0102441	0.00386298
Enterococcus casseliflavus	-0.00462236	-0.0107557	-0.00342466	-0.0178305	-0.00485011	0.195805	-0.00342466	-0.00342466	-0.00342466	-0.00736852	-0.014691	-0.0292282	-0.00342466	-0.00453766	-0.0200604	-0.0118507	-0.0166138	-0.00342466	0.00792459	-0.00496418	-0.0123973	-0.00378405	-0.00342466	-0.00676035	0.130415	-0.00477243	-0.00460816	-0.00342466	-0.00342466	-0.00469945	-0.0126718	-0.00484434	-0.00342466	-0.0218937	-0.00846164	0.0180748	-0.00434863	-0.0125402	-0.00342466	-0.011015	0.0788795	0.103519	0.0929139	1	-0.0277868	-0.011876	-0.00466045	-0.0120509	-0.00342466
Epulopiscium	-0.00462236	-0.0107557	-0.00342466	-0.0178305	-0.00485011	-0.00836053	-0.00342466	-0.00342466	-0.00342466	-0.00736852	-0.014691	-0.0292282	-0.00342466	-0.00453766	-0.0200604	-0.0118507	-0.0166138	-0.00342466	0.0160835	-0.00496418	-0.0123973	-0.00378405	-0.00342466	-0.00676035	0.101312	-0.00477243	-0.00460816	-0.00342466	-0.00342466	-0.00469945	-0.0126718	-0.00484434	-0.00342466	-0.0218937	0.299687	-0.0121656	-0.00434863	-0.0125402	-0.00342466	-0.011015	-0.0215012	0.0170401	0.0709797	-0.00342466	-0.0277868	-0.011876	-0.00466045	0.0170335	-0.00342466
Erwinia	0.402582	0.0100435	-0.00826699	-0.043042	-0.011708	-0.020182	-0.00826699	-0.00826699	-0.00826699	0.0490001	-0.0354634	-0.0627082	-0.00826699	-0.0109537	-0.0188273	-0.0286071	0.107375	-0.00826699	0.141486	-0.0119833	0.0250412	-0.00294907	-0.00826699	-0.0163192	0.056981	-0.0115205	-0.0111239	-0.00826699	-0.00826699	-0.0113443	0.0528847	0.320575	-0.00826699	-0.0528506	-0.0137106	-0.0256714	-0.0104974	0.196855	-0.00826699	0.0398284	0.049802	0.0706829	0.101401	-0.00826699	-0.0613235	-0.0286682	-0.0112501	-0.0290903	-0.00826699
Erysipelotrichaceae	-0.0215536	0.386638	-0.0159688	-0.0827162	-0.0226156	-0.0263144	-0.0159688	0.299907	-0.0159688	-0.0343586	0.024463	-0.0150486	-0.0159688	0.0640982	-0.088709	-0.0552586	-0.051009	-0.0159688	0.101912	-0.0231475	0.0383001	-0.0176446	-0.0159688	-0.0315228	-0.0273834	0.049299	0.00253426	-0.0159688	-0.0159688	-0.0219131	-0.0258975	-0.0225886	0.28855	-0.0973685	0.112169	-0.00438817	-0.0202772	-0.0584739	0.027674	0.539545	-0.0243906	0.15278	0.113937	-0.0159688	-0.0913945	-0.0553766	-0.0217312	0.322392	-0.0159688
Eubacterium biforme	-0.0084925	0.0636422	-0.00629201	-0.0327593	-0.00891095	-0.0153605	-0.00629201	-0.00629201	-0.00629201	-0.0135379	-0.0269912	-0.044456	-0.00629201	-0.00833689	-0.0368563	-0.0217729	-0.030524	-0.00629201	0.0686442	-0.00912053	-0.0227771	-0.0069523	-0.00629201	-0.0124206	0.107297	-0.00876822	-0.00846642	-0.00629201	-0.00629201	-0.00863415	0.00547257	-0.00890033	-0.00629201	-0.0402246	0.228111	0.00912039	-0.0079896	-0.0230398	-0.00629201	0.122934	-0.0140104	0.0341289	0.130103	-0.00629201	-0.0429055	-0.0218194	-0.00856248	0.058402	-0.00629201
Eubacterium dolichum	-0.0162654	0.016583	-0.0120509	-0.0622312	-0.0170668	-0.0218132	-0.0120509	0.462044	-0.0120509	-0.0259287	-0.0478878	-0.0982939	-0.0120509	-0.0159674	-0.0685131	-0.0417008	-0.0573044	-0.0120509	0.155428	-0.0174682	-0.0262078	-0.0133155	0.0822782	-0.0237887	0.0817728	-0.0167935	-0.0095388	0.0384205	-0.0120509	-0.0165367	-0.0351976	-0.0170465	-0.0120509	-0.0744311	0.187032	-0.0347832	-0.0153022	-0.0441273	-0.0120509	-0.02749	-0.0336627	0.0401512	0.144661	-0.0120509	-0.0917372	-0.0263629	-0.0163994	1	-0.0120509
F16	-0.0293514	-0.0572972	0.0173848	0.0522094	4.28386e-05	-0.0483459	-0.0217461	-0.0217461	-0.0217461	0.0826447	-0.0932858	0.150165	0.303463	0.02221	0.0383128	0.0113809	0.145304	-0.0217461	-0.168725	-0.00820718	-0.0787211	-0.0240282	-0.0217461	-0.0429273	-0.078185	-0.0303043	-0.0292612	-0.0217461	-0.0217461	-0.00374751	-0.0756581	-0.0307609	-0.0217461	0.133945	-0.0516054	-0.0372691	-0.0276133	-0.071818	0.0304915	-0.0494725	-0.121531	-0.316659	-0.0996324	-0.0217461	0.282167	0.0632883	-0.0295932	-0.0644289	0.250855
Facklamia	-0.00462236	-0.0107557	-0.00342466	-0.0178305	-0.00485011	-0.00836053	-0.00342466	-0.00342466	-0.00342466	-0.00736852	0.334294	-0.0130396	-0.00342466	-0.00453766	-0.0200604	-0.0118507	-0.0166138	-0.00342466	-0.0214619	-0.00496418	-0.0123973	-0.00378405	-0.00342466	-0.00676035	-0.0159464	-0.00477243	-0.00460816	-0.00342466	-0.00342466	-0.00469945	-0.0126718	-0.00484434	-0.00342466	-0.0218937	-0.00846164	-0.0121656	-0.00434863	-0.0125402	-0.00342466	0.00553296	-0.0215012	0.0447308	-0.0173961	-0.00342466	-0.0277868	-0.011876	-0.00466045	-0.0120509	-0.00342466
Faecalibacterium prausnitzii	-0.0190941	0.479983	-0.0141466	-0.0728627	0.00107265	-0.0345358	-0.0141466	-0.0141466	-0.0141466	-0.030438	-0.00240487	-0.0372154	-0.0141466	0.165891	-0.0826886	-0.048953	-0.0423679	-0.0141466	0.114142	-0.0205061	0.0675719	-0.0156312	-0.0141466	-0.0152966	0.11839	0.0335471	-0.0190355	-0.0141466	-0.0141466	-0.0194126	0.0783515	-0.0200111	-0.0141466	-0.0894667	-0.0309668	0.0526678	-0.0179634	-0.0406181	0.083312	0.686907	0.0223627	0.105696	-0.0301162	-0.0141466	-0.0824545	-0.0490576	-0.0192515	0.00186706	-0.0141466
FBP	-0.00462236	-0.0107557	-0.00342466	-0.0178305	-0.00485011	-0.00836053	-0.00342466	-0.00342466	-0.00342466	-0.00736852	-0.014691	-0.0292282	-0.00342466	-0.00453766	-0.0200604	-0.0118507	-0.0166138	-0.00342466	-0.0325184	-0.00496418	0.1083	-0.00378405	-0.00342466	0.463771	-0.0159464	-0.00477243	-0.00460816	-0.00342466	-0.00342466	-0.00469945	0.115871	-0.00484434	-0.00342466	-0.0218937	-0.00846164	-0.0121656	-0.00434863	-0.0125402	-0.00342466	-0.011015	-0.0215012	0.067056	-0.0173961	-0.00342466	-0.0277868	-0.011876	-0.00466045	-0.0120509	-0.00342466
Filifactor	-0.0203866	-0.0474371	-0.0151042	-0.0169234	-0.0213911	-0.0268908	-0.0151042	-0.0151042	-0.0151042	-0.0324983	-0.0647935	0.0534551	-0.0151042	-0.020013	0.440816	0.036268	0.0471388	-0.0151042	-0.13419	-0.0134242	-0.0546772	-0.0166893	-0.0151042	-0.029816	-0.0703302	-0.0210484	-0.020324	-0.0151042	-0.0151042	0.0401697	-0.0235619	0.0135408	-0.0151042	-0.0244181	-0.0340238	0.0648121	-0.0191793	-0.0384347	-0.0151042	-0.0377483	-0.0673617	-0.231976	-0.0748825	-0.0151042	0.0651702	0.408171	-0.0205546	-0.0445785	-0.0151042
Finegoldia	0.076182	0.0305474	-0.0123998	-0.0629912	-0.017561	-0.0249665	-0.0123998	-0.0123998	-0.0123998	-0.0266794	0.468426	-0.0976069	-0.0123998	0.00282873	-0.0726334	-0.0429082	-0.0601541	-0.0123998	0.178058	-0.017974	0.00624744	-0.013701	-0.0123998	0.0312622	0.0595472	-0.0172797	-0.0166849	-0.0123998	-0.0123998	-0.0170155	0.0440131	-0.01754	-0.0123998	-0.0780242	0.194657	-0.0369159	-0.0157452	-0.0454049	-0.0123998	-0.0282758	0.0468276	0.111627	0.112325	-0.0123998	-0.100609	-0.0429999	-0.0168742	0.0353204	-0.0123998
Flavobacteriaceae	-0.0101507	0.0197497	-0.00752056	-0.0298526	-0.0106509	-0.0183598	-0.00752056	-0.00752056	-0.00752056	-0.0161813	-0.0322615	-0.0641853	-0.00752056	-0.00996472	-0.0440528	-0.0260242	-0.036484	-0.00752056	0.191161	-0.0109014	0.0109645	-0.00830979	-0.00752056	0.353589	-0.00787478	-0.0104803	-0.0101195	-0.00752056	-0.00752056	-0.01032	-0.0278273	-0.0106382	-0.00752056	-0.0480787	-0.0185818	-0.0178127	-0.00954962	0.182248	-0.00752056	-0.0152787	0.113592	0.185483	0.0612013	-0.00752056	-0.06102	-0.0260798	-0.0102344	0.000256108	-0.00752056
Flavobacterium	0.0864612	0.105387	-0.0223955	-0.152735	-0.0460536	-0.0271862	0.0667943	0.0261664	0.110933	0.0770971	0.00764465	-0.234406	-0.0325184	0.294157	-0.177906	-0.106708	-0.142412	-0.0325184	1	-0.0471368	-0.0404815	-0.0302591	0.102593	-0.048553	0.481929	0.0183032	0.0380626	0.0237089	0.151246	-0.0446231	-0.0676135	-0.0459988	-0.0089456	-0.184717	0.176033	-0.0274783	-0.0232407	0.0434184	0.00802228	0.0842333	0.0983574	0.421783	0.476859	0.00792459	-0.24599	-0.0986212	-0.0442527	0.155428	-0.0148883
Flavobacterium succinicans	-0.00703398	-0.0163672	-0.0052114	-0.0271331	-0.00738056	-0.0127225	-0.0052114	-0.0052114	-0.0052114	-0.0112129	-0.0223557	-0.0444774	-0.0052114	-0.00690509	-0.0305265	-0.0180335	-0.0252817	-0.0052114	0.0242016	-0.00755414	0.00080037	-0.0057583	-0.0052114	-0.0102874	-0.024266	-0.00726235	-0.00701237	-0.0052114	-0.0052114	-0.0071513	0.0635083	0.322181	-0.0052114	-0.0333163	-0.0128763	-0.0185128	-0.00661744	0.113327	-0.0052114	0.00137617	-0.00263942	0.0788561	-0.0264721	-0.0052114	-0.0422841	-0.0180721	-0.00709194	-0.0183382	-0.0052114
Flectobacillus	-0.00596572	-0.0138815	-0.00441994	-0.0230124	-0.00625966	-0.0107903	-0.00441994	-0.00441994	-0.00441994	-0.00950997	-0.0189605	-0.0183479	-0.00441994	-0.0058564	-0.0258904	-0.0152948	-0.0214421	-0.00441994	-0.041969	-0.00640688	0.181668	-0.00488377	-0.00441994	-0.00872505	-0.0205807	-0.0061594	-0.00594739	-0.00441994	-0.00441994	-0.00606522	-0.0163545	-0.0062522	-0.00441994	-0.0282565	-0.0109208	-0.0157012	-0.00561244	-0.0161847	-0.00441994	-0.0142162	-0.0277499	0.132769	-0.0224517	-0.00441994	-0.0187881	-0.0153274	-0.00601488	-0.0155531	-0.00441994
Fluviicola	-0.0171964	0.00447172	-0.0127406	-0.0592861	-0.0180437	0.013176	-0.0127406	-0.0127406	-0.0127406	0.0670683	-0.0546542	-0.0888319	-0.0127406	0.281078	0.000276742	-0.0196479	-0.0328958	-0.0127406	0.280294	-0.018468	-0.037595	-0.0140776	-0.0127406	0.210659	0.109256	-0.0177547	0.0668085	-0.0127406	-0.0127406	-0.0174832	-0.0232578	-0.0180222	-0.0127406	-0.07708	0.169045	-0.0402684	-0.016178	-0.046653	-0.0127406	0.0758039	0.0381493	0.179871	0.147587	-0.0127406	-0.0936716	-0.0441818	-0.0173381	0.130977	0.186247
Fusobacterium	-0.0481538	-0.0925464	0.0154703	0.526366	-0.047344	0.0774537	-0.0356767	-0.0356767	-0.0356767	-0.0581424	-0.152101	0.0408629	0.0608033	-0.0455164	0.431009	0.382251	0.237369	-0.0356767	-0.316671	0.206183	-0.12628	-0.0394206	-0.0356767	-0.0704265	-0.152472	-0.0497172	-0.0480059	-0.0356767	-0.0356767	0.0444488	-0.127673	-0.0504663	-0.0356767	0.400896	-0.0844019	0.0464613	-0.0453022	-0.129117	-0.0356767	-0.0915836	-0.204471	-0.54237	-0.163864	-0.0356767	0.0452819	0.260848	-0.0462364	-0.121112	-0.000514515
Gammaproteobacteria	-0.00462236	-0.0107557	-0.00342466	-0.0178305	-0.00485011	-0.00836053	-0.00342466	-0.00342466	-0.00342466	-0.00736852	-0.014691	-0.0292282	-0.00342466	-0.00453766	-0.0200604	-0.0118507	-0.0166138	-0.00342466	-0.0325184	-0.00496418	-0.0123973	-0.00378405	-0.00342466	-0.00676035	-0.0159464	-0.00477243	-0.00460816	-0.00342466	-0.00342466	-0.00469945	0.398295	-0.00484434	-0.00342466	-0.0218937	-0.00846164	0.0328156	-0.00434863	-0.0125402	-0.00342466	-0.011015	-0.0215012	0.0360378	-0.0173961	-0.00342466	-0.0277868	-0.011876	-0.00466045	-0.0120509	-0.00342466
Gemella	-0.023986	0.0270644	-0.0177709	0.12564	-0.0177795	-0.0201154	-0.0177709	-0.0177709	-0.0177709	-0.0170811	0.0109109	0.000514848	0.00170612	-0.0235464	0.167886	0.094107	0.068862	-0.0177709	-0.133136	-0.00550019	-0.0621686	-0.0196359	-0.0177709	-0.0350802	-0.0670463	-0.0247647	-0.0239123	-0.0177709	-0.0177709	0.0111771	-0.00218172	-0.0251378	-0.0177709	0.0651772	0.00915691	-0.0560762	-0.0225656	-0.0632016	-0.0177709	-0.0406256	-0.089928	-0.189904	-0.0319493	-0.0177709	-0.0140128	0.108079	0.22564	0.456785	-0.00144458
Gemellaceae	-0.0192027	0.0253932	-0.0142271	0.0538211	-0.0201489	-0.0270359	-0.0142271	-0.0142271	-0.0142271	-0.0306111	0.0198543	-0.0266774	-0.0142271	-0.0188508	0.0778341	-0.00986367	0.128544	-0.0142271	-0.104594	-0.0206228	-0.0515021	-0.0157201	-0.0142271	-0.0280846	-0.0536034	-0.0198262	-0.0191437	-0.0142271	-0.0142271	-0.019523	0.0251487	-0.0201249	-0.0142271	0.105467	-0.0273949	0.0299573	-0.0180656	-0.00210973	-0.0142271	-0.0412065	-0.0710726	-0.0992932	-0.0427764	-0.0142271	-0.0299146	-0.0146749	0.164846	-0.0422234	-0.0142271
Geodermatophilaceae	-0.00462236	-0.0107557	-0.00342466	-0.0178305	-0.00485011	-0.00836053	-0.00342466	1	-0.00342466	-0.00736852	-0.014691	-0.0292282	-0.00342466	-0.00453766	-0.0200604	-0.0118507	-0.0166138	-0.00342466	0.0261664	-0.00496418	-0.0123973	-0.00378405	-0.00342466	-0.00676035	-0.0159464	-0.00477243	-0.00460816	-0.00342466	-0.00342466	-0.00469945	-0.0126718	-0.00484434	-0.00342466	-0.0218937	-0.00846164	-0.0121656	-0.00434863	-0.0125402	-0.00342466	-0.011015	-0.0215012	-0.0270494	-0.0173961	-0.00342466	-0.0277868	-0.011876	-0.00466045	0.462044	-0.00342466
Geodermatophilus	0.887671	-0.0107557	-0.00342466	-0.0178305	-0.00485011	-0.00836053	-0.00342466	-0.00342466	-0.00342466	-0.00736852	-0.014691	-0.0123038	-0.00342466	-0.00453766	-0.0200604	-0.0118507	-0.0166138	-0.00342466	0.0830728	-0.00496418	-0.0123973	-0.00378405	-0.00342466	-0.00676035	0.151382	-0.00477243	-0.00460816	-0.00342466	-0.00342466	-0.00469945	-0.0126718	-0.00484434	-0.00342466	-0.0218937	-0.00846164	-0.0121656	-0.00434863	-0.0125402	-0.00342466	0.0927859	0.035879	0.0185032	0.108716	-0.00342466	-0.0277868	-0.011876	-0.00466045	-0.0120509	-0.00342466
Gluconacetobacter	-0.00652232	-0.0151766	-0.00483232	-0.0251594	-0.00684369	-0.011797	-0.00483232	-0.00483232	-0.00483232	-0.0103972	-0.0207295	-0.0412421	-0.00483232	-0.0064028	-0.028306	-0.0167218	-0.0234427	-0.00483232	0.126558	-0.00700464	-0.017493	-0.00533943	-0.00483232	-0.0095391	0.0562149	-0.00673407	-0.00650228	-0.00483232	-0.00483232	-0.0066311	-0.0178803	-0.00683554	-0.00483232	-0.0308929	-0.0119397	-0.000902327	-0.00613608	0.321775	-0.00483232	-0.0155426	0.0891993	0.143134	-0.0245465	-0.00483232	-0.0392083	-0.0167575	-0.00657606	-0.0170042	-0.00483232
Gordonia	-0.00491322	-0.0114325	0.997898	-0.0125724	-0.00515531	-0.00888663	-0.00364016	-0.00364016	-0.00364016	-0.00783219	-0.0156154	0.0443981	0.0613877	-0.00482319	-0.0213227	-0.0125964	-0.0176592	-0.00364016	-0.0244607	-0.00527656	-0.0131774	-0.00402216	-0.00364016	-0.00718575	-0.0169498	-0.00507274	-0.00489813	-0.00364016	-0.00364016	-0.00499517	-0.0134692	-0.00514917	-0.00364016	-0.0232714	-0.00899409	-0.0129311	-0.00462227	-0.0133294	-0.00364016	-0.0117081	-0.0228542	-0.0586622	-0.0184907	-0.00364016	-0.0082209	-0.0126233	-0.00495371	-0.0128092	-0.00364016
Granulicatella	-0.0205729	-0.0492081	-0.0261257	0.20553	-0.00149281	-0.0430482	-0.0347845	-0.0347845	-0.0347845	-0.0400117	-0.144042	0.175352	-0.0212917	-0.034799	0.24488	0.0556717	0.135229	-0.0347845	-0.275542	0.0265453	-0.115902	-0.0384349	-0.0347845	-0.0664186	-0.119725	-0.0295229	-0.0468055	-0.0347845	-0.0347845	0.0497209	-0.12325	-0.0492043	-0.0347845	0.478395	-0.0727192	-0.0225678	-0.0441694	-0.123916	-0.0232255	-0.035828	-0.197279	-0.494888	-0.151937	-0.0347845	0.130024	0.071635	-0.0473366	-0.115598	0.0255362
Haemophilus	-0.0144404	-0.0262331	-0.0106987	0.0368654	-0.0151519	-0.0197896	-0.0106987	-0.0106987	-0.0106987	-0.0230195	-0.037914	-0.0187525	0.0223524	-0.0141758	0.0296519	0.007608	0.0642445	-0.0106987	-0.0946448	-0.0155082	-0.0387294	-0.0118215	-0.0106987	-0.0211195	-0.0498169	-0.0149092	-0.014396	-0.0106987	-0.0106987	0.0640509	-0.0326774	-0.0151338	-0.0106987	0.0416684	-0.0241782	0.0419397	-0.0135853	-0.0391761	-0.0106987	-0.031955	-0.0647641	-0.0640647	-0.0503571	-0.0106987	-0.0184946	0.00950684	0.0127911	-0.0374274	-0.0106987
Haemophilus influenzae	0.0112477	-0.0168772	-0.00537379	-0.00769391	-0.000430578	-0.0131189	-0.00537379	-0.00537379	-0.00537379	-0.0115623	-0.0230523	-0.0257363	-0.00537379	-0.00712025	0.348451	0.0838762	-0.0242303	-0.00537379	-0.0486294	-0.00778953	-0.0194531	-0.00593772	-0.00537379	-0.010608	-0.0215527	-0.00748864	-0.00723087	-0.00537379	-0.00537379	0.0108503	-0.0198839	-0.00760147	-0.00537379	-0.0235375	-0.0127828	-0.00853804	-0.00682364	-0.0196775	-0.00537379	0.0160954	0.0183679	-0.0671963	-0.0246821	-0.00537379	-0.0372547	0.189704	-0.00731292	-0.0189096	-0.00537379
Haemophilus parainfluenzae	-0.0345911	-0.0625438	-0.021503	0.503498	0.0363289	-0.0551345	-0.0284182	-0.0284182	-0.0284182	-0.0296936	-0.116473	-0.0468147	0.0182769	-0.037654	0.0974729	0.191602	0.275324	-0.0284182	-0.222339	-0.0268793	-0.100632	-0.0314004	-0.0181629	-0.0454147	-0.108107	-0.0396021	-0.038239	-0.0284182	-0.0284182	0.00604066	-0.10383	-0.0401988	-0.0284182	0.426345	0.0107652	-0.0308368	-0.0360854	-0.10337	-0.0284182	-0.0701172	-0.158548	-0.393937	-0.0868615	-0.0284182	-0.0417802	0.044588	-0.0357005	-0.0761283	0.0378213
Herbaspirillum	-0.00462236	-0.0107557	-0.00342466	-0.0178305	-0.00485011	-0.00836053	-0.00342466	-0.00342466	-0.00342466	-0.00736852	-0.014691	-0.0292282	-0.00342466	-0.00453766	-0.0200604	-0.0118507	-0.0166138	-0.00342466	-0.0325184	-0.00496418	-0.0123973	-0.00378405	-0.00342466	-0.00676035	-0.0159464	-0.00477243	0.892003	-0.00342466	-0.00342466	-0.00469945	-0.0126718	-0.00484434	-0.00342466	-0.0218937	-0.00846164	-0.0121656	-0.00434863	-0.0125402	-0.00342466	-0.011015	-0.0215012	0.0375421	-0.0173961	-0.00342466	-0.0277868	-0.011876	0.874917	-0.0120509	-0.00342466
Holdemania	-0.00462236	0.0946462	-0.00342466	-0.0132623	-0.00485011	-0.00836053	-0.00342466	-0.00342466	-0.00342466	-0.00736852	-0.014691	0.00254883	-0.00342466	0.910856	-0.0200604	-0.0118507	-0.0166138	-0.00342466	0.242389	-0.00496418	-0.0123973	-0.00378405	-0.00342466	-0.00676035	0.193502	-0.00477243	-0.00460816	-0.00342466	-0.00342466	-0.00469945	-0.0126718	-0.00484434	-0.00342466	-0.0218937	-0.00846164	-0.0121656	-0.00434863	-0.0125402	-0.00342466	0.248845	0.0144109	0.00754644	-0.0173961	-0.00342466	-0.0184522	-0.011876	-0.00466045	-0.0120509	-0.00342466
Hyphomicrobiaceae	-0.00635036	-0.0147765	-0.00470492	-0.0244961	-0.00666326	-0.011486	-0.00470492	-0.00470492	-0.00470492	-0.0101231	-0.020183	-0.0401547	-0.00470492	-0.006234	-0.0275597	-0.0162809	-0.0228246	-0.00470492	0.113991	-0.00681997	0.018858	-0.00519866	-0.00470492	-0.0092876	0.0185885	-0.00655653	-0.00633085	-0.00470492	-0.00470492	-0.00645627	-0.0174089	-0.00665532	-0.00470492	-0.0300784	-0.0116249	-0.0167136	-0.00597431	-0.0172282	-0.00470492	0.0267364	-0.0156522	0.0216477	0.171225	-0.00470492	-0.0381746	-0.0163157	-0.00640269	-0.00955945	-0.00470492
Hyphomicrobium	-0.00462236	-0.0107557	-0.00342466	-0.0178305	-0.00485011	-0.00836053	-0.00342466	-0.00342466	-0.00342466	-0.00736852	-0.014691	-0.0292282	-0.00342466	-0.00453766	-0.0200604	-0.0118507	-0.0166138	-0.00342466	0.127159	-0.00496418	-0.0123973	-0.00378405	-0.00342466	-0.00676035	-0.0159464	-0.00477243	-0.00460816	-0.00342466	-0.00342466	-0.00469945	-0.0126718	-0.00484434	-0.00342466	-0.0218937	-0.00846164	-0.0121656	-0.00434863	-0.0125402	-0.00342466	-0.011015	-0.0215012	0.0225628	0.272955	-0.00342466	-0.0277868	-0.011876	-0.00466045	0.210909	-0.00342466
Intrasporangiaceae	-0.00462236	-0.0107557	-0.00342466	-0.0178305	-0.00485011	-0.00836053	-0.00342466	-0.00342466	-0.00342466	-0.00736852	-0.014691	-0.0292282	-0.00342466	-0.00453766	-0.0200604	-0.0118507	-0.0166138	-0.00342466	0.0160835	-0.00496418	-0.0123973	-0.00378405	-0.00342466	-0.00676035	0.101312	-0.00477243	-0.00460816	-0.00342466	-0.00342466	-0.00469945	-0.0126718	-0.00484434	-0.00342466	-0.0218937	0.299687	-0.0121656	-0.00434863	-0.0125402	-0.00342466	-0.011015	-0.0215012	0.0170401	0.0709797	-0.00342466	-0.0277868	-0.011876	-0.00466045	0.0170335	-0.00342466
Janthinobacterium	-0.0185294	-0.0139848	-0.0137282	-0.0711391	-0.0194424	-0.0106548	0.0683007	-0.0137282	-0.0137282	0.0922631	0.0340272	-0.110898	-0.0137282	-0.0181899	-0.0781617	-0.0357601	-0.0665988	-0.0137282	0.11376	-0.0198997	-0.0249215	-0.0126304	-0.0137282	0.0457776	0.0202475	-0.019131	-0.0184725	-0.0137282	0.0874608	-0.0188385	-0.022677	-0.0194192	-0.0137282	-0.0876337	0.0131953	0.00487812	-0.0174321	-0.0447062	-0.0137282	-0.0389685	0.0865065	0.2481	0.0391928	-0.0137282	-0.104968	-0.0476068	-0.0186821	-0.0225744	-0.0137282
Janthinobacterium lividum	-0.00507379	-0.0111567	-0.00375912	-0.0195718	-0.00532378	-0.00917704	0.00395497	0.0114353	-0.00375912	-0.00602488	-0.0161257	-0.0320827	-0.00375912	-0.00498082	-0.0220196	-0.013008	-0.0182363	0.999072	-0.0319198	-0.00544899	0.00164365	-0.0041536	-0.00375912	-0.00742057	-0.0175037	-0.00523851	-0.0050582	-0.00375912	-0.00375912	-0.00515841	-0.00338233	-0.00531744	-0.00375912	-0.0240196	-0.00928802	-0.0120874	-0.00477333	-0.013765	-0.00375912	-0.0118431	-0.0178925	-0.0533345	-0.019095	-0.00375912	-0.0305006	-0.0130358	-0.0051156	-0.00407407	-0.00375912
Kaistobacter	-0.00462236	-0.0107557	-0.00342466	-0.0178305	-0.00485011	-0.00836053	-0.00342466	-0.00342466	-0.00342466	-0.00736852	0.132792	-0.0292282	-0.00342466	-0.00453766	-0.0200604	-0.0118507	-0.0166138	-0.00342466	-0.0325184	-0.00496418	-0.0123973	-0.00378405	-0.00342466	-0.00676035	-0.0159464	-0.00477243	-0.00460816	-0.00342466	-0.00342466	-0.00469945	-0.0126718	-0.00484434	-0.00342466	-0.0218937	0.0423246	-0.0121656	-0.00434863	-0.0125402	-0.00342466	-0.011015	-0.0215012	0.0215544	-0.0173961	-0.00342466	-0.0277868	-0.011876	-0.00466045	-0.0120509	-0.00342466
KD1-23	-0.00612461	0.0819037	-0.00453766	-0.0194579	-0.00642638	-0.0110777	-0.00453766	-0.00453766	-0.00453766	-0.00976326	-0.0194655	-0.00973805	-0.00453766	1	-0.02658	-0.0157021	-0.0220132	-0.00453766	0.294157	-0.00657752	-0.0164263	-0.00501385	-0.00453766	-0.00895744	0.169945	-0.00632345	-0.0061058	-0.00453766	-0.00453766	-0.00622676	-0.0167901	-0.00641873	-0.00453766	-0.0290091	-0.0112116	-0.0161194	-0.00576192	-0.0166158	-0.00453766	0.222468	0.00427246	0.0213361	0.00642625	-0.00453766	-0.0283018	-0.0157357	-0.00617508	-0.0159674	-0.00453766
Kingella	-0.0166781	-0.0388078	-0.0123566	0.393151	-0.0174998	-0.00843986	-0.0123566	-0.0123566	-0.0123566	-0.0265866	-0.053007	0.121288	-0.0123566	-0.0163725	0.151174	0.301026	0.0685465	-0.0123566	-0.112497	-0.0179114	-0.044731	-0.0136533	-0.0123566	-0.0243922	-0.0575365	-0.0172195	-0.0166268	-0.0123566	-0.0123566	0.17427	-0.0235296	-0.017479	-0.0123566	0.0622482	-0.0238315	-0.0124781	-0.0156904	-0.0452468	-0.0123566	-0.0397436	-0.0775791	-0.173568	-0.0627672	-0.0123566	-0.0106044	-0.0185321	-0.0168155	-0.0365213	-0.0123566
Klebsiella	-0.016733	0.0123231	-0.0123973	-0.0640244	-0.0175574	-0.0302652	-0.0123973	-0.0123973	-0.0123973	-0.0266741	-0.0531814	-0.0914763	-0.0123973	-0.0164263	-0.0721456	-0.0428995	-0.060142	-0.0123973	-0.0404815	-0.0179704	1	-0.0136983	0.0839016	0.0321256	-0.0496745	0.266962	-0.0166816	-0.0123973	-0.0123973	-0.017012	0.0565253	0.377276	0.138814	-0.0755831	-0.0228362	-0.0315663	0.486139	0.143076	-0.0123973	0.0177961	0.0928951	0.199158	-0.0378608	-0.0123973	-0.0931387	-0.0429912	-0.0168708	-0.0262078	-0.0123973
Klebsiella oxytoca	-0.00462236	-0.0107557	-0.00342466	-0.0178305	-0.00485011	-0.00836053	-0.00342466	-0.00342466	-0.00342466	-0.00736852	-0.014691	-0.0292282	-0.00342466	-0.00453766	-0.0200604	-0.0118507	-0.0166138	-0.00342466	-0.0325184	-0.00496418	-0.0123973	-0.00378405	-0.00342466	-0.00676035	-0.0159464	-0.00477243	-0.00460816	-0.00342466	-0.00342466	-0.00469945	-0.0126718	-0.00484434	-0.00342466	-0.0218937	-0.00846164	-0.0121656	-0.00434863	-0.0125402	-0.00342466	-0.011015	0.237781	0.00773007	-0.0173961	-0.00342466	-0.0277868	-0.011876	-0.00466045	-0.0120509	-0.00342466
Kocuria	-0.0126799	0.0885906	-0.00939443	-0.0489121	-0.0133047	-0.0229344	-0.00939443	-0.00939443	-0.00939443	-0.0202131	0.00963514	-0.0769524	-0.00939443	0.164383	-0.0550292	-0.0325085	-0.000888035	-0.00939443	0.0644936	-0.0136176	-0.0340079	0.0321383	-0.00939443	-0.0185448	-0.0437436	-0.0130916	-0.012641	-0.00939443	-0.00939443	-0.0128914	0.0331064	0.256858	-0.00939443	-0.0600583	-0.0232117	-0.0206143	-0.0119291	0.143283	-0.00939443	0.0250905	0.123564	0.114739	-0.0172264	-0.00939443	-0.0762241	-0.032578	-0.0127844	-0.0310801	-0.00939443
Kocuria palustris	-0.00653797	-0.0152131	-0.00484391	-0.0252198	-0.00686011	-0.0118253	-0.00484391	-0.00484391	-0.00484391	-0.0104222	-0.0207793	-0.028193	-0.00484391	-0.00641817	-0.0283739	-0.0167619	-0.0234989	-0.00484391	-0.0459948	-0.00702145	0.212877	-0.00535224	-0.00484391	-0.00956199	-0.0225549	0.545143	-0.00651789	-0.00484391	-0.00484391	-0.00664701	0.288946	-0.00685194	-0.00484391	-0.030967	-0.0119683	0.0163802	-0.00615081	-0.0177372	-0.00484391	-0.0155799	-0.0304118	0.0768879	-0.0246054	-0.00484391	-0.0393024	-0.0167977	-0.00659185	-0.017045	-0.00484391
Labrys	-0.00462236	-0.0107557	1	-0.0114384	-0.00485011	-0.00836053	-0.00342466	-0.00342466	-0.00342466	-0.00736852	-0.014691	0.0448799	-0.00342466	-0.00453766	-0.0200604	-0.0118507	-0.0166138	-0.00342466	-0.0223955	-0.00496418	-0.0123973	-0.00378405	-0.00342466	-0.00676035	-0.0159464	-0.00477243	-0.00460816	-0.00342466	-0.00342466	-0.00469945	-0.0126718	-0.00484434	-0.00342466	-0.0218937	-0.00846164	-0.0121656	-0.00434863	-0.0125402	-0.00342466	-0.011015	-0.0215012	-0.0559317	-0.0173961	-0.00342466	-0.00819427	-0.011876	-0.00466045	-0.0120509	-0.00342466
Lachnobacterium	-0.0181514	0.0654121	-0.0134481	-0.0700177	-0.0190457	-0.0280548	-0.0134481	0.488705	-0.0134481	-0.0289351	-0.0488746	-0.106385	-0.0134481	-0.0178187	-0.0787744	-0.046536	-0.06524	-0.0134481	0.227249	-0.0194936	-0.0134401	-0.0148594	0.179238	-0.0265469	0.163428	-0.0187407	-0.0180956	-0.0134481	-0.0134481	-0.0184541	-0.0337698	-0.019023	-0.0134481	-0.0858587	0.35641	-0.0353982	-0.0170765	-0.0492438	-0.0134481	-0.0183355	-0.0169029	0.0985103	0.151972	-0.0134481	-0.0987444	-0.0466354	-0.0183009	0.640327	-0.0134481
Lachnospira	-0.0168208	0.560841	-0.0124623	-0.0636204	-0.0176496	-0.030424	0.0946178	0.0929954	-0.0124623	0.00182633	0.0232155	0.00532326	-0.0124623	0.0837766	-0.0415936	-0.0314512	-0.0457348	-0.0124623	0.120294	-0.0180647	0.0805554	-0.0137701	-0.0124623	-0.0246009	0.0556311	-0.0173669	-0.0167691	-0.0124623	-0.0124623	0.0192895	-0.0461126	-0.0176285	0.241703	-0.0654222	0.0689089	-0.0182184	-0.0158247	-0.045634	-0.0124623	0.745993	0.00815681	0.0124781	0.012705	-0.0124623	-0.0625027	-0.0432168	-0.0169594	0.0534054	-0.0124623
Lachnospiraceae	-0.0271262	0.0782272	0.178999	0.0454106	-0.0369452	-0.0177211	-0.0381742	0.033476	-0.0381742	-0.0600254	-0.14937	0.34462	0.0168526	0.0115798	0.0472408	0.0578548	0.170809	0.299605	-0.208598	0.0186585	-0.096173	-0.0421802	-0.0146082	-0.0726077	-0.109571	-0.0416046	-0.0435825	-0.0308188	-0.0381742	-0.0161206	-0.114193	-0.0367215	0.0481684	0.0120457	0.0134372	-0.0237978	-0.0484736	-0.125122	-0.0311031	0.123329	-0.182056	-0.454893	-0.0895954	-0.0381742	0.326536	0.0193802	-0.0473958	0.0152193	-0.00127389
Lactobacillaceae	-0.00643098	0.124419	-0.00476465	-0.0248071	-0.00674785	0.120587	-0.00476465	-0.00476465	-0.00476465	-0.0102516	-0.0204392	-0.0406645	-0.00476465	-0.00631314	-0.0279096	-0.0164876	-0.0231144	-0.00476465	0.022196	-0.00690655	0.0214839	-0.00526466	-0.00476465	-0.00940551	-0.0221858	-0.00663977	-0.00641123	-0.00476465	-0.00476465	-0.00653824	0.0718328	-0.00673981	-0.00476465	-0.0304602	-0.0117725	0.00265805	-0.00605015	-0.0174469	-0.00476465	-0.00628795	0.132603	0.111577	-0.0242027	-0.00476465	-0.0386592	-0.0165228	-0.00648397	-0.0167661	-0.00476465
Lactobacillales	-0.00462236	-0.0107557	-0.00342466	-0.0178305	-0.00485011	-0.00836053	-0.00342466	-0.00342466	-0.00342466	-0.00736852	-0.014691	-0.0292282	-0.00342466	-0.00453766	-0.0200604	-0.0118507	-0.0166138	-0.00342466	-0.01988	-0.00496418	-0.0123973	-0.00378405	-0.00342466	-0.00676035	0.0755297	-0.00477243	-0.00460816	-0.00342466	-0.00342466	-0.00469945	-0.0126718	-0.00484434	-0.00342466	-0.0218937	-0.00846164	-0.0121656	-0.00434863	-0.0125402	-0.00342466	-0.011015	0.0412367	0.123571	-0.0173961	-0.00342466	-0.0277868	-0.011876	-0.00466045	-0.0120509	-0.00342466
Lactobacillus	0.0234497	-0.00347183	-0.0191269	-0.0918774	-0.0270882	0.00855188	-0.00137581	-0.00164476	-0.0099696	0.0666483	-0.00776614	0.0420394	-0.0191269	-0.0135468	0.0301424	-0.0454976	-0.0778506	-0.0191269	0.0918204	-0.0263777	0.00136324	-0.0174385	-0.00571038	0.0349405	0.0534065	0.0120981	-0.0257369	-0.00656436	0.00277044	-0.0262467	0.0218722	-0.0270559	0.00194006	-0.113544	0.0614735	-0.0423896	-0.0242874	-0.0173518	-0.0191269	-0.0289639	0.057337	0.091157	0.0848016	0.0350888	-0.0484283	-0.0663282	-0.0260289	0.00501717	-0.00337094
Lactobacillus iners	0.0984716	-0.026099	-0.00831006	-0.042369	-0.011769	-0.0202871	-0.00831006	-0.00831006	-0.00831006	-0.01788	-0.0356482	-0.057498	-0.00831006	-0.0110108	0.0410841	-0.0162803	-0.040314	-0.00831006	-0.0208588	-0.0120458	0.258809	0.0425218	-0.00831006	-0.0164042	-0.0181251	-0.0115805	-0.0111819	-0.00831006	-0.00831006	-0.0114034	-0.0085791	0.396472	-0.00831006	-0.0485396	-0.00508823	-0.0168649	0.508382	0.133592	-0.00831006	-0.0267283	0.0503757	0.0888032	0.0197987	-0.00831006	-0.0529662	-0.0288176	-0.0113088	-0.0268371	-0.00831006
Lactobacillus vaginalis	-0.00711943	-0.016566	-0.00527471	-0.0261798	-0.00747021	-0.012877	-0.00527471	-0.00527471	-0.00527471	-0.0113491	-0.0226273	0.150612	-0.00527471	-0.00698897	0.194863	0.0131257	-0.0255888	-0.00527471	-0.0500853	-0.00764591	-0.0190945	-0.00582825	-0.00527471	-0.0104124	-0.0245608	-0.00735057	-0.00709756	-0.00527471	-0.00527471	-0.00723817	0.0362414	-0.00746132	-0.00527471	-0.0337211	-0.0130327	-0.0187377	-0.00669783	-0.0193147	-0.00527471	-0.0169655	-0.0280736	-0.0838529	-0.0267937	-0.00527471	0.0392461	-0.0182916	-0.00717809	-0.0185609	-0.00527471
Lactobacillus zeae	0.0185373	0.0111626	-0.00846164	-0.0429324	-0.0119837	-0.0166129	-0.00846164	-0.00846164	-0.00846164	-0.00918885	-0.0173078	-0.0602014	-0.00846164	-0.0112116	-0.0452357	-0.0292807	-0.0327052	-0.00846164	0.176033	-0.0122655	-0.0228362	-0.00851449	0.0323309	-0.0167035	0.0172269	-0.0117917	0.00882532	-0.00846164	-0.00846164	0.0144763	-0.0258718	-0.0119694	-0.00846164	-0.0523661	1	-0.0227439	-0.0107446	-0.00218916	-0.00846164	-0.0272159	0.000916512	0.0785717	0.438191	-0.00846164	-0.0647709	-0.0293432	-0.011515	0.187032	-0.00846164
Lactococcus	0.0120183	0.0186365	-0.0559317	-0.275858	-0.0328206	0.0359596	0.0455812	-0.0270494	0.0430198	0.0423905	0.188801	-0.421114	-0.0437572	0.0213361	-0.276895	-0.180847	-0.238958	-0.0588343	0.421783	-0.0604527	0.199158	-0.0515649	0.0315635	0.118742	0.184624	0.112245	0.0439193	0.0298402	0.0793378	-0.0711573	0.19296	0.0504902	0.0312894	-0.317858	0.0785717	-0.01967	0.0391852	0.21055	0.0354545	-0.00989097	0.308596	1	0.194608	0.103519	-0.436597	-0.172109	0.0443416	0.0401512	-0.0217624
Lautropia	-0.0218573	0.0384158	0.0464148	0.140536	-0.0229343	-0.031946	-0.0161939	-0.0161939	-0.0161939	0.120476	-0.0694679	0.101327	-0.0161939	-0.0214568	0.0611983	0.0179845	0.125912	-0.0161939	-0.113556	-0.0234737	-0.0586218	-0.0178933	-0.0161939	-0.031967	-0.075404	-0.0225669	-0.0217902	-0.0161939	-0.0161939	0.0965359	-0.0599198	-0.022907	-0.0161939	0.255059	-0.0358513	-0.0564025	-0.020563	-0.0592979	-0.0161939	-0.00825343	-0.0985546	-0.204098	-0.0719473	-0.0161939	0.0507981	0.00759428	-0.0220374	-0.0513291	0.310923
Legionellaceae	-0.00621489	-0.0144613	-0.00460455	-0.0239736	-0.00652111	0.0986135	-0.00460455	-0.00460455	-0.00460455	-0.00990718	-0.0197524	-0.0392981	-0.00460455	-0.00610101	-0.0269718	-0.0159336	-0.0223377	-0.00460455	0.103355	-0.00667449	-0.0166685	-0.00508776	-0.00460455	-0.00908948	0.0971482	-0.00641667	-0.0061958	-0.00460455	-0.00460455	-0.00631855	0.0572931	-0.00651335	-0.00460455	-0.0294367	0.0181881	-0.00812622	-0.00584686	-0.0168607	-0.00460455	-0.01481	0.0927744	0.0587659	0.0953183	-0.00460455	-0.0373602	-0.0159676	-0.00626611	0.008271	-0.00460455
Lentzea violacea	-0.00462236	-0.0107557	-0.00342466	-0.0178305	-0.00485011	-0.00836053	-0.00342466	-0.00342466	-0.00342466	-0.00736852	-0.014691	-0.0292282	-0.00342466	-0.00453766	-0.0200604	-0.0118507	-0.0166138	-0.00342466	0.282671	-0.00496418	-0.0123973	-0.00378405	-0.00342466	-0.00676035	-0.0159464	-0.00477243	-0.00460816	-0.00342466	-0.00342466	-0.00469945	-0.0126718	-0.00484434	-0.00342466	-0.0218937	-0.00846164	-0.0121656	-0.00434863	-0.0125402	-0.00342466	-0.011015	0.0762875	0.048489	0.197527	-0.00342466	-0.0277868	-0.011876	-0.00466045	-0.0120509	-0.00342466
Leptotrichia	-0.0163729	-0.0478213	0.0237606	0.0127766	0.00473232	-0.0361759	-0.0197414	-0.0197414	-0.0197414	-0.0401926	-0.0838796	0.203473	-0.00292577	-0.0129659	0.00779881	0.0116729	0.0782505	-0.0197414	-0.16792	-0.0152549	-0.0689108	-0.0218131	-0.0197414	-0.0389699	-0.0828758	-0.0275106	-0.0265637	-0.0197414	-0.0197414	-0.0148718	-0.0722238	-0.0279251	-0.0197414	-0.00516782	-0.0480018	-0.0102825	-0.0250676	-0.0652574	-0.0183908	-0.0443848	-0.112923	-0.307977	-0.0944937	-0.0197414	0.225166	-0.00465801	-0.0268651	-0.0656465	-0.0179794
Leptotrichiaceae	-0.0154265	-0.0358957	-0.0114294	0.102031	-0.0161866	-0.0179497	-0.0114294	-0.0114294	-0.0114294	-0.0245915	-0.0490293	0.116753	-0.0114294	-0.0151439	0.275213	0.0321543	0.280819	-0.0114294	-0.0985657	-0.0165673	-0.0413743	-0.0126288	-0.0114294	-0.0225618	-0.053219	-0.0159274	-0.0153792	-0.0114294	-0.0114294	0.241393	-0.0375934	-0.0161674	-0.0114294	0.00414788	-0.019732	0.0551137	-0.014513	-0.039012	-0.0114294	-0.0326583	-0.0651989	-0.173245	-0.0580572	-0.0114294	0.0158266	0.130438	-0.0155537	-0.0370732	-0.0114294
Leucobacter	-0.00462236	-0.0107557	-0.00342466	-0.0178305	-0.00485011	-0.00836053	-0.00342466	-0.00342466	-0.00342466	-0.00736852	-0.014691	-0.0292282	-0.00342466	-0.00453766	-0.0200604	-0.0118507	-0.0166138	-0.00342466	-0.0325184	-0.00496418	-0.0123973	-0.00378405	-0.00342466	-0.00676035	-0.0159464	-0.00477243	-0.00460816	-0.00342466	-0.00342466	-0.00469945	0.494673	-0.00484434	-0.00342466	-0.0218937	-0.00846164	-0.0121656	-0.00434863	-0.0125402	-0.00342466	-0.011015	-0.0215012	0.0973269	-0.0173961	-0.00342466	-0.0277868	-0.011876	-0.00466045	-0.0120509	-0.00342466
Leuconostoc	0.0171717	0.00943503	-0.0524392	-0.268658	-0.0216477	0.0183055	0.0985349	0.0080846	0.126752	0.108232	0.0940561	-0.393605	-0.0260738	0.0354919	-0.269283	-0.179515	-0.221374	-0.0587253	0.582442	-0.0549014	0.0341415	-0.0193967	0.0377606	0.108458	0.27571	0.0387785	0.0526363	0.133748	0.0850574	-0.0679818	0.0260175	-0.00500556	-0.0162747	-0.30014	0.0496119	0.0301757	0.0218428	0.0603899	0.104911	0.0206301	0.231497	0.758997	0.334139	0.0781464	-0.407762	-0.158583	-0.00542615	0.0626715	-0.00672305
Leuconostocaceae	0.0890775	0.0186613	-0.0305196	-0.15281	0.0236176	-0.0342598	-0.0241027	-0.0279918	-0.0212508	-0.0029882	0.168251	-0.22413	-0.0298402	0.0751268	-0.160681	-0.0954328	-0.131133	-0.0305196	-0.0478147	-0.0441421	0.39723	0.158879	-0.0246996	0.0940044	-0.027065	0.0937826	0.167955	-0.0241618	-0.0146881	-0.0414441	0.395375	0.199132	0.0882834	-0.183106	-0.0179941	-0.0525995	0.101888	0.280973	-0.0252807	0.0529333	0.322054	0.394076	-0.0941968	-0.0161473	-0.210861	-0.103661	0.215503	-0.0903968	-0.0305196
Limnohabitans	-0.0177488	0.0189886	-0.0131499	-0.0684649	-0.0186233	-0.0321025	-0.0131499	-0.0131499	-0.0131499	-0.0282934	0.0647116	-0.0853294	0.158388	-0.0174236	-0.0758241	-0.0455039	-0.0637931	-0.0131499	0.25594	-0.0190613	-0.0283047	-0.0145299	-0.0131499	-0.0259582	0.11914	0.154632	-0.0176943	-0.0131499	-0.0131499	-0.0180448	-0.0295028	-0.0186011	-0.0131499	-0.0505373	-0.0086644	-0.0140689	-0.0166978	-0.0481517	-0.0131499	0.0576324	0.0163444	0.14435	0.347149	-0.0131499	-0.0755271	-0.0456012	-0.0178951	0.0368079	-0.0131499
Limnohabitans curvus	-0.0139595	0.0879407	-0.0103424	-0.0523834	-0.0146473	-0.0252487	-0.0103424	-0.0103424	-0.0103424	0.17277	0.0125792	-0.0650637	-0.0103424	0.399899	-0.0605823	-0.035789	-0.0501735	-0.0103424	0.277524	-0.0149918	-0.0374396	-0.0114278	-0.0103424	-0.0204162	0.110622	-0.0144127	-0.0139166	-0.0103424	-0.0103424	-0.0141923	-0.0121615	-0.0146299	-0.0103424	-0.0661189	0.344121	0.00767448	-0.0131328	-0.0378714	-0.0103424	0.164436	0.0952941	0.154175	0.248641	-0.0103424	-0.073527	-0.0358655	-0.0140745	0.0391669	-0.0103424
Luteococcus	-0.0122284	0.0668203	-0.00905989	-0.0471703	-0.0128309	-0.0221177	-0.00905989	-0.00905989	-0.00905989	-0.0194933	0.103304	-0.0773228	-0.00905989	-0.0120043	-0.0530696	-0.0313508	-0.0439516	-0.00905989	-0.0668467	-0.0131327	0.208054	0.0163901	-0.00905989	0.0717607	-0.0421859	-0.0126254	-0.0121908	-0.00905989	-0.00905989	-0.0124323	0.0803139	0.195631	-0.00905989	-0.0579196	-0.0223852	-0.0261099	0.25347	0.10453	-0.00905989	-0.0169821	0.0231175	0.152327	-0.046021	-0.00905989	-0.0735097	-0.0314178	0.341337	-0.0318804	-0.00905989
mb2424	-0.00462236	-0.0107557	-0.00342466	-0.0178305	-0.00485011	-0.00836053	-0.00342466	-0.00342466	-0.00342466	-0.00736852	-0.014691	-0.0292282	-0.00342466	-0.00453766	-0.0200604	-0.0118507	-0.0166138	-0.00342466	-0.0150352	-0.00496418	-0.0123973	-0.00378405	-0.00342466	-0.00676035	-0.0159464	-0.00477243	-0.00460816	-0.00342466	-0.00342466	-0.00469945	0.226203	-0.00484434	-0.00342466	-0.0218937	-0.00846164	-0.0121656	-0.00434863	-0.0125402	-0.00342466	-0.011015	0.0652863	0.0213758	-0.0173961	-0.00342466	-0.0277868	-0.011876	-0.00466045	-0.0120509	-0.00342466
Megamonas	-0.00462236	-0.0107557	-0.00342466	-0.0178305	-0.00485011	-0.00836053	-0.00342466	-0.00342466	-0.00342466	-0.00736852	-0.014691	0.000691734	-0.00342466	-0.00453766	-0.0200604	-0.0118507	-0.0166138	-0.00342466	0.0219746	-0.00496418	-0.0123973	-0.00378405	-0.00342466	-0.00676035	-0.0159464	-0.00477243	-0.00460816	-0.00342466	-0.00342466	-0.00469945	-0.0126718	-0.00484434	-0.00342466	-0.0218937	-0.00846164	-0.0121656	-0.00434863	-0.0125402	-0.00342466	0.131711	-0.0215012	0.0297093	-0.0173961	-0.00342466	-0.0189978	-0.011876	-0.00466045	-0.0120509	-0.00342466
Megasphaera	-0.0375047	-0.0649558	-0.00819427	-0.0857173	0.0584439	-0.0473495	-0.0277868	-0.0277868	-0.0277868	-0.0489853	-0.116597	0.604962	-0.000648591	-0.0283018	0.0131451	-0.0287496	0.159588	-0.0277868	-0.24599	-0.0217951	-0.0931387	-0.0307028	-0.0277868	-0.0548518	-0.120523	-0.0387223	-0.0373895	-0.0277868	-0.0277868	0.0423911	-0.0962302	-0.0393058	-0.0277868	-0.0414349	-0.0647709	0.0318261	-0.0352838	-0.0960995	-0.0277868	-0.0494603	-0.155876	-0.436597	-0.137344	-0.0277868	1	0.0301146	-0.0378138	-0.0917372	-0.0050386
Mesorhizobium	-0.00462236	0.317329	-0.00342466	-0.0178305	-0.00485011	-0.00836053	-0.00342466	-0.00342466	-0.00342466	-0.00736852	-0.014691	-0.0292282	-0.00342466	-0.00453766	-0.0200604	-0.0118507	-0.0166138	-0.00342466	0.102593	-0.00496418	0.0839016	-0.00378405	1	-0.00676035	-0.0159464	-0.00477243	-0.00460816	-0.00342466	-0.00342466	-0.00469945	-0.0126718	-0.00484434	-0.00342466	-0.0218937	0.0323309	-0.0121656	-0.00434863	-0.0125402	-0.00342466	-0.011015	0.01576	0.0315635	-0.0173961	-0.00342466	-0.0277868	-0.011876	-0.00466045	0.0822782	-0.00342466
Methylibium	-0.00462236	-0.0107557	-0.00342466	-0.0178305	-0.00485011	-0.00836053	-0.00342466	-0.00342466	-0.00342466	-0.00736852	0.132138	-0.0292282	-0.00342466	-0.00453766	-0.0200604	-0.0118507	-0.0166138	-0.00342466	0.0791258	-0.00496418	-0.0123973	-0.00378405	-0.00342466	-0.00676035	0.118732	0.567018	-0.00460816	-0.00342466	-0.00342466	-0.00469945	-0.0126718	-0.00484434	-0.00342466	-0.0218937	-0.00846164	-0.0121656	-0.00434863	-0.0125402	-0.00342466	-0.011015	0.0246828	0.0887807	-0.0173961	-0.00342466	-0.0277868	-0.011876	-0.00466045	-0.0120509	-0.00342466
Methylibium petroleiphilum	-0.00462236	-0.0107557	-0.00342466	-0.0178305	-0.00485011	-0.00836053	-0.00342466	-0.00342466	-0.00342466	-0.00736852	-0.014691	-0.0292282	-0.00342466	-0.00453766	-0.0200604	-0.0118507	-0.0166138	-0.00342466	0.196673	-0.00496418	-0.0123973	-0.00378405	-0.00342466	-0.00676035	0.111659	-0.00477243	-0.00460816	-0.00342466	-0.00342466	-0.00469945	0.107769	-0.00484434	-0.00342466	-0.0218937	-0.00846164	-0.0121656	-0.00434863	-0.0125402	-0.00342466	-0.011015	-0.0215012	0.0557515	0.0787776	-0.00342466	-0.0277868	-0.011876	-0.00466045	-0.0120509	-0.00342466
Methylobacillus	1	-0.0145172	-0.00462236	-0.0223259	-0.00654634	-0.0112845	-0.00462236	-0.00462236	-0.00462236	-0.0099455	-0.0198288	-0.0244001	-0.00462236	-0.00612461	-0.0270761	-0.0159952	-0.0224241	-0.00462236	0.0864612	-0.0067003	-0.016733	-0.00510744	-0.00462236	-0.00912464	0.167172	-0.00644149	-0.00621977	-0.00462236	-0.00462236	-0.00634299	-0.0171035	-0.00653854	-0.00462236	-0.0215718	0.0185373	-0.00817645	-0.00586947	-0.0169259	-0.00462236	0.0774375	0.0220044	0.0120183	0.208951	-0.00462236	-0.0375047	-0.0160294	-0.00629034	-0.0162654	-0.00462236
Methylobacteriaceae	-0.00590619	-0.013743	-0.00437584	-0.0227828	-0.0061972	-0.0106826	-0.00437584	-0.00437584	-0.00437584	-0.00941508	-0.0187713	-0.0373462	-0.00437584	-0.00579797	-0.0256321	-0.0151421	-0.0212282	-0.00437584	-0.0371006	-0.00634296	0.098062	-0.00483504	-0.00437584	0.435404	-0.0203754	-0.00609794	-0.00588805	-0.00437584	-0.00437584	-0.0060047	0.105115	-0.00618982	-0.00437584	-0.0279746	-0.0108118	-0.00889036	-0.00555644	-0.0160232	-0.00437584	-0.0140744	-0.021951	0.0836054	-0.0222277	-0.00437584	-0.0355045	-0.0151745	-0.00595486	-0.00541269	-0.00437584
Methylobacterium	-0.00556312	-0.0129447	-0.00412166	-0.0214594	-0.00583723	-0.0100621	-0.00412166	-0.00412166	-0.00412166	-0.00886819	-0.0176809	-0.0351768	-0.00412166	-0.00546118	-0.0241432	-0.0142626	-0.0199951	-0.00412166	0.0490736	-0.00597451	-0.0149204	-0.00455419	-0.00412166	-0.00813624	-0.0191918	-0.00574373	-0.00554603	-0.00412166	-0.00412166	-0.0056559	-0.0152508	-0.00583027	-0.00412166	-0.0263496	-0.0101838	0.00583568	-0.00523368	-0.0150925	-0.00412166	-0.0132568	-0.0258772	0.11848	-0.0209366	-0.00412166	-0.0334421	-0.0142931	-0.00560896	-0.0145035	-0.00412166
Methylobacterium adhaesivum	-0.00752518	0.036303	-0.00557533	-0.0290279	-0.00789596	-0.0136109	-0.00557533	-0.00557533	-0.00557533	-0.0119959	0.276598	-0.0394714	-0.00557533	-0.00738729	-0.0326583	-0.0192929	-0.0270472	-0.00557533	-0.0230332	-0.00808167	-0.0201827	-0.00616041	-0.00557533	-0.0110058	0.00466687	-0.00776949	-0.00750206	0.296486	-0.00557533	-0.00765069	0.264774	-0.00788655	-0.00557533	-0.0356429	-0.0137755	0.0106534	-0.00707955	-0.0204155	-0.00557533	0.0926279	-0.0129758	0.0294985	0.017846	-0.00557533	-0.0380881	-0.0193341	-0.00758719	-0.000161804	-0.00557533
Methylophilaceae	-0.011785	-0.0274222	-0.00873137	-0.0454599	-0.0123657	-0.0213157	-0.00873137	-0.00873137	-0.00873137	-0.0187865	-0.000750259	-0.0745191	-0.00873137	-0.011569	-0.0511452	-0.0302141	-0.0423579	-0.00873137	0.232812	-0.0126565	-0.0316076	-0.00964766	-0.00873137	-0.0172359	0.0568858	-0.0121676	-0.0117488	-0.00873137	-0.00873137	-0.0119815	0.0409379	-0.0123509	-0.00873137	-0.0558194	0.00370572	-0.0236493	-0.0110871	-0.0319721	-0.00873137	-0.0140624	0.0155569	0.138579	0.180786	-0.00873137	-0.0708443	-0.0302786	-0.0118821	0.0181449	-0.00873137
Methylotenera mobilis	-0.0101279	-0.0235663	-0.00750364	-0.0390677	-0.0106269	-0.0183185	-0.00750364	-0.00750364	-0.00750364	-0.0161449	0.0243312	-0.0578108	-0.00750364	-0.00994229	-0.0371868	-0.0259656	-0.0364019	-0.00750364	0.150974	-0.0108768	-0.0271632	-0.00829108	-0.00750364	-0.0148123	-0.0349395	-0.0104567	-0.0100968	-0.00750364	-0.00750364	-0.0102968	-0.0277646	-0.0106142	-0.00750364	-0.0479705	0.0203858	-0.00836317	-0.00952813	0.247686	-0.00750364	-0.0241346	0.02355	0.136016	0.167014	-0.00750364	-0.0608827	-0.0260211	-0.0102113	-0.0135453	-0.00750364
Methyloversatilis	-0.0061589	0.0306161	-0.00456306	-0.0218096	-0.00646236	-0.0111397	-0.00456306	-0.00456306	-0.00456306	-0.00981792	-0.0195745	-0.0253932	-0.00456306	0.38431	-0.0267288	-0.01579	-0.0221365	-0.00456306	0.1853	-0.00661435	-0.0165183	-0.00504192	-0.00456306	-0.00900759	0.0680691	-0.00635886	-0.00613998	-0.00456306	-0.00456306	-0.00626162	-0.0168841	-0.00645467	-0.00456306	-0.0291715	-0.0112744	-0.0162096	-0.00579418	-0.0167088	-0.00456306	0.096137	-0.0133344	0.069699	0.280664	-0.00456306	-0.033043	-0.0158238	-0.00620965	-0.0160568	-0.00456306
Microbacteriaceae	0.151382	0.17901	0.0692661	-0.0561969	-0.0222802	-0.0384061	0.0676566	0.148518	0.15634	0.044183	-0.0446246	-0.109653	-0.015732	0.0698951	-0.0595487	-0.0389768	-0.0763195	-0.015732	0.406214	-0.00654692	-0.0137514	-0.0122217	0.236373	0.0430301	0.403876	0.0671073	0.0412856	-0.015732	-0.015732	-0.0215881	-0.0202035	-0.0222536	-0.015732	-0.068092	-0.00254716	-0.0249513	-0.0199765	-0.0576067	-0.015732	0.0334294	-0.0062059	0.103437	0.0178295	-0.015732	-0.11987	-0.0109256	-0.0214089	0.0893456	-0.015732
Microbacterium	-0.0067615	-0.0157332	0.973143	-0.019518	-0.00709465	-0.0122296	-0.00500952	-0.00500952	-0.00500952	-0.0107785	-0.0214897	0.0318036	-0.00500952	-0.0066376	-0.029344	-0.017335	-0.0243023	-0.00500952	-0.0113629	-0.00726151	-0.0181345	-0.00553523	-0.00500952	-0.0098889	-0.00601637	-0.00698102	-0.00674073	-0.00500952	-0.00500952	-0.00687427	-0.018536	-0.0070862	-0.00500952	-0.0318561	0.0159011	0.000488127	-0.00636109	-0.0183436	-0.00500952	-0.014534	-0.00647515	-0.0414355	-0.0173364	-0.00500952	-0.0208665	-0.017372	-0.00681721	-0.0149587	-0.00500952
Microbacterium chocolatum	-0.00510744	-0.00740655	-0.00378405	-0.0197016	-0.00535909	-0.0092379	-0.00378405	-0.00378405	-0.00378405	0.000163839	-0.0162327	-0.0322955	-0.00378405	-0.00501385	-0.0221656	-0.0130943	-0.0183573	-0.00378405	-0.0302591	-0.00548513	-0.0136983	1	-0.00378405	-0.00746979	-0.0153953	-0.00527326	-0.00509175	-0.00378405	-0.00378405	-0.00519262	-0.0140016	-0.00535271	-0.00378405	-0.0241913	-0.00851449	-0.0129827	-0.00480499	-0.0138562	-0.00378405	-0.0121709	-0.0100957	-0.0515649	-0.0192216	-0.00378405	-0.0307028	-0.0131223	-0.00514952	-0.0133155	-0.00378405
Microbacterium lacticum	-0.00462236	-0.0107557	-0.00342466	-0.0178305	-0.00485011	-0.00836053	-0.00342466	-0.00342466	-0.00342466	-0.00736852	0.140755	-0.0292282	-0.00342466	-0.00453766	-0.0200604	-0.0118507	-0.0166138	-0.00342466	-0.0325184	-0.00496418	-0.0123973	-0.00378405	-0.00342466	-0.00676035	-0.0159464	-0.00477243	-0.00460816	-0.00342466	-0.00342466	-0.00469945	-0.0126718	-0.00484434	-0.00342466	-0.0218937	-0.00846164	0.0172939	-0.00434863	0.202693	-0.00342466	-0.011015	0.125182	0.0334261	-0.0173961	-0.00342466	-0.0277868	-0.011876	-0.00466045	-0.0120509	-0.00342466
Microbispora rosea	-0.00462236	-0.0107557	-0.00342466	-0.0178305	-0.00485011	-0.00836053	-0.00342466	-0.00342466	-0.00342466	-0.00736852	-0.014691	-0.0292282	-0.00342466	-0.00453766	-0.0200604	-0.0118507	-0.0166138	-0.00342466	-0.0325184	-0.00496418	-0.0123973	-0.00378405	-0.00342466	-0.00676035	-0.0159464	-0.00477243	-0.00460816	-0.00342466	-0.00342466	-0.00469945	-0.0126718	-0.00484434	-0.00342466	-0.0218937	0.114135	-0.0121656	-0.00434863	-0.0125402	-0.00342466	-0.011015	-0.0215012	0.0532873	-0.0173961	-0.00342466	-0.0277868	-0.011876	-0.00466045	-0.0120509	-0.00342466
Micrococcaceae	-0.0150283	0.0566763	-0.0111343	-0.0579706	-0.0157687	-0.0271819	-0.0111343	-0.0111343	-0.0111343	-0.0239566	0.0722872	-0.0858172	-0.0111343	-0.0147529	-0.0652206	-0.0385291	-0.0540149	-0.0111343	0.0964149	-0.0161396	0.0559981	-0.0123027	-0.0111343	0.183798	0.130267	-0.0155162	0.289695	-0.0111343	-0.0111343	-0.0152789	0.106742	-0.01575	-0.0111343	-0.0711812	0.125013	-0.0241361	-0.0141383	0.127284	-0.0111343	0.0143895	0.195672	0.17148	0.0738092	-0.0111343	-0.0903409	-0.0386114	0.283737	0.0323771	-0.0111343
Microthrixaceae	-0.00462236	0.0674197	-0.00342466	-0.0178305	-0.00485011	-0.00836053	-0.00342466	-0.00342466	-0.00342466	-0.00736852	-0.014691	-0.0292282	-0.00342466	-0.00453766	-0.0200604	-0.0118507	-0.0166138	-0.00342466	0.0640638	-0.00496418	0.0564404	-0.00378405	-0.00342466	-0.00676035	-0.0159464	-0.00477243	-0.00460816	-0.00342466	-0.00342466	-0.00469945	-0.0126718	-0.00484434	-0.00342466	-0.0218937	-0.00846164	-0.0121656	-0.00434863	-0.0125402	-0.00342466	0.00504626	-0.0215012	0.111433	-0.0173961	-0.00342466	-0.0277868	-0.011876	-0.00466045	-0.0120509	-0.00342466
Microvirgula aerodenitrificans	0.0521641	-0.033166	-0.0388158	-0.174878	0.00780291	0.0285538	0.0321883	-0.0388158	0.0588617	0.000532248	0.1592	-0.275265	-0.0262848	-0.0163865	-0.209583	-0.118653	-0.159833	-0.0388158	0.113289	-0.0532882	0.193317	0.446323	-0.0209271	0.00131376	0.030703	0.180118	-0.0256404	-0.00531581	0.0195768	-0.0418244	0.370151	0.0333329	0.0454517	-0.211377	0.0272051	-0.0138314	0.0343748	0.204472	0.00949213	-0.0252941	0.243781	0.55963	0.0510026	0.0816629	-0.29811	-0.120967	-0.0113439	-0.0691074	-0.0178079
mitochondria	-0.00462236	-0.0107557	-0.00342466	-0.0178305	-0.00485011	-0.00836053	-0.00342466	-0.00342466	-0.00342466	-0.00736852	-0.014691	-0.00613211	1	-0.00453766	-0.0200604	-0.0118507	-0.0166138	-0.00342466	-0.0325184	-0.00496418	-0.0123973	-0.00378405	-0.00342466	-0.00676035	-0.0159464	-0.00477243	-0.00460816	-0.00342466	-0.00342466	-0.00469945	-0.0126718	-0.00484434	-0.00342466	-0.0218937	-0.00846164	-0.0121656	-0.00434863	-0.0125402	-0.00342466	-0.011015	-0.0215012	-0.0437572	-0.0173961	-0.00342466	-0.000648591	-0.011876	-0.00466045	-0.0120509	-0.00342466
ML615J-28	-0.0056084	-0.0130501	-0.00415521	-0.0216341	-0.00588474	-0.010144	-0.00415521	-0.00415521	-0.00415521	-0.00894038	-0.0178249	-0.0137015	-0.00415521	-0.00550564	-0.0221471	-0.0143787	-0.0201579	-0.00415521	-0.0335101	-0.00602315	-0.00232989	-0.00459126	-0.00415521	-0.00820247	-0.019348	-0.00579049	-0.00559118	-0.00415521	-0.00415521	-0.00570194	-0.0153749	-0.00587773	-0.00415521	-0.0262454	-0.0102667	-0.0147608	-0.00527629	-0.0152153	-0.00415521	-0.0103988	-0.0260879	0.106936	-0.021107	-0.00415521	0.000805484	-0.0144094	-0.00565462	-0.0110639	-0.00415521
MLE1-12	-0.00462236	-0.0107557	-0.00342466	-0.0122643	-0.00485011	-0.00836053	-0.00342466	-0.00342466	-0.00342466	0.469067	-0.014691	-0.0163216	-0.00342466	-0.00453766	0.0384578	-0.0118507	0.129178	-0.00342466	-0.0148883	-0.00496418	-0.0123973	-0.00378405	-0.00342466	-0.00676035	-0.0159464	-0.00477243	-0.00460816	-0.00342466	-0.00342466	-0.00469945	-0.0126718	-0.00484434	-0.00342466	-0.00771744	-0.00846164	-0.0121656	-0.00434863	-0.0125402	-0.00342466	-0.011015	-0.0215012	-0.0217624	-0.0173961	-0.00342466	-0.0050386	-0.011876	-0.00466045	-0.0120509	1
Modestobacter	-0.00505814	-0.00638936	-0.00374753	-0.0195115	-0.00530737	-0.00914874	-0.00374753	-0.00374753	-0.00374753	-0.0080632	-0.016076	-0.0314431	-0.00374753	-0.00496546	-0.0219517	-0.0129679	-0.0181801	-0.00374753	-0.0333685	-0.00543219	0.111319	-0.0041408	-0.00374753	0.460989	-0.012104	-0.00522236	-0.00504261	-0.00374753	-0.00374753	-0.00514251	0.11409	-0.00530105	-0.00374753	-0.0234827	-0.00123182	-0.0122081	-0.00475861	-0.0137225	-0.00374753	-0.0120535	-0.0235283	0.0657358	-0.0190361	-0.00374753	-0.0304065	-0.0129957	-0.00509982	-0.012524	-0.00374753
Mogibacteriaceae	-0.0294242	-0.0670345	0.0199207	0.0841438	0.0348892	0.0389712	-0.0218001	0.0588213	-0.0218001	-0.0469053	-0.0935174	0.302496	0.108225	-0.0288851	0.194753	0.0415194	0.122976	-0.0218001	-0.171226	-0.00887506	-0.0789164	-0.0240878	-0.0218001	-0.0430339	-0.0922831	-0.0303795	-0.0293339	-0.0218001	-0.0218001	0.0492222	-0.0622961	-0.0308373	-0.0218001	0.0885391	0.0293795	-0.0774418	-0.0276818	-0.0798266	-0.0218001	-0.0681851	-0.125319	-0.311575	-0.0411148	-0.0218001	0.164452	0.138577	-0.0296667	-0.0206544	-0.0218001
Mogibacterium	-0.0224241	0.00750506	-0.0166138	0.103886	-0.023529	-0.0275439	-0.0166138	-0.0166138	-0.0166138	0.0334772	-0.0712693	0.261705	-0.0166138	-0.0220132	0.0515834	-0.0150648	1	-0.0166138	-0.142412	0.013325	-0.060142	-0.0183573	-0.0166138	-0.032796	-0.0773594	-0.0231521	-0.0223552	-0.0166138	-0.0166138	0.215382	-0.0614736	-0.023501	-0.0166138	0.0168378	-0.0327052	-0.0221702	-0.0210962	-0.0608356	-0.0166138	-0.0329996	-0.104307	-0.238958	-0.0843922	-0.0166138	0.159588	0.0255009	-0.0226089	-0.0573044	0.129178
Moraxella	-0.013348	-0.00904683	-0.00988938	-0.051489	-0.0140057	-0.0238628	-0.00988938	-0.00988938	-0.00988938	-0.0212781	-0.0252906	-0.0813361	-0.00988938	-0.0131034	-0.057839	-0.0342212	-0.0476715	-0.00988938	0.0177622	-0.0143351	-0.033531	-0.0109272	-0.00988938	-0.0106779	0.0509062	-0.0137813	-0.013307	-0.00832386	-0.00988938	-0.0135706	-0.014834	-0.013989	-0.00988938	-0.0597893	-0.0244347	-0.0303525	-0.0125575	-0.0362124	-0.00838436	-0.027126	0.0741104	0.0313823	-0.0239819	-0.00988938	-0.0793015	-0.0342943	-0.013458	0.000999259	-0.00988938
Moraxellaceae	-0.00817645	0.0409117	-0.0121656	-0.0427339	-0.0172293	0.0253652	0.00268618	-0.0121656	0.018481	-0.0172406	-0.0287296	-0.0408413	-0.0121656	-0.0161194	-0.0166215	-0.0400021	-0.0221702	-0.0121656	-0.0274783	-0.0176346	-0.0315663	-0.0129827	-0.0121656	-0.0240152	0.00019563	-0.0169534	-0.0163698	-0.0121656	-0.0121656	-0.0166941	0.0514811	-0.0172088	-0.0121656	0.00159514	-0.0227439	1	-0.0154479	-0.0133089	0.493059	0.0524757	0.000274856	-0.01967	-0.0323318	0.0180748	0.0318261	0.228898	-0.0165556	-0.0347832	-0.0121656
Morganella morganii	-0.00652199	0.0658372	-0.00483207	-0.0191947	-0.00684334	-0.0117964	-0.00483207	-0.00483207	-0.00483207	-0.0103967	-0.0207285	0.108284	-0.00483207	0.697179	-0.0283045	-0.0167209	-0.0234415	-0.00483207	0.165415	-0.00700429	-0.0174921	-0.00533916	-0.00483207	-0.00953861	0.138485	-0.00673373	-0.00650195	-0.00483207	-0.00483207	-0.00663076	-0.0178794	-0.00683519	-0.00483207	-0.0308913	-0.0119391	-0.0171653	-0.00613577	-0.0176939	-0.00483207	0.18419	-0.00273506	-0.029765	-0.0245452	-0.00483207	0.0281026	-0.0167566	-0.00657573	-0.0170034	-0.00483207
Moryella	-0.031609	-0.0624103	0.0437028	0.00930123	-0.0172962	-0.0398706	-0.0234187	-0.0234187	-0.0234187	-0.0241398	-0.100461	0.428019	-0.00947294	-0.0222777	-0.0149952	-0.0135011	0.213184	-0.0234187	-0.198448	0.0137007	-0.0825264	-0.0258763	-0.0234187	-0.0462291	-0.104523	-0.0326352	-0.0315119	-0.0234187	-0.0234187	0.0322184	-0.0858745	-0.0331269	-0.0234187	-0.0100705	-0.0537034	-0.0645087	-0.0297371	-0.0812876	-0.0234187	-0.0596147	-0.137303	-0.361101	-0.105808	-0.0234187	0.590701	-0.0165827	-0.0318694	-0.0744134	0.0116508
Mycobacterium	-0.00775463	-0.0180441	-0.00574532	-0.029913	-0.00813671	-0.0140259	-0.00574532	-0.00574532	-0.00574532	-0.0123617	-0.0246461	-0.0353462	-0.00574532	-0.00761253	-0.033654	-0.0198811	-0.0278719	-0.00574532	0.0854113	-0.00832808	0.219076	-0.00634824	-0.00574532	-0.0113414	0.0293983	0.566551	-0.00773081	-0.00574532	0.629663	-0.00788396	-0.0212586	-0.00812702	-0.00574532	-0.0367297	-0.0141955	-0.0204094	-0.00729541	-0.0210379	-0.00574532	-0.0184792	-0.00510179	0.12548	-0.0291842	-0.00574532	-0.0466161	-0.0199236	-0.00781853	-0.0202169	-0.00574532
Mycoplasma	-0.0120356	-0.0280053	-0.00891704	0.0274193	-0.0126286	0.0972628	-0.00891704	-0.00891704	-0.00891704	-0.019186	-0.038252	0.0191218	-0.00891704	-0.011815	0.245645	0.296009	0.0131937	-0.00891704	-0.0843272	0.228512	-0.0322797	-0.00985281	-0.00891704	-0.0176024	-0.0415207	-0.0124263	-0.0119986	-0.00891704	-0.00891704	-0.0122363	-0.0305979	-0.0126136	-0.00891704	0.00599673	-0.0220322	-0.0316765	-0.0113229	-0.032652	-0.00891704	-0.0241652	-0.0246826	-0.121391	-0.0434219	-0.00891704	-0.0330999	0.0526552	-0.0121348	-0.0313778	-0.00891704
Myxococcales	-0.00462236	-0.0107557	-0.00342466	-0.0178305	-0.00485011	-0.00836053	-0.00342466	-0.00342466	-0.00342466	-0.00736852	0.137189	-0.0292282	-0.00342466	-0.00453766	-0.0200604	-0.0118507	-0.0166138	-0.00342466	0.0637192	-0.00496418	-0.0123973	-0.00378405	-0.00342466	-0.00676035	-0.0159464	-0.00477243	-0.00460816	-0.00342466	-0.00342466	-0.00469945	-0.0126718	-0.00484434	-0.00342466	-0.0218937	-0.00846164	0.0454021	-0.00434863	-0.0125402	-0.00342466	-0.011015	-0.0215012	0.0809814	0.0876008	-0.00342466	-0.0277868	-0.011876	-0.00466045	-0.0120509	-0.00342466
N09	-0.00653854	-0.0152144	-0.00484434	-0.025222	-0.00686071	-0.0118264	-0.00484434	-0.00484434	-0.00484434	-0.0104231	-0.0207811	-0.0413446	-0.00484434	-0.00641873	-0.0283764	-0.0167633	-0.023501	-0.00484434	-0.0459988	-0.00702207	0.377276	-0.00535271	-0.00484434	-0.00956282	-0.0225568	-0.00675082	-0.00651846	-0.00484434	-0.00484434	-0.00664759	0.0948624	1	-0.00484434	-0.0309697	-0.0119694	-0.0172088	0.703046	0.386803	-0.00484434	0.00912832	0.0105632	0.0504902	-0.0246075	-0.00484434	-0.0393058	-0.0167992	-0.00659242	-0.0170465	-0.00484434
Neisseria	-0.0226001	-0.0467339	-0.0167442	0.508487	-0.018046	-0.0332226	-0.0167442	-0.0167442	-0.0167442	-0.00309189	-0.0662965	-0.0399625	-0.0167442	-0.0221859	0.036846	0.299876	0.0451453	-0.0167442	-0.14885	-0.0242713	-0.0605347	-0.0185013	-0.0167442	-0.0330533	-0.077877	-0.0233338	-0.0225307	-0.0167442	-0.0167442	0.00984751	-0.0580529	-0.0236854	-0.0167442	0.0958953	-0.0397043	-0.0543026	-0.0212617	-0.0613129	-0.0167442	-0.0531475	-0.104474	-0.25844	-0.0822125	-0.0167442	-0.0263362	0.0407361	-0.0073364	-0.0563622	0.0458557
Neisseria cinerea	-0.00958936	-0.0223133	-0.00710466	0.00973171	-0.0100619	-0.0173444	-0.00710466	-0.00710466	-0.00710466	-0.0152864	-0.0304773	-0.0324338	-0.00710466	-0.00941365	0.0890244	0.0484588	0.0571522	-0.00710466	-0.0545471	-0.0102985	-0.0257189	-0.00785023	-0.00710466	-0.0140247	-0.0330817	-0.00990069	-0.00955991	-0.00710466	-0.00710466	-0.00617818	-0.0262884	-0.0100499	-0.00710466	-0.0318739	0.00425742	0.000172042	-0.0090215	-0.0260155	-0.00710466	-0.0222675	-0.0406941	-0.0860403	-0.0360892	-0.00710466	-0.0237255	-0.0158428	-0.00966838	-0.0250002	-0.00710466
Neisseria subflava	-0.0215718	-0.0681787	-0.0218937	0.287383	-0.0297236	-0.0184743	-0.0202966	-0.0218937	-0.0218937	-0.0399485	-0.0935946	-0.0948164	-0.0218937	-0.0290091	0.228167	0.0652066	0.0168378	-0.0218937	-0.184717	0.0404122	-0.0755831	-0.0241913	-0.0218937	-0.0432187	-0.0750576	-0.03051	-0.0294598	-0.0218937	-0.0218937	0.0445229	-0.0810103	-0.0309697	-0.0218937	1	-0.0523661	0.00159514	-0.0278007	-0.0801694	-0.0218937	-0.0627635	-0.134214	-0.317858	-0.0802692	-0.0218937	-0.0414349	-0.0201544	-0.0297941	-0.0744311	-0.00771744
Neisseriaceae	0.0181709	0.00413922	-0.00945457	0.053384	-0.0133899	0.089747	-0.00945457	-0.00945457	-0.00945457	-0.0203425	0.016586	-0.0396583	-0.00945457	-0.00846221	-0.0333382	0.133726	-0.0200931	-0.00945457	0.00195088	-0.0122482	-0.0198399	-0.0104468	0.0131336	-0.00807336	-0.00437219	-0.0131754	-0.00153034	0.00112061	-0.00023795	-0.0129739	-0.0276994	-0.0133739	-0.00945457	0.0995883	-0.0213389	-0.0036006	-0.00747868	-0.00912133	-0.00945457	-0.015527	-0.0303782	-0.00634974	-0.00612538	-0.00945457	0.0690959	-0.0317476	0.000227597	-0.0248362	-0.00945457
Nevskia ramosa	-0.0065144	-0.0151582	-0.00482645	-0.0251289	-0.00683537	-0.0117827	0.630342	-0.00482645	-0.00482645	0.159502	-0.0207043	-0.041192	-0.00482645	-0.00639503	-0.0282716	-0.0167014	-0.0234142	-0.00482645	0.0454026	-0.00699614	-0.0174718	-0.00533294	-0.00482645	-0.00952751	-0.0224736	-0.00672589	-0.00649439	-0.00482645	-0.00482645	-0.00662305	-0.0178586	-0.00682723	-0.00482645	-0.0283237	-0.0119252	0.00639621	-0.00612863	-0.0176733	-0.00482645	-0.00611491	-0.0303021	0.0825918	-0.0245167	-0.00482645	-0.0330604	-0.0167371	-0.00656808	-0.0169836	-0.00482645
Nitrospira	-0.00462236	-0.0107557	-0.00342466	-0.0106502	-0.00485011	-0.00836053	-0.00342466	-0.00342466	-0.00342466	-0.00736852	-0.014691	-0.0292282	-0.00342466	-0.00453766	-0.0200604	-0.0118507	-0.0166138	-0.00342466	0.0015951	-0.00496418	0.0605445	-0.00378405	-0.00342466	-0.00676035	-0.0159464	-0.00477243	-0.00460816	-0.00342466	-0.00342466	-0.00469945	-0.0126718	-0.00484434	-0.00342466	-0.0164076	-0.00846164	-0.0121656	-0.00434863	-0.0125402	-0.00342466	-0.011015	0.0631695	0.0270274	0.0446346	-0.00342466	-0.0277868	-0.011876	-0.00466045	-0.0120509	-0.00342466
Nocardioidaceae	-0.00462236	-0.0107557	-0.00342466	-0.0178305	-0.00485011	-0.00836053	-0.00342466	-0.00342466	-0.00342466	-0.00736852	0.100075	-0.0292282	-0.00342466	-0.00453766	-0.0200604	-0.0118507	-0.0166138	-0.00342466	-0.0325184	-0.00496418	-0.0123973	-0.00378405	-0.00342466	-0.00676035	-0.0159464	-0.00477243	-0.00460816	-0.00342466	-0.00342466	-0.00469945	0.0866869	-0.00484434	-0.00342466	-0.0218937	-0.00846164	-0.0121656	-0.00434863	-0.0125402	-0.00342466	-0.011015	0.0867951	0.0648866	-0.0173961	-0.00342466	-0.0277868	-0.011876	-0.00466045	-0.0120509	-0.00342466
Novosphingobium	-0.0136294	0.0426355	-0.0100979	-0.0485491	-0.014301	-0.0246518	0.207772	-0.0100979	0.214689	0.0365463	-0.0433176	-0.0749641	-0.0100979	-0.0133797	-0.0167854	-0.0349428	-0.0226274	-0.0100979	0.071254	-0.0146373	-0.0365544	-0.0111576	-0.0100979	-0.0199335	-0.00532609	-0.0140719	-0.0135876	-0.0100979	-0.0100979	-0.0138567	-0.0373638	-0.0142839	-0.0100979	-0.0396609	0.0206199	0.00416171	0.119179	0.272986	-0.0100979	-0.0292514	-0.0213132	0.150215	0.0326382	-0.0100979	-0.0757625	0.072752	-0.0137417	-0.00873068	-0.0100979
Ochrobactrum	-0.00596476	-0.0138793	-0.00441923	-0.0230087	-0.00625866	-0.0107886	-0.00441923	-0.00441923	-0.00441923	-0.00950844	0.0360593	-0.0377165	-0.00441923	-0.00585546	-0.0258863	-0.0152923	-0.0214387	-0.00441923	0.00685087	-0.00640585	-0.0159976	-0.00488299	-0.00441923	-0.00872365	-0.0205774	-0.00615841	-0.00594644	-0.00441923	-0.00441923	-0.00606424	-0.0163518	-0.0062512	-0.00441923	-0.028252	-0.010919	-0.00527208	-0.00561154	0.0599952	-0.00441923	-0.0142139	0.02417	0.143356	-0.0224481	-0.00441923	-0.0358566	-0.015325	-0.00601391	0.0720816	-0.00441923
Odoribacter	-0.0141342	0.605423	-0.0104719	-0.0399043	-0.0148306	-0.0255647	-0.0104719	-0.0104719	-0.0104719	-0.0225313	-0.0220874	-0.0040133	-0.0104719	0.0237584	-0.0603128	-0.0325402	-0.0317807	-0.0104719	0.00452707	-0.0151794	0.00191949	-0.0115708	-0.0104719	0.0159176	-0.0487604	-0.014593	-0.0140907	-0.0104719	-0.0104719	-0.0143699	0.0103225	-0.0148129	-0.0104719	-0.00322098	0.0754631	0.0285685	-0.0132972	-0.0383453	-0.0104719	0.706484	-0.0183825	0.0305244	0.00415677	-0.0104719	-0.0386383	-0.0363142	-0.0142506	0.0263086	-0.0104719
Oribacterium	-0.00712503	-0.0833695	-0.0136784	0.179737	-0.0429458	-0.0670597	-0.030324	-0.030324	-0.030324	-0.0514806	-0.130083	0.348163	0.15989	-0.0401792	0.0425581	0.323229	0.139964	-0.030324	-0.268903	-0.0110192	-0.108366	-0.0335062	-0.030324	-0.0598602	-0.131746	-0.0422579	-0.0408034	-0.030324	-0.030324	0.0326354	-0.110371	-0.0428947	-0.030324	0.153058	-0.0636274	0.00190285	-0.0385054	-0.0944258	-0.030324	-0.0877616	-0.18229	-0.482443	-0.138571	-0.030324	0.413538	0.0655695	-0.0412664	-0.102114	-0.0013341
Oscillospira	-0.0147395	0.0833616	-0.0109204	-0.0564388	-0.0154658	0.00768214	-0.0109204	-0.0109204	-0.0109204	-0.0234963	-0.0468458	-0.0317896	-0.0109204	0.0692957	-0.0597544	-0.0377889	-0.0529772	-0.0109204	0.120804	-0.0158295	0.0709319	-0.0120664	-0.0109204	-0.021557	-0.0173116	0.125383	-0.0146943	-0.0109204	-0.0109204	-0.0149854	-0.0139474	-0.0154474	0.138675	-0.0692012	0.0149286	-0.0288231	-0.0138667	-0.0399877	-0.0109204	0.171234	-0.0136356	0.0615364	0.143128	-0.0109204	-0.0169148	-0.0378696	-0.014861	0.337361	-0.0109204
Oxalobacter formigenes	-0.00544684	-0.0126741	-0.00403551	-0.0210109	-0.00571522	-0.00985179	0.194003	-0.00403551	-0.00403551	0.0442858	-0.0173114	-0.0344416	-0.00403551	-0.00534704	-0.0236386	-0.0139645	-0.0195772	-0.00403551	-0.0187181	-0.00584964	-0.0146086	-0.004459	-0.00403551	-0.00796618	-0.0187907	-0.00562368	-0.00543011	-0.00403551	-0.00403551	-0.00553769	0.315898	-0.00570842	-0.00403551	-0.0254837	-0.00997093	-0.0114044	-0.00512429	-0.014777	-0.00403551	-0.0100462	-0.0253364	0.0993952	-0.020499	-0.00403551	-0.0327432	-0.0139943	-0.00549173	-0.0142004	-0.00403551
Oxalobacteraceae	-0.0132286	-0.0279775	-0.00980094	-0.0468405	-0.0138804	-0.0152521	0.457123	-0.00980094	-0.00980094	0.109	-0.0346542	-0.0687087	-0.00980094	0.0632268	-0.0574104	-0.0339152	-0.0475466	-0.00980094	0.0681189	-0.0142069	-0.0323915	0.613886	-0.00980094	0.00516201	0.0123906	-0.0136581	-0.013188	-0.00980094	-0.00980094	-0.0134492	-0.00720614	0.0637574	-0.00980094	-0.0607146	-0.0192531	0.0993511	-0.0124452	0.0185285	-0.00980094	-0.0105654	-0.0117735	0.0435897	-0.0366426	-0.00980094	-0.0712189	-0.0339877	-0.0133376	-0.0336181	-0.00980094
Paenibacillus	-0.00462236	-0.0107557	-0.00342466	-0.0178305	-0.00485011	-0.00836053	-0.00342466	-0.00342466	-0.00342466	-0.00736852	-0.014691	-0.0211232	-0.00342466	-0.00453766	-0.0200604	-0.0118507	-0.0166138	-0.00342466	-0.0214473	-0.00496418	-0.0123973	-0.00378405	-0.00342466	-0.00676035	-0.0159464	-0.00477243	-0.00460816	-0.00342466	-0.00342466	-0.00469945	-0.0126718	-0.00484434	-0.00342466	-0.0218937	-0.00846164	-0.0121656	-0.00434863	-0.0125402	-0.00342466	-0.011015	0.00597768	0.0120638	-0.0173961	-0.00342466	-0.0277868	-0.011876	-0.00466045	-0.0120509	-0.00342466
Paludibacter	-0.00937919	-0.0218242	-0.00694894	-0.0272567	-0.00984132	-0.0100004	-0.00694894	-0.00694894	-0.00694894	-0.0149514	-0.0298093	0.107483	-0.00694894	-0.00920733	0.252672	0.240319	-0.0249954	-0.00694894	-0.0608865	-0.0100728	-0.0251552	-0.00767818	-0.00694894	-0.0137174	-0.0217392	-0.0096837	-0.00935038	-0.00694894	-0.00694894	0.0177131	0.0217211	-0.0098296	-0.00694894	-0.0249945	-0.0162148	-0.013782	-0.00882377	-0.0177987	-0.00694894	-0.0223505	-0.0212382	-0.0993413	-0.0352982	-0.00694894	0.0244628	-0.0240975	-0.00945648	-0.0244523	-0.00694894
Parabacteroides	0.0122028	0.151403	-0.00890412	-0.0421892	-0.0126103	-0.0217374	-0.00890412	-0.00890412	-0.00890412	-0.0191582	-0.017147	-0.0583003	-0.00890412	-0.0117979	-0.0480974	-0.0308118	-0.0311967	-0.00890412	0.0645783	-0.0129069	0.0260015	-0.00983853	-0.00890412	-0.0175769	0.016545	-0.0124083	-0.0119812	0.0528582	-0.00890412	-0.0122186	-0.0307628	-0.0125953	0.0946693	-0.0471641	-0.00681081	0.00288563	-0.0113065	-0.00345903	-0.00890412	0.198792	0.0169631	0.109619	0.068187	-0.00890412	-0.0684072	-0.0308777	-0.0121172	0.0151488	-0.00890412
Parabacteroides distasonis	-0.018235	0.372424	-0.0135101	-0.0588584	0.0114997	-0.0079075	-0.0135101	0.0547374	-0.0135101	-0.0290685	-0.0243965	-0.0209584	-0.0135101	0.0470018	-0.0736635	-0.0401527	-0.0560128	-0.0135101	0.042018	-0.0195835	0.0107425	-0.0058622	0.0388659	-0.00834078	-0.0208328	-0.018827	-0.018179	-0.0135101	-0.0135101	-0.0185392	-0.0417961	-0.0191107	-0.0135101	-0.0761241	0.495755	-0.0242168	-0.0171552	-0.0494708	-0.0135101	0.37119	0.0572545	0.087468	0.182342	-0.0135101	-0.0175627	-0.0468504	-0.0183853	0.150238	-0.0135101
Paracoccus	-0.00957216	-0.00954974	-0.00709192	-0.0365683	-0.0100438	-0.0173133	-0.00709192	-0.00709192	-0.00709192	-0.015259	-0.0120063	-0.0580523	-0.00709192	0.0618896	-0.0415419	-0.0245409	-0.0344045	-0.00709192	-0.0148098	-0.01028	0.0102278	0.00619745	-0.00709192	0.0443637	-0.0167115	-0.00988293	-0.00954276	-0.00709192	-0.00709192	-0.00973181	0.0793033	-0.0100318	-0.00709192	-0.0453384	-0.0175227	-0.025193	-0.00900532	-0.000469156	-0.00709192	-0.00164599	0.24696	0.117873	-0.0360244	-0.00709192	-0.0568152	-0.0245933	-0.00965104	-0.0249554	-0.00709192
Paracoccus aminovorans	-0.0169259	-0.0393846	-0.0125402	-0.0652908	-0.0177599	-0.0306142	-0.0125402	-0.0125402	-0.0125402	-0.0269817	0.111053	-0.103082	-0.0125402	-0.0166158	-0.0649267	-0.0278578	-0.0608356	-0.0125402	0.0434184	-0.0181776	0.143076	-0.0138562	-0.0125402	0.0933172	-0.0583916	-0.0174755	-0.0168739	-0.0125402	-0.0125402	-0.0172082	0.0795688	0.386803	-0.0125402	-0.0801694	-0.00218916	-0.0133089	0.334766	1	-0.0125402	-0.0304062	0.221623	0.21055	-0.0363425	-0.0125402	-0.0960995	-0.043487	-0.0170654	-0.0441273	-0.0125402
Paraprevotella	-0.00653962	-0.0152169	-0.00484513	-0.0252262	-0.00686184	-0.0118283	-0.00484513	-0.00484513	-0.00484513	-0.0104248	0.064038	-0.00200428	-0.00484513	-0.00641978	-0.0283811	-0.0167661	-0.0235048	-0.00484513	0.0942244	-0.00702322	-0.0175394	-0.00535359	-0.00484513	-0.0095644	-0.0225606	-0.00675193	-0.00651953	-0.00484513	-0.00484513	-0.00664869	-0.0179278	-0.00685366	-0.00484513	-0.0292461	-0.0119713	-0.00113636	-0.00615235	-0.0177417	-0.00484513	0.161387	0.0229413	0.0224942	0.191286	-0.00484513	-0.0254422	-0.0168019	-0.0065935	0.148738	-0.00484513
Parvimonas	-0.0270761	-0.051956	-0.0200604	0.0715166	-0.0284102	0.189481	-0.0200604	-0.0200604	-0.0200604	-0.0153771	-0.0860545	0.0335443	-0.0200604	-0.02658	1	0.115001	0.0515834	-0.0200604	-0.177906	-0.0109738	-0.0721456	-0.0221656	-0.0200604	-0.0395997	-0.093408	-0.0279552	-0.026993	-0.0200604	-0.0200604	0.0786956	-0.0434086	-0.0283764	-0.0200604	0.228167	-0.0452357	-0.0166215	-0.0254727	-0.0649267	-0.0200604	-0.0560175	-0.104056	-0.276895	-0.0885037	-0.0200604	0.0131451	0.293706	-0.0272992	-0.0685131	0.0384578
Paucibacter	-0.00462236	-0.0107557	-0.00342466	-0.0178305	-0.00485011	-0.00836053	-0.00342466	-0.00342466	-0.00342466	-0.00736852	-0.014691	-0.0292282	-0.00342466	-0.00453766	-0.0200604	-0.0118507	-0.0166138	-0.00342466	0.163148	-0.00496418	-0.0123973	-0.00378405	-0.00342466	-0.00676035	0.456127	-0.00477243	-0.00460816	-0.00342466	-0.00342466	-0.00469945	-0.0126718	-0.00484434	-0.00342466	-0.0218937	-0.00846164	-0.0121656	-0.00434863	-0.0125402	-0.00342466	-0.011015	-0.0215012	0.0367528	-0.0173961	-0.00342466	-0.0277868	-0.011876	-0.00466045	-0.0120509	-0.00342466
Pedobacter	-0.00912464	-0.0212319	-0.00676035	-0.0253225	-0.00957422	-0.0165039	-0.00676035	-0.00676035	-0.00676035	-0.0145456	0.0562737	-0.0576971	-0.00676035	-0.00895744	-0.0395997	-0.0233935	-0.032796	-0.00676035	-0.048553	-0.0097994	0.0321256	-0.00746979	-0.00676035	1	-0.0314784	-0.00942088	-0.00909661	-0.00676035	-0.00676035	-0.00927682	0.109089	-0.00956282	-0.00676035	-0.0432187	-0.0167035	-0.0240152	-0.00858429	0.0933172	-0.00676035	0.00184412	0.450564	0.118742	-0.0343402	-0.00676035	-0.0548518	-0.0234435	-0.00919982	-0.0237887	-0.00676035
Pelomonas	-0.00644982	-0.0150079	-0.0047786	-0.0201275	-0.00676762	-0.0116659	-0.0047786	-0.0047786	-0.0047786	-0.0102817	0.0998409	-0.035274	-0.0047786	-0.00633163	-0.0279913	0.0123978	-0.0231821	-0.0047786	0.0536543	-0.00692678	-0.0172986	-0.00528008	-0.0047786	-0.00943307	0.088131	0.461977	-0.00643001	-0.0047786	-0.0047786	-0.00655739	-0.0176816	-0.00675956	-0.0047786	-0.0184461	-0.011807	-0.0169753	-0.00606788	-0.0174981	-0.0047786	-0.0153698	0.0078504	0.0842082	-0.0242736	-0.0047786	-0.033917	-0.0165712	-0.00650297	-0.0168152	-0.0047786
Pelomonas puraquae	-0.00462236	-0.0107557	-0.00342466	-0.0178305	-0.00485011	-0.00836053	-0.00342466	-0.00342466	-0.00342466	-0.00736852	-0.014691	-0.0292282	-0.00342466	-0.00453766	-0.0200604	-0.0118507	-0.0166138	-0.00342466	0.0237089	-0.00496418	-0.0123973	-0.00378405	-0.00342466	-0.00676035	0.0857958	-0.00477243	-0.00460816	1	-0.00342466	-0.00469945	-0.0126718	-0.00484434	-0.00342466	-0.0218937	-0.00846164	-0.0121656	-0.00434863	-0.0125402	-0.00342466	-0.011015	0.0133882	0.0298402	0.135966	-0.00342466	-0.0277868	-0.011876	-0.00466045	0.0384205	-0.00342466
Peptococcus	-0.0136455	-0.0317515	-0.0101098	0.0414862	-0.0143179	0.00780984	-0.0101098	-0.0101098	-0.0101098	-0.0217524	-0.0433688	-0.0241027	-0.0101098	-0.0133955	0.221297	0.0659936	-0.0490451	-0.0101098	-0.0959967	-0.0146546	-0.0365976	-0.0111708	-0.0101098	-0.019957	-0.0470748	-0.0140885	-0.0136036	-0.0101098	-0.0101098	-0.0138731	-0.037408	-0.0143008	-0.0101098	0.127054	-0.0249794	-0.0311013	-0.0128375	-0.0370197	-0.0101098	-0.0270449	-0.0634731	-0.164749	-0.0513544	-0.0101098	0.016808	-0.0350588	-0.013758	-0.035575	-0.0101098
Peptoniphilus	0.0154482	0.0812066	-0.00865751	-0.0447751	-0.0122611	-0.0196702	0.00111904	-0.00865751	-0.00865751	-0.0160127	0.262919	-0.0659036	-0.00865751	-0.00615196	-0.0407996	-0.0265748	-0.0419996	-0.00865751	0.104838	-0.0125494	0.0177059	-0.00956605	0.0208995	-0.0170901	0.0179019	-0.0120647	-0.0116494	-0.00865751	-0.00865751	-0.0118802	-0.0125789	0.0281468	-0.00865751	-0.0534564	0.0423693	-0.00686329	0.0403541	-0.000103125	0.0179486	-0.0191674	-0.0203914	0.0974871	0.072394	-0.00865751	-0.067381	-0.0300225	-0.0117816	-0.00291376	-0.00865751
Peptostreptococcaceae	-0.0191224	0.0720689	-0.0141676	0.011579	0.0226092	-0.00414211	-0.0141676	0.0904632	-0.0141676	-0.0304831	-0.0499872	-0.0978108	-0.0141676	0.0518291	-0.00677247	-0.0254211	-0.0372718	-0.0141676	0.279774	-0.0205365	-0.0289601	-0.0156544	0.0661304	-0.0279671	0.419889	-0.0197432	0.17618	-0.0141676	-0.0141676	-0.0194413	-0.0309455	-0.0200407	-0.0141676	0.0183889	0.139351	-0.0433166	-0.01799	-0.0518782	-0.0141676	0.0244062	-0.0097289	0.0593004	0.0857941	-0.0141676	-0.0868185	-0.00467135	0.133226	0.330448	-0.0141676
Peptostreptococcus	-0.015026	0.0452183	0.196151	0.0300948	-0.0157663	0.000103623	-0.0111326	-0.0111326	-0.0111326	-0.023953	-0.0477562	-0.0142922	-0.0111326	-0.0147506	0.28257	0.0815142	-0.00567853	-0.0111326	-0.0889168	-0.000699349	-0.0237035	-0.0123009	-0.0111326	-0.021976	-0.0518371	-0.0155138	-0.0149798	-0.0111326	-0.0111326	-0.0152766	-0.0411924	-0.0157476	-0.0111326	0.00146887	-0.0218782	0.165094	-0.0141362	-0.0407648	-0.0111326	-0.0319344	-0.0666637	-0.126058	-0.0565497	-0.0111326	0.0209079	0.435642	-0.0151498	-0.0261292	-0.0111326
Peptostreptococcus anaerobius	-0.0057348	-0.0133442	-0.00424885	-0.0221216	-0.00601736	-0.0103726	-0.00424885	-0.00424885	-0.00424885	-0.00914186	-0.0182266	-0.0362624	-0.00424885	-0.00562971	-0.0248883	-0.0147027	-0.0206121	-0.00424885	0.0805881	-0.00615889	-0.0153809	-0.00469473	-0.00424885	-0.00838733	-0.0197841	-0.00592099	-0.00571718	-0.00424885	-0.00424885	-0.00583045	-0.0157214	-0.0060102	-0.00424885	-0.0271628	0.845576	-0.0150935	-0.0053952	-0.0155582	-0.00424885	-0.00967551	0.0190401	0.000714431	0.422619	-0.00424885	-0.0344742	-0.0147342	-0.00578206	0.257639	-0.00424885
Phascolarctobacterium	0.189608	0.399639	-0.0102552	-0.0510256	-0.0145237	-0.0250357	-0.0102552	-0.0102552	-0.0102552	-0.0220651	-0.013791	-0.0286508	-0.0102552	0.247668	-0.0450638	-0.0290083	-0.0227233	-0.0102552	0.0935567	-0.0148653	0.0779341	-0.0113314	-0.0102552	-0.0202439	0.0620297	0.204969	-0.0137992	-0.0102552	-0.0102552	-0.0140725	0.031779	-0.0145064	-0.0102552	-0.0624145	-0.00478128	0.0521773	-0.013022	0.00426535	-0.0102552	0.55272	0.0156707	0.0482202	0.00844925	-0.0102552	-0.0547891	0.0130534	-0.0139557	-0.0155314	-0.0102552
Phyllobacterium	-0.00474171	-0.0110334	-0.00351308	-0.0182908	-0.00497534	-0.0085764	-0.00351308	-0.00351308	-0.00351308	-0.00755877	-0.0150703	-0.0299829	-0.00351308	-0.00465482	-0.0205784	-0.0121567	-0.0170428	-0.00351308	-0.0328619	-0.00509236	-0.00317039	-0.00388175	-0.00351308	-0.0069349	-0.0163581	-0.00489565	-0.00472714	-0.00351308	-0.00351308	-0.00482079	-0.012999	-0.00496942	-0.00351308	-0.022459	-0.00868012	-0.0124797	-0.00446091	-0.012864	-0.00351308	-0.0112994	-0.0195937	-0.0569868	-0.0178452	-0.00351308	-0.0285043	-0.0121827	-0.00478078	-0.012362	-0.00351308
Planococcaceae	-0.00538661	0.00438597	-0.00399088	-0.0135761	-0.00565202	-0.00974284	-0.00399088	-0.00399088	-0.00399088	0.607895	0.0195357	-0.0340607	-0.00399088	-0.0052879	-0.0233772	-0.0138101	-0.0193607	-0.00399088	-0.0193137	-0.00578495	-0.014447	-0.00440969	-0.00399088	-0.00787808	-0.0185829	-0.00556149	-0.00537006	-0.00399088	-0.00399088	-0.00547645	-0.0147669	-0.00564529	-0.00399088	-0.0255136	-0.00986066	-0.014177	-0.00506762	-0.0146136	-0.00399088	-0.0128362	-0.0250562	0.00304237	-0.00760201	-0.00399088	-0.032381	-0.0138396	-0.00543099	-0.0140433	-0.00399088
Pleomorphomonas	-0.00794088	-0.0184775	-0.00588331	-0.0306315	-0.00833214	-0.0143628	-0.00588331	-0.00588331	-0.00588331	-0.0126586	0.110025	-0.0502119	-0.00588331	-0.00779537	-0.0344623	-0.0203586	-0.0285413	-0.00588331	-0.0558643	-0.00852811	0.0982363	-0.00650072	-0.00588331	0.237503	-0.0273947	-0.00819869	-0.00791649	-0.00588331	-0.00588331	-0.00807332	0.046286	-0.00832222	-0.00588331	-0.0376119	-0.0145365	0.00473499	-0.00747064	0.165745	-0.00588331	-0.018923	0.00560859	0.107026	-0.0298852	-0.00588331	-0.0477358	-0.0204021	-0.00800631	-0.0207025	-0.00588331
Pleomorphomonas oryzae	-0.00462236	-0.0107557	-0.00342466	-0.0124343	-0.00485011	-0.00836053	-0.00342466	-0.00342466	-0.00342466	-0.00736852	-0.014691	0.0208212	-0.00342466	-0.00453766	-0.0200604	-0.0118507	-0.0166138	-0.00342466	-0.0325184	-0.00496418	-0.0123973	-0.00378405	-0.00342466	-0.00676035	-0.0159464	-0.00477243	-0.00460816	-0.00342466	-0.00342466	-0.00469945	-0.0126718	-0.00484434	-0.00342466	-0.0218937	-0.00846164	-0.0121656	-0.00434863	-0.0125402	-0.00342466	-0.011015	-0.0215012	-0.0539335	-0.0173961	-0.00342466	0.0273464	-0.011876	-0.00466045	-0.0120509	-0.00342466
Polynucleobacter	0.122851	-0.0317854	-0.0101206	-0.0505661	-0.0143332	-0.0247072	-0.0101206	-0.0101206	-0.0101206	-0.0217756	-0.0125046	-0.0863758	-0.0101206	0.120398	-0.0529949	-0.0350214	-0.0490974	-0.0101206	0.265619	-0.0146703	-0.0366367	-0.0111827	-0.0101206	-0.0199783	0.0396238	-0.0141036	-0.0136181	-0.0101206	-0.0101206	-0.0138879	-0.0374479	-0.0143161	-0.0101206	-0.0595817	0.0557075	0.0324655	-0.0128512	0.0871314	-0.0101206	-0.0166966	-0.00202139	0.145119	0.205122	-0.0101206	-0.080052	-0.0350963	-0.0137727	0.0492369	-0.0101206
Polynucleobacter cosmopolitanus	0.887671	-0.0107557	-0.00342466	-0.0178305	-0.00485011	-0.00836053	-0.00342466	-0.00342466	-0.00342466	-0.00736852	-0.014691	-0.0123038	-0.00342466	-0.00453766	-0.0200604	-0.0118507	-0.0166138	-0.00342466	0.0830728	-0.00496418	-0.0123973	-0.00378405	-0.00342466	-0.00676035	0.151382	-0.00477243	-0.00460816	-0.00342466	-0.00342466	-0.00469945	-0.0126718	-0.00484434	-0.00342466	-0.0218937	-0.00846164	-0.0121656	-0.00434863	-0.0125402	-0.00342466	0.0927859	0.035879	0.0185032	0.108716	-0.00342466	-0.0277868	-0.011876	-0.00466045	-0.0120509	-0.00342466
Porphyromonadaceae	-0.00586947	-0.0136576	-0.00434863	-0.0226411	-0.00615868	-0.0106162	-0.00434863	-0.00434863	-0.00434863	-0.00935655	-0.0186546	-0.037114	-0.00434863	-0.00576192	-0.0254727	-0.015048	-0.0210962	-0.00434863	-0.0232407	-0.00630352	0.486139	-0.00480499	-0.00434863	-0.00858429	-0.0202487	-0.00606003	-0.00585145	-0.00434863	-0.00434863	-0.00596737	-0.0160906	0.703046	-0.00434863	-0.0278007	-0.0107446	-0.0154479	1	0.334766	-0.00434863	-0.0139869	-0.0273022	0.0391852	-0.0220895	-0.00434863	-0.0352838	-0.0150802	-0.00591784	-0.0153022	-0.00434863
Porphyromonas	-0.034736	-0.0763106	-0.0231574	0.444362	-0.0242561	-0.0441402	-0.0257356	-0.0257356	-0.0257356	-0.0553728	-0.108773	-0.0505905	-0.0177007	-0.0340995	0.296682	0.125199	0.0683604	-0.0257356	-0.224592	0.242459	-0.092836	-0.0284363	-0.0257356	-0.0508025	-0.104145	-0.0358638	-0.0346293	-0.0257356	-0.0257356	0.11173	-0.0943667	-0.0364041	-0.0257356	0.721489	-0.0595592	-0.0150299	-0.032679	-0.0942373	-0.0257356	-0.0701641	-0.150542	-0.366788	-0.108268	-0.0257356	-0.0166106	0.0673712	-0.0328059	-0.0881861	-0.0257356
Porphyromonas endodontalis	0.00117655	-0.044406	-0.0141391	0.0278275	-0.0200243	0.516702	-0.0141391	-0.0141391	-0.0141391	-0.00567222	-0.0606535	0.0294319	0.0376814	-0.0187343	0.385068	0.0864742	0.0481123	-0.0141391	-0.124609	-0.0204952	-0.0511836	-0.0156229	-0.0141391	-0.0279109	-0.0620371	-0.0197035	-0.0190253	-0.0141391	-0.0141391	0.037369	-0.0391403	-0.0200004	-0.0141391	-0.00724317	-0.0313207	0.0450791	-0.0179539	-0.0444721	-0.0141391	-0.0327595	-0.0637073	-0.20887	-0.0627124	-0.0141391	0.00280557	0.336623	-0.0192412	-0.0460959	0.0379862
Prevotella	-0.0281958	-0.0707609	-0.00903141	0.262017	0.00693166	-0.00505048	-0.0298318	-0.0298318	-0.0298318	-0.0150423	-0.125603	0.283279	0.0782103	-0.0201542	0.0895046	0.158714	0.132128	-0.0298318	-0.250383	0.041649	-0.0997824	-0.0329624	-0.0298318	-0.0562986	-0.123498	-0.0415721	-0.0401412	-0.0298318	-0.0298318	-0.0161014	-0.107713	-0.0421985	-0.0229123	0.266983	-0.071341	-0.0778661	-0.0378804	-0.109237	-0.0298318	-0.0627535	-0.17352	-0.451013	-0.129735	-0.023896	0.308785	-0.0201566	-0.0405966	-0.0991004	0.0736707
Prevotella copri	-0.0292348	0.0879571	-0.029034	0.065193	0.0824873	0.00885076	-0.029034	-0.029034	-0.029034	-0.0462584	-0.118216	0.413417	0.138984	-0.0320793	0.0536877	0.071252	0.0374864	-0.029034	-0.242926	-0.042086	-0.0943807	-0.0320809	-0.029034	-0.0573137	-0.12508	-0.0404603	-0.0390676	-0.029034	-0.029034	0.0773035	-0.0966576	-0.0410699	0.00520465	0.0376369	-0.0703468	-0.0097389	-0.0368674	-0.102076	-0.029034	0.136995	-0.149071	-0.425558	-0.140981	-0.029034	0.416991	0.059722	-0.0395109	-0.0927201	0.00510874
Prevotella intermedia	-0.0171942	0.00239821	-0.012739	0.115086	-0.0180414	0.23343	-0.012739	-0.012739	-0.012739	-0.000640512	-0.0546473	-0.0346647	0.018648	-0.0168791	0.40654	0.00597875	0.0096334	-0.012739	-0.0996435	-0.0139843	-0.0461151	-0.0140758	-0.012739	-0.024027	-0.0513369	-0.0177524	-0.0171414	-0.012739	-0.012739	0.0275479	-0.0460859	-0.0180199	-0.012739	0.0352542	-0.0287952	0.0378715	-0.016176	-0.0448495	-0.012739	-0.0359324	-0.0609623	-0.172218	-0.0508031	-0.012739	-0.00985608	0.598214	-0.0173359	-0.0349243	0.0436389
Prevotella melaninogenica	-0.0463864	-0.0777676	0.0205988	0.0110232	-0.00691342	-0.0353629	-0.0443369	-0.0443369	-0.0443369	-0.0745743	-0.186015	0.641565	0.0492786	-0.0406026	0.0612724	0.0809918	0.262264	-0.0443369	-0.372295	-0.0179455	-0.154614	-0.0486495	-0.0443369	-0.0871782	-0.16489	-0.0574351	-0.059659	-0.0443369	-0.0443369	0.076576	-0.155022	-0.061636	-0.0443369	0.0711063	-0.101831	0.00561308	-0.0562991	-0.149156	-0.0319533	-0.0721253	-0.253573	-0.674204	-0.202516	-0.0443369	0.638053	0.0567595	-0.0603359	-0.147697	-0.000485019
Prevotella nanceiensis	-0.0237634	-0.0552946	-0.0176061	0.270246	-0.0249343	-0.00794565	-0.0176061	-0.0176061	-0.0176061	-0.0378813	-0.0755259	0.084216	-0.00605522	-0.023328	0.110115	0.221878	0.046323	-0.0176061	-0.150024	0.0348475	-0.0632643	-0.0194537	-0.0176061	-0.0347548	-0.0690252	-0.0245349	-0.0236904	-0.0176061	-0.0176061	0.151153	-0.0651452	-0.0249046	-0.0176061	0.410953	-0.0376259	-0.0513138	-0.0223562	-0.0644691	-0.0176061	-0.0542292	-0.104992	-0.261728	-0.0747578	-0.0176061	0.0958721	0.0377589	-0.0239592	-0.0569086	-0.0176061
Prevotella nigrescens	-0.0148057	-0.0278921	-0.0109694	0.0136643	-0.0155352	0.33183	-0.0109694	-0.0109694	-0.0109694	-0.0236018	-0.0470561	-0.042167	-0.0109694	-0.0145344	0.412187	0.0574408	0.0115354	-0.0109694	-0.0955188	0.0811881	-0.0397092	-0.0121205	-0.0109694	-0.0216538	-0.0484216	-0.0152864	-0.0147602	-0.0109694	-0.0109694	-0.0150526	-0.0385899	-0.0155167	-0.0109694	-0.0241222	-0.0271031	0.112621	-0.0139289	-0.0399281	-0.0109694	-0.033137	-0.0613847	-0.163135	-0.0458281	-0.0109694	-0.0230663	0.285618	-0.0149277	-0.0351536	-0.0109694
Prevotella pallens	-0.0386523	-0.0764239	0.230955	0.167301	0.0998503	-0.0613302	-0.0286371	-0.0286371	-0.0286371	-0.0616158	-0.120818	0.338632	0.119421	-0.037944	0.0333067	0.236629	0.151017	-0.0286371	-0.257882	-0.0352299	-0.101086	-0.0316423	-0.0286371	-0.0565302	-0.128896	-0.0399072	-0.0385336	-0.0286371	-0.0286371	0.0574016	-0.105337	-0.0405085	-0.0286371	0.072894	-0.065241	-0.048931	-0.0363634	-0.10283	-0.0218422	-0.0661636	-0.160655	-0.449711	-0.141252	-0.0184693	0.368987	0.00728382	-0.0389708	-0.0994799	-0.0286371
Prevotella tannerae	-0.0193716	-0.0110678	-0.0143522	0.132643	-0.0203261	-0.0234199	-0.0143522	-0.0143522	-0.0143522	-0.0308804	-0.0590296	0.00439798	-0.0143522	-0.0190167	0.139126	0.0547409	0.0637671	-0.0143522	-0.126048	0.323131	-0.0512404	-0.0158584	-0.0143522	-0.0283316	-0.0619013	-0.0200005	-0.0193121	-0.0143522	-0.0143522	0.0274349	-0.0456744	-0.0203019	-0.0143522	0.166339	-0.0343373	-0.0447615	-0.0182245	-0.0510535	-0.0143522	-0.0345787	-0.0841943	-0.194907	-0.0613437	-0.0143522	0.0182993	0.16318	-0.0146836	-0.0494225	-0.0143522
Prevotellaceae	-0.00462236	0.0876873	-0.00342466	-0.0178305	-0.00485011	-0.00836053	-0.00342466	-0.00342466	-0.00342466	-0.00736852	-0.014691	-0.0292282	-0.00342466	-0.00453766	-0.0200604	-0.0118507	-0.0166138	-0.00342466	0.00802228	-0.00496418	-0.0123973	-0.00378405	-0.00342466	-0.00676035	-0.0159464	-0.00477243	-0.00460816	-0.00342466	-0.00342466	-0.00469945	0.079647	-0.00484434	-0.00342466	-0.0218937	-0.00846164	0.493059	-0.00434863	-0.0125402	1	0.0698862	0.0120399	0.0354545	-0.0173961	-0.00342466	-0.0277868	-0.011876	-0.00466045	-0.0120509	-0.00342466
Procabacteriaceae	-0.00462236	-0.0107557	-0.00342466	-0.0178305	-0.00485011	-0.00836053	-0.00342466	-0.00342466	-0.00342466	-0.00736852	-0.014691	-0.0292282	-0.00342466	-0.00453766	-0.0200604	-0.0118507	-0.0166138	-0.00342466	0.0901406	-0.00496418	-0.0123973	-0.00378405	-0.00342466	-0.00676035	0.0580367	-0.00477243	-0.00460816	-0.00342466	-0.00342466	-0.00469945	-0.0126718	-0.00484434	-0.00342466	-0.0218937	-0.00846164	0.00312034	-0.00434863	-0.0125402	-0.00342466	-0.011015	0.00386907	0.024209	0.0383636	-0.00342466	-0.0277868	-0.011876	-0.00466045	-0.0120509	-0.00342466
Propionibacteriaceae	-0.00895898	-0.0208464	-0.00663761	0.0147272	-0.0094004	-0.0162042	-0.00663761	-0.00663761	-0.00663761	-0.0142815	-0.0284738	-0.0336422	-0.00663761	-0.00879481	0.0287679	0.0821943	0.219219	-0.00663761	-0.0531443	-0.00962149	-0.0240282	-0.00733418	-0.00663761	-0.0131028	-0.0309069	-0.00924984	-0.00893146	-0.00663761	-0.00663761	-0.0091084	-0.0245602	-0.00938921	-0.00663761	0.184726	-0.0164002	-0.00880063	-0.00842845	-0.0243053	-0.00663761	0.00823189	-0.00934476	-0.0319501	-0.0337167	-0.00663761	-0.0427347	-0.0230179	-0.0090328	-0.0233568	-0.00663761
Propionibacterium	-0.0114448	-0.0266308	-0.00847937	-0.0441478	-0.0120088	-0.0207005	-0.00847937	-0.00847937	-0.00847937	-0.0182443	0.307422	-0.0631005	-0.00847937	-0.0112351	-0.0496691	-0.029342	-0.0411353	-0.00847937	-0.0487994	-0.0122912	0.318907	-0.00936921	-0.00847937	-0.0167385	-0.0264866	-0.0118164	-0.0114097	-0.00847937	-0.00847937	-0.0116357	0.0206415	0.482022	-0.00847937	-0.0542083	-0.0209508	-0.0239029	0.617221	0.167441	-0.00847937	-0.0149399	0.0489049	0.0921689	-0.0360812	-0.00847937	-0.0687995	-0.0294047	-0.0115392	-0.0282259	-0.00847937
Propionibacterium acnes	0.0268528	0.0327751	-0.0156821	-0.0963109	0.0286236	-0.0416804	-0.0157499	-0.0192628	-0.0192628	0.0644756	0.169237	-0.156182	-0.0192628	0.0158697	-0.109428	-0.0653673	-0.075635	-0.0192628	0.0166295	-0.0279222	0.142513	-0.0209581	-0.0139526	-0.0213866	-0.000888513	0.0195063	-0.0232887	-0.0192628	-0.0149293	-0.0264332	0.0542026	0.177538	-0.0192628	-0.121	-0.0235058	-0.0410803	0.212552	0.112344	-0.0144827	-0.00491595	0.0152056	0.098164	0.00490251	-0.0192628	-0.155026	-0.0637122	0.0138031	0.154445	-0.0192628
Propionibacterium granulosum	-0.0198288	-0.00883306	-0.014691	-0.0764885	0.117763	-0.0358647	-0.014691	-0.014691	-0.014691	0.0376071	1	-0.112369	-0.014691	-0.0194655	-0.0860545	-0.0508367	-0.0712693	-0.014691	0.00764465	-0.0212952	-0.0531814	-0.0162327	-0.014691	0.0562737	-0.0486989	0.0631962	-0.0197679	-0.014691	-0.014691	-0.0201596	0.0931873	-0.0207811	-0.014691	-0.0935946	-0.0173078	-0.0287296	-0.0186546	0.111053	-0.014691	0.00779534	0.240178	0.188801	0.0639738	-0.014691	-0.116597	-0.0509453	0.0486772	-0.0478878	-0.014691
Proteus	-0.00462236	0.0876873	-0.00342466	-0.0178305	-0.00485011	-0.00836053	-0.00342466	-0.00342466	-0.00342466	-0.00736852	-0.014691	-0.0292282	-0.00342466	-0.00453766	-0.0200604	-0.0118507	-0.0166138	-0.00342466	0.00802228	-0.00496418	-0.0123973	-0.00378405	-0.00342466	-0.00676035	-0.0159464	-0.00477243	-0.00460816	-0.00342466	-0.00342466	-0.00469945	0.079647	-0.00484434	-0.00342466	-0.0218937	-0.00846164	0.493059	-0.00434863	-0.0125402	1	0.0698862	0.0120399	0.0354545	-0.0173961	-0.00342466	-0.0277868	-0.011876	-0.00466045	-0.0120509	-0.00342466
Pseudomonadaceae	-0.015415	-0.0358687	0.133932	0.0127061	-0.0161745	0.0512681	-0.0114208	-0.0114208	-0.0114208	-0.024573	0.00477649	-0.0839065	-0.0114208	-0.0151325	-0.058085	-0.0395205	0.00417205	-0.0114208	-0.00931461	-0.0165549	0.0514079	-0.0126193	-0.0114208	-0.0225449	0.0508842	-0.0159154	0.401962	-0.0114208	-0.0114208	-0.015672	-0.0422587	-0.0161552	-0.0114208	-0.0723721	-0.0282184	0.00747169	-0.0145021	-0.0418201	-0.0114208	-0.0347859	0.0527525	0.0931769	0.104879	0.278935	-0.0886303	-0.0396049	0.393859	0.0117765	-0.0114208
Pseudomonas	-0.0108412	-0.0218487	0.509631	-0.037957	-0.0113753	-0.0155459	-0.00183869	-0.00803212	-0.00803212	-0.0135559	-0.031735	-0.0295177	-0.00803212	-0.00727282	-0.0467242	-0.0277944	-0.0382163	0.394541	-0.0467439	-0.0116429	-0.0243261	-0.00868336	-0.00803212	-0.0061026	-0.0337446	-0.0111932	-0.00153069	-0.00803212	-0.00803212	-0.011022	-0.0131703	-0.00106586	-0.00803212	-0.0486542	-0.0175624	-0.0253481	-0.0101992	-0.0153034	-0.00803212	-0.0232881	-0.0324615	-0.102653	-0.0186181	-0.00803212	-0.0540808	-0.0278537	-0.0109305	-0.0234174	-0.00803212
Pseudomonas fragi	-0.00462236	-0.0107557	-0.00342466	-0.0178305	-0.00485011	-0.00836053	-0.00342466	-0.00342466	-0.00342466	-0.00736852	-0.014691	-0.0292282	-0.00342466	-0.00453766	-0.0200604	-0.0118507	-0.0166138	-0.00342466	-0.01988	-0.00496418	-0.0123973	-0.00378405	-0.00342466	-0.00676035	0.0755297	-0.00477243	-0.00460816	-0.00342466	-0.00342466	-0.00469945	-0.0126718	-0.00484434	-0.00342466	-0.0218937	-0.00846164	-0.0121656	-0.00434863	-0.0125402	-0.00342466	-0.011015	0.0412367	0.123571	-0.0173961	-0.00342466	-0.0277868	-0.011876	-0.00466045	-0.0120509	-0.00342466
Pseudomonas veronii	-0.0065293	-0.0151929	0.650048	-0.0210146	-0.00685102	0.0786191	-0.00483749	-0.00483749	-0.00483749	-0.0104084	-0.0207517	0.00708043	-0.00483749	-0.00640966	-0.0283363	-0.0167397	-0.0234678	-0.00483749	0.0233682	-0.00701215	-0.0175117	-0.00534515	-0.00483749	-0.00954931	0.0423012	-0.00674128	-0.00650925	-0.00483749	-0.00483749	-0.0066382	-0.0178995	-0.00684286	-0.00483749	-0.0309259	-0.0119525	-0.0037905	-0.00614265	-0.0177137	-0.00483749	-0.0155592	0.0140889	0.0138108	-0.0245728	-0.00483749	-0.0264632	-0.0167754	-0.00658311	-0.0170224	-0.00483749
Pseudomonas viridiflava	-0.014431	-0.0335791	-0.0106917	-0.0556665	-0.015142	-0.0261015	0.0687924	-0.0106917	-0.0106917	-0.00174506	0.0299176	-0.0912501	-0.0106917	0.0290791	-0.0626284	-0.0369977	-0.0518681	-0.0106917	0.0356705	-0.0154981	0.114068	-0.0118138	-0.0106917	-0.0211057	-0.025502	-0.0148995	0.218228	-0.0106917	0.0873581	-0.0146716	0.297368	-0.015124	-0.0106917	-0.0671328	-0.0264171	0.00380798	-0.0135764	-0.0391505	-0.0106917	-0.0312291	0.119359	0.20133	0.00914069	-0.0106917	-0.0859869	-0.0370768	0.213646	-0.00607135	-0.0106917
Pseudoramibacter_Eubacterium	0.000749936	-0.00779222	-0.0124824	-0.0648456	-0.017678	-0.0257216	-0.0124824	0.487088	-0.0124824	-0.0268572	-0.0400054	-0.104084	-0.0124824	-0.0165391	-0.0728819	-0.0431941	-0.0605549	-0.0124824	0.303921	-0.0180937	-0.0288722	-0.0137923	0.0354415	-0.0246405	0.224992	-0.0173948	0.00694841	0.0323911	-0.0124824	-0.0171288	-0.0318653	-0.0176569	-0.0124824	-0.0791054	0.225103	-0.0358342	-0.0158501	-0.0457074	-0.0124824	-0.0222904	-0.0312775	0.107923	0.276628	-0.0124824	-0.0975717	-0.0432864	-0.0169867	0.644368	-0.0124824
Ralstonia	-0.00667372	-0.0155289	0.0116946	-0.0251878	-0.00700255	-0.00977328	0.0113795	-0.00494449	-0.00494449	0.00748685	-0.00354482	-0.0385882	-0.00494449	0.0289748	-0.0272731	-0.0171099	-0.0197764	-0.00494449	0.0577554	-0.00716724	-0.0178991	-0.00546337	-0.00494449	-0.00976053	-0.0186123	-0.00689039	-0.00665322	-0.00494449	0.0151925	-0.00678503	-0.0182954	-0.00699421	-0.00494449	-0.0310274	-0.0122168	0.0143943	-0.00627852	-0.0181055	-0.00494449	-0.00762378	-0.0175973	0.123017	-0.0189899	-0.00494449	-0.0385462	-0.0171465	-0.00672872	-0.0173989	0.0240341
RF32	0.0335249	0.043444	-0.0100938	-0.052307	0.00400262	-0.0246419	-0.0100938	-0.0100938	-0.0100938	-0.021718	-0.0233601	-0.0624209	-0.0100938	-0.0133743	-0.0589569	-0.0334273	-0.0364407	-0.0100938	-0.0168507	-0.0146314	0.150875	-0.0111531	-0.0100938	-0.00787682	-0.0242466	-0.0140663	-0.0135821	-0.0100938	-0.0100938	-0.0138512	0.00371554	-0.0142782	0.746797	-0.0636394	-0.0111306	-0.0100574	-0.0128172	0.0117825	0.0208991	0.281678	0.089903	0.126254	-0.0300246	-0.0100938	-0.0724271	-0.0350034	0.0062224	0.00592681	-0.0100938
Rheinheimera	-0.0103007	0.0276113	-0.00763167	-0.0397343	-0.0108082	0.023071	-0.00763167	-0.00763167	-0.00763167	-0.0164204	0.0442315	-0.0651335	-0.00763167	-0.0101119	-0.037589	-0.0264086	-0.037023	-0.00763167	0.0718804	-0.0110624	0.0177921	-0.00843255	-0.00763167	-0.0150651	-0.00564044	-0.0106351	-0.010269	-0.00763167	-0.00763167	-0.0104725	-2.1629e-05	-0.0107954	-0.00763167	-0.0487891	0.0188717	0.0160235	-0.0096907	0.112569	-0.00763167	-0.0139492	0.0471081	0.163879	0.0413748	-0.00763167	-0.0619216	-0.0264651	-0.0103856	0.0123387	-0.00763167
Rhizobiaceae	-0.00869434	-0.0202307	-0.00644155	-0.0302472	-0.00912273	-0.0157256	-0.00644155	-0.00644155	-0.00644155	0.267805	0.0911455	-0.0549763	-0.00644155	-0.00853503	-0.0377323	-0.0222903	-0.0312494	-0.00644155	-0.0385813	-0.00933729	-0.0233184	-0.00711754	-0.00644155	-0.0127158	0.0101897	-0.00897662	-0.00866764	-0.00644155	-0.00644155	-0.00883935	0.0571619	-0.00911187	-0.00644155	-0.0411806	-0.0159158	0.00793032	-0.00817948	0.140875	-0.00644155	-0.0207185	0.142407	0.069777	-0.0327208	-0.00644155	-0.0522652	-0.022338	-0.00876599	-0.0226669	-0.00644155
Rhizobiales	-0.00873041	0.0233403	-0.00646827	-0.033677	-0.00916058	0.121309	-0.00646827	-0.00646827	-0.00646827	-0.0139172	0.0463716	-0.053984	-0.00646827	-0.00857044	-0.0378888	-0.0223828	-0.0313791	-0.00646827	0.11604	-0.00937603	-0.0234152	-0.00714706	-0.00646827	-0.0127685	0.0445647	-0.00901385	-0.0087036	-0.00646827	-0.00646827	-0.00887602	-0.0239336	-0.00914967	-0.00646827	-0.0413515	0.0350644	-0.0229776	-0.00821342	-0.0236852	-0.00646827	-0.0118355	0.00417648	0.126845	0.172101	-0.00646827	-0.052482	-0.0224306	-0.00880235	0.0600826	-0.00646827
Rhizobium	-0.00462236	-0.0107557	-0.00342466	-0.0105114	-0.00485011	-0.00836053	-0.00342466	-0.00342466	-0.00342466	0.619105	-0.014691	-0.0292282	-0.00342466	-0.00453766	-0.0200604	-0.0118507	-0.0166138	-0.00342466	-0.0325184	-0.00496418	-0.0123973	-0.00378405	-0.00342466	-0.00676035	-0.0159464	-0.00477243	-0.00460816	-0.00342466	-0.00342466	-0.00469945	-0.0126718	-0.00484434	-0.00342466	-0.0218937	-0.00846164	-0.0121656	-0.00434863	-0.0125402	-0.00342466	-0.011015	-0.0215012	-0.00344062	-0.0173961	-0.00342466	-0.0277868	-0.011876	-0.00466045	-0.0120509	-0.00342466
Rhodobacter	-0.00699981	-0.0162877	-0.00518609	-0.00913476	-0.00734471	-0.0126607	-0.00518609	-0.00518609	-0.00518609	-0.0111584	0.0451488	-0.0442614	-0.00518609	-0.00687155	-0.0121166	-0.0179459	-0.0251589	-0.00518609	-0.0492439	-0.00751745	-0.0187737	-0.00573033	-0.00518609	0.203347	-0.0241482	-0.00722707	-0.00697831	-0.00518609	-0.00518609	-0.00711656	0.0391588	-0.00733596	-0.00518609	0.00666112	0.0961349	-0.0184229	-0.0065853	0.0743274	-0.00518609	-0.0166805	0.285424	0.0634968	-0.0263435	-0.00518609	-0.0420787	-0.0179843	-0.00705749	-0.0182491	-0.00518609
Rhodococcus	-0.00462236	-0.0107557	1	-0.0114384	-0.00485011	-0.00836053	-0.00342466	-0.00342466	-0.00342466	-0.00736852	-0.014691	0.0448799	-0.00342466	-0.00453766	-0.0200604	-0.0118507	-0.0166138	-0.00342466	-0.0223955	-0.00496418	-0.0123973	-0.00378405	-0.00342466	-0.00676035	-0.0159464	-0.00477243	-0.00460816	-0.00342466	-0.00342466	-0.00469945	-0.0126718	-0.00484434	-0.00342466	-0.0218937	-0.00846164	-0.0121656	-0.00434863	-0.0125402	-0.00342466	-0.011015	-0.0215012	-0.0559317	-0.0173961	-0.00342466	-0.00819427	-0.011876	-0.00466045	-0.0120509	-0.00342466
Rhodocyclaceae	0.26108	0.0754792	-0.0113709	-0.0583167	-0.0161038	0.125266	-0.0113709	-0.0113709	-0.0113709	0.0934809	-0.0143385	-0.0785447	-0.0113709	0.162418	-0.0631922	-0.0393478	-0.0551627	-0.0113709	0.216073	-0.0164826	0.124382	-0.0125642	0.19049	-0.0224464	0.113644	0.282064	-0.0153005	0.177642	0.15336	-0.0156036	-0.0420741	-0.0160846	-0.0113709	-0.0726937	-0.0198888	-0.0177303	-0.0144388	0.0257965	-0.0113709	0.0510534	0.0608729	0.217525	0.236607	-0.0113709	-0.0904507	-0.0394319	-0.0154741	0.00372172	-0.0113709
Rhodoferax	-0.00629034	0.0487577	-0.00466045	-0.0242646	-0.00660028	-0.0113774	-0.00466045	-0.00466045	-0.00466045	-0.0100275	0.0486772	-0.0397752	-0.00466045	-0.00617508	-0.0272992	-0.016127	-0.0226089	-0.00466045	-0.0442527	-0.00675551	-0.0168708	-0.00514952	-0.00466045	-0.00919982	-0.0217006	-0.00649456	0.779677	-0.00466045	-0.00466045	-0.00639526	0.0422063	-0.00659242	-0.00466045	-0.0297941	-0.011515	-0.0165556	-0.00591784	-0.0170654	-0.00466045	-0.0149898	-0.0292599	0.0443416	-0.0236734	-0.00466045	-0.0378138	-0.0161615	1	-0.0163994	-0.00466045
Rhodoplanes	-0.00462236	-0.0107557	-0.00342466	-0.0178305	-0.00485011	-0.00836053	-0.00342466	-0.00342466	-0.00342466	-0.00736852	-0.014691	-0.0292282	-0.00342466	-0.00453766	-0.0200604	-0.0118507	-0.0166138	1	-0.0325184	-0.00496418	-0.0123973	-0.00378405	-0.00342466	-0.00676035	-0.0159464	-0.00477243	-0.00460816	-0.00342466	-0.00342466	-0.00469945	-0.0126718	-0.00484434	-0.00342466	-0.0218937	-0.00846164	-0.0121656	-0.00434863	-0.0125402	-0.00342466	-0.011015	-0.0215012	-0.0588343	-0.0173961	-0.00342466	-0.0277868	-0.011876	-0.00466045	-0.0120509	-0.00342466
Rhodospirillaceae	-0.00796059	0.266924	-0.00589792	-0.0285555	-0.00835282	0.120024	-0.00589792	-0.00589792	-0.00589792	-0.01269	-0.0253007	-0.0353666	-0.00589792	0.423422	-0.0345479	-0.0204092	0.0606105	-0.00589792	0.1325	-0.00854927	-0.0213505	-0.00651685	-0.00589792	-0.0116426	0.167571	-0.00821904	-0.00793613	-0.00589792	-0.00589792	-0.00809336	-0.0218232	-0.00834287	-0.00589792	-0.0377052	-0.0145726	-0.00104132	-0.00748918	-0.0215967	-0.00589792	0.184189	0.0459791	0.0595278	0.0426684	0.654754	-0.0434568	-0.0204528	-0.00802618	-0.0207539	-0.00589792
Rickettsiales	-0.00462236	-0.0107557	-0.00342466	-0.0178305	-0.00485011	-0.00836053	-0.00342466	-0.00342466	-0.00342466	-0.00736852	-0.014691	-0.0292282	-0.00342466	-0.00453766	-0.0200604	-0.0118507	-0.0166138	-0.00342466	-0.01988	-0.00496418	-0.0123973	-0.00378405	-0.00342466	-0.00676035	0.0755297	-0.00477243	-0.00460816	-0.00342466	-0.00342466	-0.00469945	-0.0126718	-0.00484434	-0.00342466	-0.0218937	-0.00846164	-0.0121656	-0.00434863	-0.0125402	-0.00342466	-0.011015	0.0412367	0.123571	-0.0173961	-0.00342466	-0.0277868	-0.011876	-0.00466045	-0.0120509	-0.00342466
Rikenellaceae	0.061357	0.50967	-0.0143744	-0.0744965	-0.0203575	-0.0273068	-0.0143744	0.106818	-0.0143744	-0.0309281	0.0401213	-0.0450955	-0.0143744	0.0720565	-0.0839715	-0.0497412	-0.0612737	-0.0143744	0.124681	-0.0208363	0.0241017	-0.0158829	-0.0143744	-0.0283754	0.0335816	0.0485998	0.00369902	-0.0143744	0.0235756	-0.0197251	-0.00920079	-0.0203332	0.204691	-0.0906013	-0.0026231	0.00175598	-0.0182526	-0.00451149	-0.0143744	0.691081	0.0431768	0.0594159	0.058266	-0.0143744	-0.0897852	-0.0498475	0.00739595	0.1197	-0.0143744
Roseateles	-0.00462236	-0.0107557	-0.00342466	-0.0178305	-0.00485011	0.110641	-0.00342466	-0.00342466	-0.00342466	-0.00736852	-0.014691	-0.0292282	-0.00342466	-0.00453766	-0.0200604	-0.0118507	-0.0166138	-0.00342466	0.0499865	-0.00496418	-0.0123973	-0.00378405	-0.00342466	-0.00676035	0.0693627	-0.00477243	-0.00460816	-0.00342466	-0.00342466	-0.00469945	-0.0126718	-0.00484434	-0.00342466	-0.0218937	-0.00846164	0.00546047	-0.00434863	-0.0125402	-0.00342466	-0.011015	0.0370072	0.0662123	-0.0173961	-0.00342466	-0.0277868	-0.011876	-0.00466045	-0.0120509	-0.00342466
Roseateles depolymerans	-0.00649448	-0.0151119	-0.00481169	-0.0250521	-0.00681448	-0.0117467	-0.00481169	-0.00481169	-0.00481169	-0.0103529	0.0745307	-0.041066	-0.00481169	-0.00637547	-0.0281852	-0.0166504	-0.0233426	-0.00481169	-0.0456888	-0.00697475	-0.0174183	-0.00531664	-0.00481169	-0.00949838	-0.0224048	-0.00670533	-0.00647453	-0.00481169	-0.00481169	-0.0066028	0.120339	-0.00680636	-0.00481169	-0.030761	-0.0118887	0.000943785	-0.00610989	0.335093	-0.00481169	-0.0154762	0.0595974	0.0646629	-0.0244417	-0.00481169	-0.0390409	-0.016686	-0.006548	-0.0169316	-0.00481169
Roseburia	-0.0157384	0.219692	-0.0116604	-0.0607098	-0.0165138	-0.0284662	-0.0116604	-0.0116604	-0.0116604	-0.0250886	0.0363294	-0.0589886	-0.0116604	-0.01545	-0.0669939	-0.0403496	-0.0565672	-0.0116604	0.10357	-0.0169022	-0.0346244	-0.0128841	-0.0116604	-0.0230179	0.052074	-0.0162493	-0.01569	-0.0116604	-0.0116604	-0.0160009	-0.0210914	-0.0164942	-0.0116604	-0.0743544	0.271969	0.0919719	-0.0148064	-0.0426975	0.228047	0.245921	0.00941536	0.110914	0.193404	-0.0116604	-0.0673186	-0.0404359	-0.0158681	0.145283	-0.0116604
Roseburia faecis	-0.0085709	0.282782	-0.00635009	-0.0330617	-0.0089932	-0.0155023	-0.00635009	-0.00635009	-0.00635009	-0.0136629	-0.0272404	-0.0513219	-0.00635009	-0.00841384	-0.0371965	-0.0219738	0.0729226	-0.00635009	0.0765996	-0.00920471	-0.00942821	-0.00701648	-0.00635009	-0.0125352	-0.00115545	-0.00884916	-0.00854457	-0.00635009	-0.00635009	-0.00871384	-0.0234963	-0.00898249	-0.00635009	-0.0392362	0.559923	-0.0193967	-0.00806334	-0.0232524	-0.00635009	0.0761543	-0.0146282	-0.0189106	0.245108	-0.00635009	-0.0515231	-0.0220208	-0.00864152	0.105352	-0.00635009
Rothia aeria	-0.0172747	-0.00285919	-0.0127987	0.0143124	-0.0181259	-0.0312451	-0.0127987	-0.0127987	-0.0127987	0.105782	0.0398498	-0.0528555	0.154687	-0.0169582	0.00554935	-0.00552249	0.161751	-0.0127987	-0.081364	-0.0185522	-0.0463313	-0.0141418	-0.0127987	0.146847	-0.0595949	-0.0178356	-0.0172217	-0.0127987	-0.0127987	-0.0175629	0.0346756	-0.0181043	-0.0127987	0.0908652	-0.031623	-0.0235509	-0.0162518	0.0283322	-0.0127987	-0.010992	0.200905	-0.0381531	-0.0292363	-0.0127987	-0.0467851	-0.0443832	0.121181	-0.0450367	0.267987
Rothia dentocariosa	-0.0205574	-0.0182676	-0.0152308	-0.0521655	-0.0215703	-0.0371825	-0.0152308	-0.0152308	-0.0152308	0.223422	-0.0653365	0.0658531	0.0437372	-0.0201807	0.023668	-0.0301919	0.0112994	-0.0152308	-0.0165819	-0.0136226	-0.0551355	-0.0168291	-0.0152308	-0.0300659	-0.00167743	-0.0212249	-0.0204943	-0.0152308	-0.0152308	0.0329344	-0.0438613	-0.0215446	-0.0152308	-0.0180143	-0.0357462	0.00848092	-0.0193401	-0.0519946	-0.0152308	-0.0347631	-0.0870137	-0.103837	-0.077367	-0.0152308	0.0244589	-0.0528173	-0.0207268	-0.0400576	0.182486
Rothia mucilaginosa	-0.028659	-0.0569644	-0.0220035	0.0302636	0.0226995	-0.0529333	-0.0276038	-0.0276038	-0.0276038	-0.0285191	-0.11581	0.155303	-0.0179074	-0.0292727	0.0558586	-0.000907818	0.204549	-0.0276038	-0.229763	-0.0245155	-0.0981397	-0.0305006	-0.0276038	-0.0544906	-0.106365	-0.0384673	-0.0371433	-0.0276038	-0.0276038	0.0651364	-0.0889225	-0.0390469	-0.0276038	0.195924	-0.0645032	-0.0170319	-0.0350514	-0.100706	-0.0276038	-0.0445887	-0.157113	-0.390142	-0.130782	-0.0276038	0.083897	-0.0278915	-0.0375647	-0.0920672	0.0374193
Rs-045	-0.00462236	-0.0107557	-0.00342466	0.0412115	-0.00485011	-0.00836053	-0.00342466	-0.00342466	-0.00342466	-0.00736852	-0.014691	0.00499776	-0.00342466	-0.00453766	0.00580279	-0.0118507	-0.0166138	-0.00342466	-0.0325184	-0.00496418	-0.0123973	-0.00378405	-0.00342466	-0.00676035	-0.0159464	-0.00477243	-0.00460816	-0.00342466	-0.00342466	-0.00469945	-0.0126718	-0.00484434	-0.00342466	-0.0181345	-0.00846164	-0.0121656	-0.00434863	-0.0125402	-0.00342466	-0.011015	-0.0215012	-0.0566001	-0.0173961	-0.00342466	0.0476182	-0.011876	-0.00466045	-0.0120509	-0.00342466
Ruminococcaceae	-0.0157639	0.195019	-0.0149554	-0.0755678	-0.0211803	-0.0221364	-0.0149554	0.236103	-0.0149554	-0.018106	-0.0287426	-0.0939934	-0.0149554	0.0119476	-0.0859634	-0.0509002	-0.0659802	0.502852	0.122136	-0.0216785	0.00665221	-0.0165248	0.0813808	-0.0295223	0.111368	0.0324743	0.00374174	-0.0149554	-0.0149554	-0.0205224	-0.0289932	-0.0211551	0.0606793	-0.0877153	0.190806	-0.0202899	-0.0189904	-0.054763	0.00672412	0.214792	-0.0264072	-0.00372758	0.131645	-0.0149554	-0.101032	-0.0301307	-0.0203521	0.770105	-0.0149554
Ruminococcus	-0.0162908	0.369755	-0.0120697	-0.0628406	-0.0170934	-0.0294653	-0.0120697	-0.0120697	-0.0120697	-0.0259691	0.0124694	-0.034362	-0.0120697	-0.0159922	-0.0613787	-0.0417658	-0.0585526	-0.0120697	0.0839559	-0.0174955	-0.015204	-0.0133363	-0.0120697	-0.0238257	-0.0222332	-0.0168197	-0.0162407	-0.0120697	-0.0120697	-0.0165625	0.274184	-0.0170731	-0.0120697	-0.0675383	0.273508	0.00107727	-0.0153261	-0.0441961	-0.0120697	0.483202	-0.0172038	0.10302	0.241588	-0.0120697	-0.0628587	-0.0418551	-0.016425	0.168543	-0.0120697
Ruminococcus gnavus	0.00491451	-0.00468423	-0.0131972	-0.0685254	-0.0186903	-0.0118586	-0.0131972	0.591665	-0.0131972	-0.0283952	-0.0434969	-0.10942	-0.0131972	-0.0174863	-0.0771526	-0.0456677	-0.0640227	-0.0131972	0.324508	-0.0191299	-0.0368751	-0.0145822	0.0486956	-0.0260516	0.148468	-0.018391	0.058906	0.0157794	-0.0131972	-0.0181098	-0.0364296	-0.0186681	-0.0131972	-0.0834213	0.406548	-0.0366678	-0.0167578	-0.048325	-0.0131972	-0.0321381	-0.00562618	0.105476	0.294742	-0.0131972	-0.104685	-0.0457653	-0.0179595	0.655038	-0.0131972
Ruminococcus torques	-0.0148044	-0.0307321	-0.0109684	-0.055882	-0.0155338	-0.0267769	-0.0109684	0.616589	-0.0109684	0.164004	0.00772748	-0.0903975	-0.0109684	-0.0145331	-0.0621026	-0.0379551	-0.0532102	-0.0109684	0.100965	-0.0158992	-0.0397056	-0.0121194	-0.0109684	-0.0216519	0.013053	-0.015285	-0.0147589	-0.0109684	-0.0109684	-0.0150513	-0.0299546	-0.0155153	-0.0109684	-0.0673129	0.132719	-0.0249134	-0.0139277	-0.0401636	-0.0109684	-0.0159165	0.0201195	0.0445892	0.261146	-0.0109684	-0.077731	0.0199066	-0.0149264	0.509709	-0.0109684
S24-7	-0.0145172	1	-0.0107557	-0.0555195	-0.0152325	-0.00794983	-0.0107557	-0.0107557	-0.0107557	0.0252072	-0.00883306	-0.0230859	-0.0107557	0.0819037	-0.051956	-0.0372189	0.00750506	-0.0107557	0.105387	-0.0155908	0.0123231	-0.00740655	0.317329	-0.0212319	0.0666476	-0.0149885	-0.0144726	-0.0107557	-0.0107557	-0.0147594	0.0147705	-0.0152144	-0.0107557	-0.0681787	0.0111626	0.0409117	-0.0136576	-0.0393846	0.0876873	0.703113	-0.0106464	0.0186365	-0.0481341	-0.0107557	-0.0649558	-0.00151212	0.0487577	0.016583	-0.0107557
Salinicoccus	-0.00462236	-0.0107557	-0.00342466	-0.0178305	-0.00485011	-0.00836053	-0.00342466	-0.00342466	1	-0.00736852	-0.014691	-0.0292282	-0.00342466	-0.00453766	-0.0200604	-0.0118507	-0.0166138	-0.00342466	0.110933	-0.00496418	-0.0123973	-0.00378405	-0.00342466	-0.00676035	-0.0159464	-0.00477243	-0.00460816	-0.00342466	-0.00342466	-0.00469945	-0.0126718	-0.00484434	-0.00342466	-0.0218937	-0.00846164	0.018481	-0.00434863	-0.0125402	-0.00342466	-0.011015	0.0547955	0.0430198	0.0943955	-0.00342466	-0.0277868	-0.011876	-0.00466045	-0.0120509	-0.00342466
Salinispora	0.208951	-0.0481341	-0.0173961	-0.0714284	-0.0246369	-0.00378554	-0.0173961	-0.0173961	0.0943955	0.106121	0.0639738	-0.136857	-0.0173961	0.00642625	-0.0885037	-0.0469021	-0.0843922	-0.0173961	0.476859	-0.0252163	-0.0378608	-0.0192216	-0.0173961	-0.0343402	0.100664	-0.0242423	0.0171675	0.135966	-0.0173961	-0.0238716	-0.0418371	-0.0246075	-0.0173961	-0.0802692	0.438191	-0.0323318	-0.0220895	-0.0363425	-0.0173961	-0.0124958	0.0666259	0.194608	1	0.0929139	-0.137344	-0.0395138	-0.0236734	0.144661	-0.0173961
Salmonella	-0.0075164	-0.0174897	-0.00556882	-0.0289941	-0.00788675	-0.013595	-0.00556882	-0.00556882	-0.00556882	-0.0119819	-0.023889	-0.0475279	-0.00556882	-0.00737867	-0.0326202	-0.0192704	-0.0270156	-0.00556882	0.0594173	-0.00807224	-0.0201592	-0.00615323	-0.00556882	-0.010993	0.0540287	-0.00776043	-0.00749331	-0.00556882	-0.00556882	-0.00764176	0.000386702	-0.00787736	-0.00556882	-0.0356013	0.819235	-0.0197825	-0.0070713	-0.0203917	-0.00556882	-0.0179115	-0.00689706	0.0319538	0.340397	-0.00556882	-0.0451841	-0.0193115	-0.00757834	0.145483	-0.00556882
Saprospiraceae	-0.00462236	-0.0107557	-0.00342466	-0.0178305	-0.00485011	-0.00836053	-0.00342466	-0.00342466	-0.00342466	-0.00736852	-0.014691	-0.0292282	-0.00342466	-0.00453766	-0.0200604	-0.0118507	-0.0166138	-0.00342466	0.0237089	-0.00496418	-0.0123973	-0.00378405	-0.00342466	-0.00676035	0.0857958	-0.00477243	-0.00460816	1	-0.00342466	-0.00469945	-0.0126718	-0.00484434	-0.00342466	-0.0218937	-0.00846164	-0.0121656	-0.00434863	-0.0125402	-0.00342466	-0.011015	0.0133882	0.0298402	0.135966	-0.00342466	-0.0277868	-0.011876	-0.00466045	0.0384205	-0.00342466
Scardovia	-0.00462236	-0.0107557	-0.00342466	-0.014938	-0.00485011	-0.00836053	-0.00342466	-0.00342466	-0.00342466	-0.00736852	-0.014691	0.0110135	-0.00342466	-0.00453766	-0.00992407	-0.0118507	-0.0166138	-0.00342466	-0.0325184	-0.00496418	-0.0123973	-0.00378405	-0.00342466	-0.00676035	-0.0159464	-0.00477243	-0.00460816	-0.00342466	-0.00342466	-0.00469945	-0.0126718	-0.00484434	-0.00342466	-0.0218937	-0.00846164	0.138541	-0.00434863	-0.0125402	-0.00342466	-0.011015	-0.0215012	-0.0378186	-0.0173961	-0.00342466	0.0194977	-0.011876	-0.00466045	-0.0120509	-0.00342466
Schwartzia	-0.00936898	-0.0218005	-0.00694138	0.00346912	-0.00983061	-0.0169458	-0.00694138	-0.00694138	-0.00694138	0.338737	-0.0297769	-0.0137683	-0.00694138	-0.0091973	0.0418142	-0.02402	0.0745516	-0.00694138	-0.0528237	-0.0100618	-0.0251278	-0.00766982	-0.00694138	-0.0137024	-0.0323214	-0.00967316	-0.0093402	-0.00694138	-0.00694138	-0.00952524	-0.0256842	-0.0098189	-0.00694138	-0.00409865	-0.0171508	-0.0246583	-0.00881417	-0.0254176	-0.00694138	-0.0223261	-0.0435804	-0.0860039	-0.0352598	-0.00694138	0.029507	0.00801587	-0.00944618	-0.0195972	0.73793
Sediminibacterium	-0.00462236	-0.0107557	-0.00342466	-0.0178305	-0.00485011	-0.00836053	-0.00342466	-0.00342466	-0.00342466	-0.00736852	-0.014691	-0.0292282	-0.00342466	-0.00453766	-0.0200604	-0.0118507	-0.0166138	-0.00342466	0.17728	-0.00496418	-0.0123973	-0.00378405	-0.00342466	-0.00676035	0.490221	-0.00477243	-0.00460816	-0.00342466	-0.00342466	-0.00469945	-0.0126718	-0.00484434	-0.00342466	-0.0218937	-0.00846164	-0.0121656	-0.00434863	-0.0125402	-0.00342466	-0.011015	-0.0215012	0.0748492	-0.0173961	-0.00342466	-0.0277868	-0.011876	-0.00466045	0.17627	-0.00342466
Selenomonas	-0.0257546	-0.0577055	0.0372481	0.0051603	-0.00926557	0.198427	-0.0190813	-0.0190813	-0.0190813	-0.0131073	-0.0818544	0.194577	-0.0073778	-0.0252827	0.154819	0.0577735	0.0761778	-0.0190813	-0.171386	-0.0147305	-0.0568765	-0.0210837	-0.0190813	-0.0376669	-0.0855676	-0.00193382	-0.0256755	-0.0190813	-0.0190813	-0.0261842	-0.0693639	-0.0269914	-0.0190813	0.0202902	-0.0465343	0.0657011	-0.0242295	-0.0698711	-0.0190813	-0.0600264	-0.116979	-0.288991	-0.0947205	-0.0190813	0.211924	0.0493106	-0.0259668	-0.0657241	0.0397805
Selenomonas noxia	-0.00648406	-0.0150876	-0.00480398	-0.0189196	-0.00680355	-0.0117278	-0.00480398	-0.00480398	-0.00480398	-0.0103363	-0.0206079	0.0551924	-0.00480398	-0.00636525	0.0845355	0.19179	-0.0233052	-0.00480398	-0.0456156	-0.00696356	-0.0173904	-0.00530811	-0.00480398	-0.00948315	-0.0223689	-0.00669458	-0.00646415	-0.00480398	-0.00480398	-0.00659221	-0.0177755	-0.00679544	-0.00480398	-0.0203433	-0.0118697	-0.0170654	-0.00610009	-0.017591	-0.00480398	-0.0154514	-0.00773539	-0.0721675	-0.0244025	-0.00480398	-0.00746022	-0.0166592	-0.00653749	-0.0169045	-0.00480398
Serratia	-0.00753509	-0.0175332	-0.00558267	-0.0261105	-0.00790636	-0.0136288	-0.00558267	-0.00558267	-0.00558267	-0.0120117	-0.0239483	-0.047646	-0.00558267	-0.00739701	-0.0292488	-0.0193183	-0.0270828	-0.00558267	-0.037766	-0.00809231	0.281721	-0.00616852	-0.00558267	-0.0110203	-0.0259948	-0.00777972	-0.00751194	-0.00558267	-0.00558267	-0.00766076	-0.0206568	-0.00789694	-0.00558267	-0.0236459	-0.0137936	-0.0198316	-0.00708888	-0.0204423	-0.00558267	0.027673	0.0611982	0.0495877	-0.028358	-0.00558267	-0.0452964	-0.0193596	-0.00759718	-0.0196446	-0.00558267
Serratia marcescens	-0.00995682	0.0141135	-0.0073769	-0.0271052	-0.0104474	-0.0180091	-0.0073769	-0.0073769	0.243972	-0.0158722	-0.0316452	-0.0517193	-0.0073769	0.314011	-0.0432113	-0.025527	-0.035787	-0.0073769	0.133632	-0.0106931	-0.0267044	-0.00815105	-0.0073769	0.369066	0.039735	-0.0102801	-0.00992624	-0.0073769	-0.0073769	-0.0101229	-0.0272957	-0.010435	-0.0073769	-0.0471603	-0.0182268	-0.0185287	-0.0093672	0.103253	-0.0073769	0.0681886	0.0616521	0.102528	-0.00946923	-0.0073769	-0.0565527	-0.0255816	-0.0100389	-0.0259582	-0.0073769
Sharpea	-0.0067003	-0.0155908	-0.00496418	-0.0106966	-0.00703044	-0.0121189	-0.00496418	-0.00496418	-0.00496418	-0.010681	-0.0212952	-0.0213941	-0.00496418	-0.00657752	-0.0109738	-0.0171781	0.013325	-0.00496418	-0.0471368	1	-0.0179704	-0.00548513	-0.00496418	-0.0097994	-0.0231149	-0.00691783	-0.00667972	-0.00496418	-0.00496418	-0.00681205	-0.0183683	-0.00702207	-0.00496418	0.0404122	-0.0122655	-0.0176346	-0.00630352	-0.0181776	-0.00496418	-0.0159667	-0.0311669	-0.0604527	-0.0252163	-0.00496418	-0.0217951	-0.00564862	-0.00675551	-0.0174682	-0.00496418
Shewanella	-0.00462236	0.0901241	-0.00342466	-0.0178305	-0.00485011	-0.00836053	-0.00342466	-0.00342466	-0.00342466	-0.00736852	-0.014691	-0.0292282	-0.00342466	-0.00453766	-0.0200604	-0.0118507	-0.0166138	-0.00342466	-0.0325184	-0.00496418	-0.0123973	-0.00378405	-0.00342466	-0.00676035	-0.0159464	-0.00477243	-0.00460816	-0.00342466	-0.00342466	-0.00469945	-0.0126718	-0.00484434	-0.00342466	-0.0218937	0.142053	0.00854358	-0.00434863	-0.0125402	-0.00342466	-0.011015	-0.0215012	0.115881	-0.0173961	-0.00342466	-0.0277868	-0.011876	-0.00466045	0.0252405	-0.00342466
SJA-4	-0.00462236	-0.0107557	-0.00342466	-0.0178305	-0.00485011	-0.00836053	-0.00342466	-0.00342466	-0.00342466	-0.00736852	0.125903	-0.0292282	-0.00342466	-0.00453766	-0.0200604	-0.0118507	-0.0166138	-0.00342466	0.0120247	-0.00496418	-0.0123973	-0.00378405	-0.00342466	-0.00676035	-0.0159464	-0.00477243	-0.00460816	-0.00342466	-0.00342466	-0.00469945	-0.0126718	-0.00484434	-0.00342466	-0.0218937	-0.00846164	-0.0121656	-0.00434863	-0.0125402	-0.00342466	-0.011015	0.0448332	0.0842155	0.128396	-0.00342466	-0.0277868	-0.011876	-0.00466045	-0.0120509	-0.00342466
Sneathia	-0.0101129	-0.0235315	-0.00749256	0.0955188	-0.0106112	-0.0182914	-0.00749256	-0.00749256	-0.00749256	-0.0161211	-0.0321413	0.128268	-0.00749256	-0.00992762	0.242308	0.41926	0.0674707	-0.00749256	-0.0711447	-0.0108608	-0.0271231	-0.00827885	-0.00749256	-0.0147905	-0.0348879	-0.0104413	-0.0100819	-0.00749256	-0.00749256	0.199138	-0.0277237	-0.0105986	-0.00749256	0.0189553	-0.0111761	-0.0231419	-0.00951406	-0.0274359	-0.00749256	-0.024099	-0.0470409	-0.11498	-0.0380596	-0.00749256	0.0274564	-0.0259827	-0.0101963	-0.0263652	-0.00749256
Sphaerochaeta	-0.00462236	-0.0107557	-0.00342466	0.0412115	-0.00485011	-0.00836053	-0.00342466	-0.00342466	-0.00342466	-0.00736852	-0.014691	0.00499776	-0.00342466	-0.00453766	0.00580279	-0.0118507	-0.0166138	-0.00342466	-0.0325184	-0.00496418	-0.0123973	-0.00378405	-0.00342466	-0.00676035	-0.0159464	-0.00477243	-0.00460816	-0.00342466	-0.00342466	-0.00469945	-0.0126718	-0.00484434	-0.00342466	-0.0181345	-0.00846164	-0.0121656	-0.00434863	-0.0125402	-0.00342466	-0.011015	-0.0215012	-0.0566001	-0.0173961	-0.00342466	0.0476182	-0.011876	-0.00466045	-0.0120509	-0.00342466
Sphingobacteriales	-0.0109589	0.0177104	-0.00811936	-0.0402022	-0.0114989	0.00989631	0.109317	-0.00811936	-0.00811936	0.0139407	0.0209267	-0.0692958	-0.00811936	-0.0107581	-0.0403018	-0.0280963	-0.0122632	-0.00811936	0.151237	-0.0117694	0.022073	-0.00897142	-0.00811936	-0.0160278	-0.0154197	-0.0113147	-0.0109253	-0.00811936	-0.00811936	-0.0111417	0.00709469	-0.0114852	-0.00811936	-0.0511924	0.203509	-0.0113952	-0.01031	0.075245	-0.00811936	-0.019903	0.0381656	0.160039	-0.024371	-0.00811936	-0.0658785	-0.0281563	-0.0110492	0.0448142	-0.00811936
Sphingobacterium faecium	-0.00462236	-0.0107557	-0.00342466	-0.0178305	-0.00485011	-0.00836053	-0.00342466	-0.00342466	-0.00342466	-0.00736852	-0.014691	-0.0292282	-0.00342466	-0.00453766	-0.0200604	-0.0118507	-0.0166138	-0.00342466	0.0182392	-0.00496418	-0.0123973	-0.00378405	-0.00342466	-0.00676035	0.106513	-0.00477243	-0.00460816	-0.00342466	-0.00342466	-0.00469945	-0.0126718	-0.00484434	-0.00342466	-0.0218937	-0.00846164	0.0131363	-0.00434863	-0.0125402	-0.00342466	-0.011015	0.104481	0.117434	-0.0173961	-0.00342466	-0.0277868	-0.011876	-0.00466045	-0.0120509	-0.00342466
Sphingobacterium multivorum	-0.00770463	-0.0179277	-0.00570828	0.0519442	-0.00808426	-0.0139355	-0.00570828	-0.00570828	-0.00570828	-0.012282	0.127691	-0.0487181	-0.00570828	-0.00756345	0.00584293	0.0387417	-0.0276922	-0.00570828	-0.0491305	-0.00827439	-0.020664	-0.00630732	-0.00570828	-0.0112683	-0.0265797	-0.00795477	-0.00768097	-0.00570828	-0.00570828	-0.00783313	-0.0211215	-0.00807463	-0.00570828	-0.0320956	-0.014104	0.00856255	-0.00724838	0.189807	-0.00570828	-0.01836	0.0246164	0.0661513	-0.00132922	-0.00570828	-0.0430436	0.101393	-0.00776812	-0.0200866	-0.00570828
Sphingobium	-0.00647852	0.0599185	-0.00479987	-0.0249905	-0.00679773	-0.0117178	-0.00479987	-0.00479987	-0.00479987	-0.0103274	0.141876	-0.0409651	-0.00479987	-0.00635981	-0.0281159	-0.0166095	-0.0232853	-0.00479987	0.0595928	-0.00695761	-0.0173755	-0.00530358	-0.00479987	-0.00947505	-0.0223498	-0.00668886	-0.00645862	-0.00479987	-0.00479987	-0.00658658	-0.0177603	-0.00678964	-0.00479987	-0.0306854	-0.0118595	-0.0170509	-0.00609488	-0.0175759	-0.00479987	-0.00690233	-0.0159796	0.018925	0.0628878	-0.00479987	-0.038945	-0.016645	-0.00653191	0.203246	-0.00479987
Sphingomonadaceae	-0.00485709	-0.0113018	-0.00359856	-0.0187359	-0.0050964	-0.00878509	-0.00359856	-0.00359856	-0.00359856	-0.0077427	-0.015437	-0.0302288	-0.00359856	-0.00476808	-0.0210791	-0.0124525	-0.0174574	-0.00359856	-0.0326083	-0.00521627	-0.00455158	-0.0039762	-0.00359856	-0.00710364	-0.0167561	0.0152855	-0.00484217	-0.00359856	-0.00359856	-0.00493809	-0.0133153	-0.00509033	-0.00359856	-0.0230055	-0.00889133	-0.0116159	-0.00456946	-0.013177	-0.00359856	-0.0115744	-0.0206553	-0.0570462	-0.0182794	-0.00359856	-0.0291979	-0.0124791	-0.00489711	-0.0126628	-0.00359856
Sphingomonadales	-0.00950867	0.0567312	-0.00704488	-0.0332615	-0.00997719	-0.0171985	-0.00704488	-0.00704488	-0.00704488	-0.0151578	-0.0302209	-0.0338579	-0.00704488	0.67552	-0.0379727	-0.0243781	-0.0341763	-0.00704488	0.245864	-0.0102118	-0.0255025	-0.00778418	-0.00704488	-0.0139067	0.148548	-0.00981738	-0.00947947	-0.00704488	-0.00704488	-0.00966726	-0.0260672	-0.0099653	-0.00704488	-0.0450377	-0.0174065	0.000430812	-0.00894559	0.0392547	-0.00704488	0.178455	-0.00258483	0.115245	0.0536691	-0.00704488	-0.0501767	-0.0244302	-0.00958703	0.00140735	-0.00704488
Sphingomonas	-0.0156556	-0.0364288	-0.0115991	-0.0603907	-0.016427	-0.0283166	0.140457	-0.0115991	-0.0115991	0.150015	0.02034	-0.0797202	-0.0115991	0.0673619	-0.0640556	-0.0401375	-0.0562699	-0.0115991	0.186835	-0.0168134	0.0228327	-0.0128163	-0.0115991	0.112195	-0.0321868	-0.0161639	-0.0156076	0.203623	-0.0115991	-0.0159168	-0.00601321	-0.0164075	-0.0115991	-0.0725532	-0.028659	-0.01031	-0.0147285	0.0343117	-0.0115991	0.0293761	0.00998919	0.185227	0.0976316	-0.0115991	-0.0861418	-0.0402233	-0.0157846	-0.02999	-0.0115991
Sphingopyxis alaskensis	-0.00987563	-0.0229794	-0.00731675	-0.0342892	-0.0103622	-0.0178622	0.60553	-0.00731675	-0.00731675	0.148173	-0.0313872	-0.0518373	-0.00731675	0.079764	-0.0428589	-0.0253189	-0.0354952	-0.00731675	0.111732	-0.0106059	-0.0125649	-0.00808458	-0.00731675	-0.0144434	0.0757238	0.0231498	-0.0098453	-0.00731675	-0.00731675	-0.0100403	-0.0270731	-0.0103499	-0.00731675	-0.0450817	-0.0180782	0.138345	-0.00929082	-0.0267921	-0.00731675	-0.00776733	-0.0300984	0.0702782	-0.0217396	-0.00731675	-0.0515902	-0.025373	-0.00995701	-0.0257466	-0.00731675
Spirobacillales	-0.00953908	-0.0221963	-0.00706741	-0.0367964	-0.0100091	-0.0172535	-0.00706741	-0.00706741	-0.00706741	-0.0152063	0.117976	-0.0603177	-0.00706741	-0.00936429	-0.0413983	-0.0244561	-0.0342856	-0.00706741	-0.0231103	-0.0102445	-0.025584	-0.00780907	-0.00706741	-0.0139512	-0.0177947	-0.00984878	-0.00950978	-0.00706741	-0.00706741	-0.00969818	0.500401	-0.00999717	-0.00706741	-0.0451817	-0.0174621	-0.0188606	-0.0089742	-0.0258791	-0.00706741	-0.0227315	0.0121708	0.114735	-0.0245091	-0.00706741	-0.0573432	-0.0245083	-0.00961769	-0.0152842	-0.00706741
Sporanaerobacter	-0.00462236	0.317329	-0.00342466	-0.0178305	-0.00485011	-0.00836053	-0.00342466	-0.00342466	-0.00342466	-0.00736852	-0.014691	-0.0292282	-0.00342466	-0.00453766	-0.0200604	-0.0118507	-0.0166138	-0.00342466	0.102593	-0.00496418	0.0839016	-0.00378405	1	-0.00676035	-0.0159464	-0.00477243	-0.00460816	-0.00342466	-0.00342466	-0.00469945	-0.0126718	-0.00484434	-0.00342466	-0.0218937	0.0323309	-0.0121656	-0.00434863	-0.0125402	-0.00342466	-0.011015	0.01576	0.0315635	-0.0173961	-0.00342466	-0.0277868	-0.011876	-0.00466045	0.0822782	-0.00342466
SR1	0.0314659	-0.0125879	-0.0150083	0.393733	-0.0212553	-0.0242929	-0.0150083	-0.0150083	-0.0150083	-0.0322921	-0.0643823	0.156382	-0.0150083	0.0299284	0.0535172	0.0993635	0.0458369	-0.0150083	-0.112127	0.00338662	-0.0538812	-0.0165833	-0.0150083	-0.0296268	-0.0482798	-0.0209149	-0.020195	-0.0150083	-0.0150083	-0.0205951	-0.0498512	-0.02123	-0.0150083	0.296301	-0.0363217	-0.0497648	-0.0190576	-0.0549568	-0.0150083	0.00116481	-0.0880136	-0.231225	-0.0618748	-0.0150083	0.0183154	-0.0474382	-0.0204241	-0.0527493	-0.0150083
Staphylococcaceae	-0.00462236	-0.0107557	-0.00342466	-0.0178305	-0.00485011	-0.00836053	-0.00342466	-0.00342466	1	-0.00736852	-0.014691	-0.0292282	-0.00342466	-0.00453766	-0.0200604	-0.0118507	-0.0166138	-0.00342466	0.110933	-0.00496418	-0.0123973	-0.00378405	-0.00342466	-0.00676035	-0.0159464	-0.00477243	-0.00460816	-0.00342466	-0.00342466	-0.00469945	-0.0126718	-0.00484434	-0.00342466	-0.0218937	-0.00846164	0.018481	-0.00434863	-0.0125402	-0.00342466	-0.011015	0.0547955	0.0430198	0.0943955	-0.00342466	-0.0277868	-0.011876	-0.00466045	-0.0120509	-0.00342466
Staphylococcus	0.0158178	0.0473401	-0.0135285	-0.0534111	-0.00968566	-0.0299126	-0.00281278	0.0075782	0.00858328	-0.0131967	0.243013	-0.102162	-0.0135285	-0.00626482	-0.0760202	-0.0436751	-0.0567897	-0.0135285	0.0302699	-0.0196101	0.0331799	-0.0146166	0.0188678	-0.0210371	-0.00879296	-0.00741189	-0.00215255	0.00163863	-0.0135285	-0.0185643	-0.0163153	-0.0191367	0.037341	-0.0746397	0.0352862	-0.0295757	-0.0171785	0.0569879	-0.0135285	0.00926599	0.0116034	0.0394223	0.067804	-0.0135285	-0.104294	-0.0452751	0.0379281	0.553887	-0.0135285
Staphylococcus aureus	0.0464161	0.0954297	-0.0104183	-0.0537479	-0.0147547	-0.0254338	-0.0104183	0.0164078	-0.0104183	-0.022416	0.281036	-0.0652854	-0.0104183	-0.0138041	-0.0551474	-0.0360513	-0.0505413	-0.0104183	-0.00921581	-0.0151017	0.0480838	-0.0115116	0.0101692	-0.0205658	-0.0243719	-0.0145183	-0.0140186	-0.0104183	-0.0104183	-0.0142963	0.0391606	-0.0147371	-0.0104183	-0.0604913	0.0763239	-0.0212303	-0.0132291	-0.0284338	-0.0104183	0.0160181	-0.0302925	0.105253	0.0617066	-0.0104183	-0.079668	-0.0361284	0.260306	0.00758329	-0.0104183
Staphylococcus epidermidis	-0.0106402	0.0254767	-0.0126309	-0.0643952	0.00592727	-0.022261	-0.00878269	-0.00505109	-0.0126309	0.0730498	0.214235	-0.100786	-0.0126309	-0.0116213	-0.0739872	-0.043708	-0.0581007	-0.0126309	-0.00215292	-0.018309	0.0261203	-0.0135991	-0.00681383	-0.0154549	-0.0237185	-0.0176018	-0.00258525	-0.0071841	-0.0126309	-0.0173326	-0.00196661	0.0139319	-0.0126309	-0.0804354	0.0656978	-0.0401385	0.0267152	0.0506137	-0.0126309	-0.0223684	-0.020874	0.0308455	0.0567871	-0.0126309	-0.102293	-0.0438014	0.0536237	-0.0136717	-0.0126309
Staphylococcus haemolyticus	-0.00939781	0.12007	-0.00696274	-0.0362515	-0.00986086	-0.016998	-0.00696274	0.430951	-0.00696274	-0.0149811	-0.0298685	-0.0451605	-0.00696274	-0.00922561	-0.0407852	-0.0240939	-0.0337778	-0.00696274	0.162995	-0.0100928	0.00676134	-0.00769342	-0.00696274	-0.0137446	0.222702	-0.00970292	-0.00936895	-0.00696274	-0.00696274	-0.00955455	-0.0257632	-0.00984912	-0.00696274	-0.0413069	0.0369609	-0.0137959	-0.00884129	-0.0254958	-0.00696274	0.0194126	-0.037929	-0.0188671	-0.0226526	-0.00696274	-0.056494	-0.0241454	-0.00947525	0.196462	-0.00696274
Staphylococcus pettenkoferi	-0.00462236	0.0825773	-0.00342466	-0.0178305	-0.00485011	-0.00836053	-0.00342466	-0.00342466	-0.00342466	-0.00736852	0.187507	-0.0292282	-0.00342466	-0.00453766	-0.0200604	-0.0118507	-0.0166138	-0.00342466	0.0699784	-0.00496418	-0.0123973	-0.00378405	-0.00342466	-0.00676035	-0.0159464	-0.00477243	-0.00460816	-0.00342466	-0.00342466	-0.00469945	-0.0126718	-0.00484434	-0.00342466	-0.0218937	-0.00846164	-0.0121656	-0.00434863	-0.0125402	-0.00342466	-0.011015	-0.0215012	0.0354585	0.052495	-0.00342466	-0.0277868	-0.011876	-0.00466045	-0.0120509	-0.00342466
Staphylococcus sciuri	-0.0065028	0.188414	-0.00481786	-0.0250842	-0.00682321	-0.0117617	-0.00481786	-0.00481786	-0.00481786	-0.0103661	-0.0206675	-0.0411186	-0.00481786	-0.00638364	-0.0282213	-0.0166717	-0.0233725	-0.00481786	0.0530413	-0.00698368	0.330285	-0.00532345	0.617712	-0.00951055	-0.0224336	-0.00671392	-0.00648283	-0.00481786	-0.00481786	-0.00661126	-0.0178268	-0.00681508	-0.00481786	-0.0308004	0.0134039	-0.0171148	-0.00611772	-0.0176418	-0.00481786	-0.0154961	0.0671551	0.0748683	-0.024473	-0.00481786	-0.0390909	-0.0167073	-0.00655639	0.0415689	-0.00481786
Stenotrophomonas	-0.00718909	-0.00478419	-0.00532632	-0.0277315	-0.00754331	-0.013003	-0.00532632	-0.00532632	-0.00532632	-0.0114602	0.00413527	-0.0454582	-0.00532632	-0.00705736	-0.0311997	-0.0184312	-0.0258392	-0.00532632	0.13038	-0.00772073	-0.0192813	-0.00588528	-0.00532632	-0.0105143	-0.0248011	-0.00742249	-0.00716701	-0.00532632	-0.00532632	-0.007309	-0.00850734	-0.00753433	-0.00532632	-0.034051	0.0552868	0.0423771	-0.00676337	-0.0195037	0.116418	-0.00731588	-0.014072	0.0795232	-0.0270558	-0.00532632	-0.0432165	-0.0184706	-0.00724833	0.0770694	-0.00532632
Stenotrophomonas acidaminiphila	-0.00653613	-0.0152088	-0.00484255	-0.0252127	-0.00685818	-0.011822	-0.00484255	-0.00484255	-0.00484255	-0.0104193	0.152624	-0.0413294	-0.00484255	-0.00641636	-0.0283659	-0.0167572	-0.0234923	-0.00484255	0.126432	-0.00701948	-0.01753	-0.00535073	-0.00484255	-0.00955929	-0.0225485	-0.00674833	-0.00651605	-0.00484255	-0.00484255	-0.00664514	0.0480682	-0.00685001	-0.00484255	-0.0309583	0.0549626	-0.0172025	-0.00614907	-0.0177322	-0.00484255	-0.0155755	0.0720858	0.10962	0.244125	-0.00484255	-0.0392913	-0.016793	-0.00658999	0.00506893	-0.00484255
Stenotrophomonas geniculata	-0.0062589	-0.0145637	-0.00463715	-0.0241433	-0.00656729	-0.0113206	-0.00463715	0.263745	-0.00463715	-0.00997734	-0.0198923	-0.0395764	-0.00463715	-0.00614421	-0.0271628	-0.0160464	-0.0224959	-0.00463715	0.177246	-0.00672175	-0.0167865	-0.00512379	-0.00463715	-0.00915384	0.462401	-0.0064621	-0.00623968	-0.00463715	-0.00463715	-0.00636329	-0.0171582	-0.00655947	-0.00463715	-0.0296452	-0.0114575	-0.0164728	-0.00588826	-0.0169801	-0.00463715	-0.0130539	-0.0260274	0.0622498	-0.0167721	-0.00463715	-0.0376248	-0.0160807	-0.00631048	0.338553	-0.00463715
Stramenopiles	-0.00462236	-0.0107557	-0.00342466	-0.0178305	-0.00485011	-0.00836053	-0.00342466	-0.00342466	-0.00342466	-0.00736852	-0.014691	-0.0292282	-0.00342466	-0.00453766	-0.0200604	-0.0118507	-0.0166138	-0.00342466	0.0268584	-0.00496418	-0.0123973	-0.00378405	-0.00342466	-0.00676035	0.270563	-0.00477243	-0.00460816	-0.00342466	-0.00342466	-0.00469945	-0.0126718	-0.00484434	-0.00342466	-0.0218937	-0.00846164	0.0174329	-0.00434863	-0.0125402	-0.00342466	-0.011015	0.0276238	0.0149438	-0.0173961	-0.00342466	-0.0277868	-0.011876	-0.00466045	0.00571528	-0.00342466
Streptococcaceae	-0.0259703	-0.0297004	-0.0336179	-0.161272	-0.0167034	-0.0192131	-0.0336179	0.0352406	0.00245082	-0.0606511	0.027984	0.129027	-0.0336179	0.00191967	-0.0882449	-0.0669037	-0.0371005	-0.0336179	0.00157194	-0.0259918	0.0598016	-0.0269171	-0.0336179	0.00760791	-0.0210856	0.10913	-0.0452357	0.0158633	-0.0336179	0.021459	-0.0167453	-0.0475541	-0.0336179	-0.160947	-0.0423046	0.0279279	-0.0426881	-0.0258264	0.013951	-0.000715846	0.0716991	0.107354	0.0263388	0.0375635	0.0338864	-0.052233	-0.045749	-0.0209992	-0.0336179
Streptococcus	-0.0411073	-0.0442738	-0.0208073	0.0305454	-0.0246686	-0.0308852	-0.0331636	-0.0499877	-0.0377164	-0.0469085	-0.0365203	0.368924	0.00176802	-0.0428425	0.199217	0.00586383	0.208917	-0.0532915	-0.258122	-0.0225386	-0.138422	-0.0568407	-0.0431496	-0.0569012	-0.143989	-0.0488724	-0.0334618	-0.0485433	-0.024324	0.100168	-0.112732	-0.0600881	-0.0493102	0.115882	-0.0783831	0.205745	-0.0568276	-0.119164	-0.0281857	-0.0429863	-0.187262	-0.422301	-0.159479	-0.0396304	0.265855	0.0305501	-0.00247514	-0.0382062	0.018171
Streptococcus anginosus	-0.00991684	-0.0230753	-0.00734728	-0.014183	-0.0104055	0.0810621	-0.00734728	-0.00734728	-0.00734728	0.0523522	-0.0315181	-0.0119674	-0.00734728	-0.00973512	0.319625	0.0557988	-0.0109058	-0.00734728	-0.0626454	-0.0106502	-0.0265972	-0.00811832	-0.00734728	-0.0145037	-0.0342114	-0.0102388	-0.00988638	-0.00734728	-0.00734728	-0.0100822	-0.0271861	-0.0103931	-0.00734728	-0.0162103	-0.0172584	-0.0251148	-0.00932958	-0.0269039	-0.00734728	0.0051969	0.00167966	-0.0857163	-0.0373216	-0.00734728	0.00304512	0.0282528	-0.00999856	-0.0254818	0.136206
Streptococcus infantis	-0.00913858	-0.025421	-0.0195906	0.106267	-0.00759917	-0.0441536	-0.0195906	-0.0195906	-0.0195906	-0.0421512	-0.0749928	0.0674704	-0.0107392	-0.0259574	0.311522	4.98788e-05	0.0791992	-0.0195906	-0.170618	-0.0174482	-0.0706175	-0.0216464	-0.0195906	-0.0386722	-0.0801911	-0.0273004	-0.0263607	-0.0195906	-0.0195906	0.058091	-0.0679967	-0.0277118	-0.0195906	0.506046	-0.0449882	-0.0651061	-0.0248761	-0.0717358	-0.0195906	-0.0271399	-0.113877	-0.273565	-0.0809009	-0.0195906	0.0548626	-0.0544212	-0.0266599	-0.0681102	-0.0195906
Streptococcus luteciae	-0.00183615	0.0229505	-0.0478485	-0.245017	-0.0355551	0.0928078	0.071564	-0.0168216	0.024709	0.0744686	0.146812	-0.381451	-0.0291038	0.00937054	-0.262706	-0.163872	-0.196478	-0.0514304	0.451339	-0.0727825	0.0635674	-0.0436587	0.0229383	0.0637559	0.138614	0.0855148	0.0190644	0.0331264	0.104628	-0.0681863	0.0191299	0.0290543	0.00695737	-0.292214	0.0872733	-0.00506416	0.0589129	0.16222	0.0346402	-0.0221313	0.238218	0.872745	0.179147	0.120296	-0.374961	-0.152535	-0.00722752	0.0379141	-0.0202389
Streptococcus sobrinus	-0.00679664	0.012941	-0.00503556	-0.0254653	-0.00713153	-0.0122932	-0.00503556	-0.00503556	-0.00503556	-0.0108346	0.0406959	0.000318633	-0.00503556	-0.0066721	0.312885	0.0279634	-0.0244287	-0.00503556	-0.0162352	-0.00729926	-0.0182288	-0.005564	-0.00503556	-0.00994031	-0.0234473	-0.00701731	-0.00677577	-0.00503556	-0.00503556	-0.00691	0.0620222	-0.00712304	-0.00503556	-0.031809	-0.0124419	0.0248776	-0.00639416	-0.018439	-0.00503556	-0.0161963	-0.031615	-0.0515875	-0.00404539	-0.00503556	0.0248304	0.0679529	-0.00685265	-0.0177194	-0.00503556
Streptophyta	0.0220526	0.191209	-0.0121808	-0.0493286	-0.0140099	-0.0167258	-0.00484901	-0.0049601	-0.0121808	-0.0158149	-0.0269103	-0.0390022	0.154738	-0.00129453	-0.0541837	-0.0326826	-0.0315387	-0.0121808	0.0344181	-0.0158123	0.0625583	-0.0115408	0.647258	0.00214776	-0.039026	-0.0130607	-0.0163903	-0.0121808	-0.00765865	-0.00253941	-0.0218462	0.0267296	-0.0121808	-0.0262384	0.00508939	-0.0303988	0.0326672	-0.00418353	-0.0071926	-0.0249273	0.0116119	0.00728127	-0.0105368	-0.0047165	-0.0860047	-0.04179	-0.013364	0.42388	-0.00567307
Sulfurospirillum	-0.0171035	0.0147705	-0.0126718	-0.0659755	-0.0179462	-0.00359866	-0.0126718	-0.0126718	-0.0126718	-0.0272647	0.0931873	-0.102307	-0.0126718	-0.0167901	-0.0434086	-0.039566	-0.0614736	-0.0126718	-0.0676135	-0.0183683	0.0565253	-0.0140016	-0.0126718	0.109089	-0.0363985	-0.0176587	-0.0170509	-0.0126718	-0.0126718	-0.0173887	1	0.0948624	-0.0126718	-0.0810103	-0.0258718	0.0514811	-0.0160906	0.0795688	0.079647	0.00804244	0.176411	0.19296	-0.0418371	-0.0126718	-0.0962302	-0.0439431	0.0422063	-0.0351976	-0.0126718
Sutterella	0.0774375	0.703113	-0.011015	-0.0549699	-0.00365907	-0.0268907	0.00384879	-0.011015	-0.011015	-0.0197244	0.00779534	0.0134674	-0.011015	0.222468	-0.0560175	-0.0340812	-0.0329996	-0.011015	0.0842333	-0.0159667	0.0177961	-0.0121709	-0.011015	0.00184412	0.0567354	-0.01535	-0.0148216	-0.011015	-0.011015	-0.00501243	0.00804244	0.00912832	0.306511	-0.0627635	-0.0272159	0.0524757	-0.0139869	-0.0304062	0.0698862	1	0.00698437	-0.00989097	-0.0124958	-0.011015	-0.0494603	-0.0381978	-0.0149898	-0.02749	-0.011015
Syntrophobacteraceae	-0.00462236	-0.0107557	-0.00342466	-0.0178305	-0.00485011	-0.00836053	-0.00342466	1	-0.00342466	-0.00736852	-0.014691	-0.0292282	-0.00342466	-0.00453766	-0.0200604	-0.0118507	-0.0166138	-0.00342466	0.0261664	-0.00496418	-0.0123973	-0.00378405	-0.00342466	-0.00676035	-0.0159464	-0.00477243	-0.00460816	-0.00342466	-0.00342466	-0.00469945	-0.0126718	-0.00484434	-0.00342466	-0.0218937	-0.00846164	-0.0121656	-0.00434863	-0.0125402	-0.00342466	-0.011015	-0.0215012	-0.0270494	-0.0173961	-0.00342466	-0.0277868	-0.011876	-0.00466045	0.462044	-0.00342466
Tannerella	-0.0271854	-0.0504323	-0.0201414	0.227224	-0.0143478	0.0205025	-0.0201414	-0.0201414	-0.0201414	-0.0284615	-0.0864018	0.0317751	0.0172324	-0.0266873	0.141544	0.138787	0.0628376	-0.0201414	-0.175961	0.381028	-0.0668321	-0.022255	-0.0201414	-0.0397595	-0.0838138	-0.028068	-0.0271019	-0.0201414	-0.0201414	-0.0105786	-0.0725464	-0.0284909	-0.0201414	0.148299	-0.0491676	-0.0619557	-0.0255755	-0.0689653	-0.0201414	-0.0575177	-0.116559	-0.30715	-0.0930248	-0.0201414	0.0830319	0.212081	-0.0274094	-0.0683049	0.0111867
Tatlockia	-0.00462236	-0.0107557	-0.00342466	-0.0178305	-0.00485011	-0.00836053	-0.00342466	-0.00342466	-0.00342466	-0.00736852	-0.014691	-0.0292282	-0.00342466	-0.00453766	-0.0200604	-0.0118507	-0.0166138	-0.00342466	0.0901406	-0.00496418	-0.0123973	-0.00378405	-0.00342466	-0.00676035	0.0580367	-0.00477243	-0.00460816	-0.00342466	-0.00342466	-0.00469945	-0.0126718	-0.00484434	-0.00342466	-0.0218937	-0.00846164	0.00312034	-0.00434863	-0.0125402	-0.00342466	-0.011015	0.00386907	0.024209	0.0383636	-0.00342466	-0.0277868	-0.011876	-0.00466045	-0.0120509	-0.00342466
Telmatospirillum	-0.00652889	-0.0151919	-0.00483719	-0.0251848	-0.00685059	-0.0118089	-0.00483719	-0.00483719	-0.00483719	-0.0104077	0.104201	-0.0412836	-0.00483719	-0.00640926	-0.0283345	-0.0167386	-0.0234663	-0.00483719	0.000637364	-0.00701171	-0.0175106	-0.00534481	-0.00483719	0.386436	-0.0225236	-0.00674086	-0.00650884	-0.00483719	-0.00483719	-0.00663779	0.0902789	-0.00684243	-0.00483719	-0.030924	-0.0119517	0.000226799	-0.00614227	0.155298	-0.00483719	-0.0155583	0.588068	0.0904535	-0.0245712	-0.00483719	-0.0392478	-0.0167744	-0.00658269	-0.0170214	-0.00483719
TG5	-0.0132461	0.00338841	-0.00981391	0.0155333	-0.0138988	-0.0239585	-0.00981391	-0.00981391	-0.00981391	-0.0211157	-0.0420994	-0.00332448	-0.00981391	-0.0130034	0.137964	0.0172182	0.0245676	-0.00981391	-0.0780412	0.780689	-0.0355264	-0.0108438	-0.00981391	-0.0193729	-0.0331753	-0.0136762	-0.0132054	-0.00981391	-0.00981391	-0.013467	-0.0129549	-0.0138822	-0.00981391	-0.0366616	-0.0242482	0.0268901	-0.0124617	-0.0265224	-0.00981391	-0.0302707	-0.0545519	-0.120324	-0.0437646	-0.00981391	-0.00761987	0.276957	-0.0133553	-0.0252706	-0.00981391
Thauera	-0.00863886	-0.0201016	-0.00640044	0.0650804	-0.00906452	0.134536	0.37373	-0.00640044	-0.00640044	0.0879011	-0.0274564	-0.0546254	-0.00640044	-0.00848056	0.00984027	0.048337	-0.03105	-0.00640044	-0.0136561	-0.00927771	-0.0231696	-0.00707212	-0.00640044	-0.0126346	-0.0298026	-0.00891933	-0.00861233	-0.00640044	-0.00640044	-0.00878295	-0.0236827	-0.00905372	-0.00640044	-0.03933	-0.0158142	-0.0120494	-0.00812729	-0.0234368	-0.00640044	-0.0149554	-0.0208158	0.0846495	0.000826112	-0.00640044	-0.0479889	0.123835	-0.00871005	-0.00157767	-0.00640044
Thermomonas	-0.00462236	0.180584	-0.00342466	-0.0178305	-0.00485011	-0.00836053	-0.00342466	-0.00342466	-0.00342466	-0.00736852	-0.014691	-0.000385196	-0.00342466	-0.00453766	-0.0200604	-0.0118507	-0.0166138	-0.00342466	0.00688029	-0.00496418	-0.0123973	-0.00378405	-0.00342466	-0.00676035	-0.0159464	-0.00477243	-0.00460816	-0.00342466	-0.00342466	-0.00469945	0.0770464	-0.00484434	-0.00342466	-0.0218937	-0.00846164	0.0860329	-0.00434863	-0.0125402	-0.00342466	0.382097	0.011095	-0.0149008	-0.0173961	-0.00342466	-0.00236862	-0.011876	-0.00466045	-0.0120509	-0.00342466
Thermus	-0.00462236	-0.0107557	-0.00342466	-0.0178305	-0.00485011	-0.00836053	-0.00342466	-0.00342466	-0.00342466	-0.00736852	-0.014691	-0.0292282	-0.00342466	-0.00453766	-0.0200604	-0.0118507	-0.0166138	-0.00342466	0.0162718	-0.00496418	-0.0123973	-0.00378405	-0.00342466	-0.00676035	-0.0159464	-0.00477243	-0.00460816	-0.00342466	-0.00342466	-0.00469945	-0.0126718	-0.00484434	-0.00342466	-0.0218937	-0.00846164	-0.0121656	-0.00434863	-0.0125402	-0.00342466	-0.011015	-0.0215012	0.0484234	-0.0173961	-0.00342466	-0.0277868	-0.011876	-0.00466045	-0.0120509	-0.00342466
TM7-3	-0.0405876	-0.0657152	-0.00872903	0.0499401	-0.013152	-0.0149397	-0.0300709	-0.0300709	-0.0300709	-0.0117563	-0.125808	0.396456	0.0696984	-0.0398439	0.11783	0.0108702	0.0832557	-0.0300709	-0.267623	0.0256202	-0.100375	-0.0332266	-0.0300709	-0.0593606	-0.13165	-0.0302279	-0.0404629	-0.0300709	-0.0300709	0.0160569	-0.110418	-0.0425367	-0.0300709	0.113192	-0.0707651	-0.00669714	-0.0381841	-0.100527	-0.0300709	-0.0642279	-0.177518	-0.453537	-0.139682	-0.0300709	0.574526	0.019979	-0.040922	-0.0929573	0.081436
Trabulsiella	-0.0177918	-0.0254092	-0.0131817	-0.0679377	0.0737081	-0.0165213	-0.0131817	-0.0131817	-0.0131817	-0.0283619	0.0702498	-0.0999778	-0.0131817	0.121405	-0.0764378	-0.0456141	-0.0639476	-0.0131817	0.024223	-0.0191075	0.229998	-0.0145651	-0.0131817	0.159637	0.0491679	0.204741	-0.0177371	-0.0131817	-0.0131817	-0.0180885	0.191166	0.197203	-0.0131817	-0.0841576	-0.0262752	-0.00064419	0.257647	0.0829133	-0.0131817	0.0232541	0.0537062	0.206544	-0.0103919	-0.0131817	-0.0933187	-0.0457116	-0.0179384	-0.0365007	-0.0131817
Trabulsiella farmeri	-0.00462236	-0.0107557	-0.00342466	0.185978	-0.00485011	-0.00836053	-0.00342466	-0.00342466	-0.00342466	-0.00736852	-0.014691	-0.0292282	-0.00342466	-0.00453766	0.0779701	0.134134	-0.0166138	-0.00342466	-0.0198609	-0.00496418	-0.0123973	-0.00378405	-0.00342466	-0.00676035	-0.0159464	-0.00477243	-0.00460816	-0.00342466	-0.00342466	-0.00469945	-0.0126718	-0.00484434	-0.00342466	-0.0198582	-0.00846164	-0.0121656	-0.00434863	-0.0125402	-0.00342466	-0.011015	0.00991508	-0.0273794	0.0516517	-0.00342466	-0.0196208	0.290573	-0.00466045	-0.0120509	-0.00342466
Treponema	-0.0211908	-0.0352136	-0.0157	0.0156511	-0.0159779	0.320777	-0.0157	-0.0157	-0.0157	-0.0206503	-0.0673494	0.00329294	-0.00745258	-0.0208025	0.34741	0.0862006	0.0170564	-0.0157	-0.137967	0.535547	-0.0568341	-0.0173476	-0.0157	-0.0309921	-0.0672368	-0.0218787	-0.0211257	-0.0157	-0.0157	0.0439855	-0.0379952	-0.0222084	-0.0157	0.00942522	-0.0358191	0.0331116	-0.0199359	-0.0543201	-0.0157	-0.049813	-0.0885593	-0.224863	-0.0688212	-0.0157	0.0355544	0.355563	-0.0213654	-0.0506908	0.0119531
Treponema amylovorum	-0.0138488	-0.0322244	-0.0102604	0.0358144	-0.0145311	0.0121069	-0.0102604	-0.0102604	-0.0102604	-0.0220764	-0.0440147	0.00215314	-0.0102604	-0.013595	0.150153	0.0584469	0.13102	-0.0102604	-0.0778608	-0.0148729	-0.0371427	-0.0113372	-0.0102604	-0.0202543	-0.0477759	-0.0142984	-0.0138062	-0.0102604	-0.0102604	-0.0140797	-0.0186831	-0.0145138	-0.0102604	0.022198	-0.0253514	0.127565	-0.0130287	-0.0375711	-0.0102604	-0.0330014	-0.0553041	-0.11916	-0.0370457	-0.0102604	0.0670316	0.26868	-0.0139629	-0.0361049	-0.0102604
Treponema socranskii	-0.0117091	-0.0272456	-0.00867515	-0.0294793	-0.012286	0.247652	-0.00867515	-0.00867515	-0.00867515	-0.0186655	-0.0372144	-0.0374273	0.0679571	-0.0114945	0.129745	-0.0105194	0.0819756	-0.00867515	-0.078331	0.819457	-0.0314041	-0.00958553	-0.00867515	-0.0171249	-0.0403944	-0.0120892	-0.0116731	-0.00867515	-0.00867515	-0.0119044	-0.0158614	-0.0122714	-0.00867515	-0.0245775	-0.0214345	-0.0179023	-0.0110157	-0.0268581	-0.00867515	-0.0279026	-0.0544656	-0.109691	-0.0440667	-0.00867515	-0.0049671	0.0953657	-0.0118056	-0.0305266	-0.00867515
Trichococcus	-0.00621977	-0.0144726	-0.00460816	-0.0239924	-0.00652623	-0.0112498	-0.00460816	-0.00460816	-0.00460816	-0.00991495	-0.0197679	-0.039329	-0.00460816	-0.0061058	-0.026993	-0.0159461	-0.0223552	-0.00460816	0.0380626	-0.00667972	-0.0166816	-0.00509175	-0.00460816	-0.00909661	0.032379	-0.0064217	1	-0.00460816	-0.00460816	-0.0063235	-0.0170509	-0.00651846	-0.00460816	-0.0294598	0.00882532	-0.0163698	-0.00585145	-0.0168739	-0.00460816	-0.0148216	-0.0104701	0.0439193	0.0171675	-0.00460816	-0.0373895	-0.0159802	0.779677	-0.0095388	-0.00460816
Turicibacter	-0.00462236	-0.0107557	-0.00342466	-0.0178305	-0.00485011	-0.00836053	-0.00342466	-0.00342466	-0.00342466	-0.00736852	-0.014691	-0.011971	-0.00342466	-0.00453766	-0.0200604	-0.0118507	-0.0166138	-0.00342466	-0.0089456	-0.00496418	0.138814	-0.00378405	-0.00342466	-0.00676035	-0.0159464	-0.00477243	-0.00460816	-0.00342466	-0.00342466	-0.00469945	-0.0126718	-0.00484434	1	-0.0218937	-0.00846164	-0.0121656	-0.00434863	-0.0125402	-0.00342466	0.306511	-0.0215012	0.0312894	-0.0173961	-0.00342466	-0.0277868	-0.011876	-0.00466045	-0.0120509	-0.00342466
Ureaplasma	-0.00496381	-0.0115502	-0.00367764	-0.0134715	-0.00520839	-0.00897813	-0.00367764	-0.00367764	-0.00367764	-0.00791283	-0.0157762	-0.0297714	-0.00367764	-0.00487286	0.00695013	-0.00424009	-0.0178411	-0.00367764	0.0218603	-0.00533089	-0.0133131	-0.00406358	-0.00367764	-0.00725974	0.147266	-0.00512497	-0.00494857	-0.00367764	-0.00367764	-0.0050466	-0.0136078	-0.00520219	-0.00367764	-0.0191329	-0.0090867	0.13978	-0.00466987	-0.0134666	-0.00367764	-0.0118287	-0.0230895	0.00632654	-0.0186811	-0.00367764	-0.0210889	-0.0127533	-0.00500472	-0.0129411	-0.00367764
Vagococcus	-0.00984487	-0.00449329	-0.00729396	-0.037976	-0.0103299	0.00771547	-0.00729396	-0.00729396	-0.00729396	-0.0156937	-0.000297957	-0.0622513	-0.00729396	-0.00966448	-0.0427254	-0.02524	-0.0353847	-0.00729396	0.0833436	-0.0105729	-0.0264042	-0.0080594	-0.00729396	-0.0143984	-0.0111946	-0.0101645	-0.00981463	-0.00729396	-0.00729396	-0.0100091	0.0540374	-0.0103176	-0.00729396	-0.0466301	-0.0180219	0.00285112	-0.00926188	0.0162027	-0.00729396	-0.0234602	0.0607772	0.101185	-0.0198906	-0.00729396	-0.0591815	-0.025294	-0.009926	-0.0236514	-0.00729396
Variovorax paradoxus	-0.00489575	-0.0104841	0.999709	-0.0124089	-0.00513697	-0.00759698	-0.00362721	-0.00362721	-0.00362721	-0.00055922	-0.0141969	0.0431446	-0.00362721	-0.00480604	-0.0212469	-0.0125516	-0.0175964	-0.00362721	-0.0212814	-0.00525779	-0.0117633	-0.00400786	-0.00362721	-0.00716019	-0.0148848	0.000253068	-0.00488071	-0.00362721	-0.00362721	-0.0049774	-0.01257	-0.00513086	-0.00362721	-0.0231886	-0.00896211	-0.0122437	-0.00460583	-0.0109532	-0.00362721	-0.0110675	-0.0200424	-0.0537494	-0.0178563	-0.00362721	-0.00983946	-0.0125784	-0.00493609	-0.0127636	-0.00362721
VC2_1_Bac22	-0.00462236	-0.0107557	-0.00342466	-0.0178305	-0.00485011	-0.00836053	-0.00342466	-0.00342466	-0.00342466	-0.00736852	-0.014691	-0.0292282	-0.00342466	-0.00453766	-0.0200604	-0.0118507	-0.0166138	-0.00342466	0.0219157	-0.00496418	-0.0123973	-0.00378405	-0.00342466	-0.00676035	-0.0159464	-0.00477243	-0.00460816	-0.00342466	-0.00342466	-0.00469945	-0.0126718	-0.00484434	-0.00342466	-0.0218937	-0.00846164	-0.0121656	-0.00434863	-0.0125402	-0.00342466	-0.011015	-0.0215012	0.013138	0.0320944	-0.00342466	-0.0277868	-0.011876	-0.00466045	-0.00390725	-0.00342466
Veillonella	-0.0065903	0.0142622	-0.0168894	0.16441	0.00752699	-0.0346084	-0.0168894	-0.0168894	-0.0168894	-0.0363394	-0.0724516	0.188374	-0.0168894	0.00883715	0.0531636	0.00693343	0.0402	-0.0168894	-0.140737	-0.00281902	-0.0611397	-0.0186618	-0.0168894	-0.03334	-0.0684614	-0.0235362	-0.0227261	-0.0168894	-0.0168894	-0.0231763	-0.0492716	-0.0238908	-0.0168894	0.302872	-0.0417303	0.00108531	-0.0214462	-0.0618448	-0.0168894	0.0181115	-0.0989684	-0.26485	-0.0707737	-0.0168894	0.147554	-0.0339742	-0.022984	-0.058451	-0.0168894
Veillonella dispar	-0.0501218	-0.0812148	0.00803411	-0.0097023	0.00877937	-0.0580099	-0.0392926	-0.0392926	-0.0392926	-0.0584517	-0.164033	0.615037	0.0113625	-0.0464525	0.0827529	0.0359975	0.170971	-0.0392926	-0.33909	-0.0325618	-0.134943	-0.043416	-0.0392926	-0.0775644	-0.154266	-0.0516173	-0.0528714	-0.0392926	-0.0392926	0.0331089	-0.136197	-0.0555812	-0.0392926	0.0303848	-0.0914059	0.033927	-0.0498937	-0.122696	-0.0354636	-0.0822661	-0.229315	-0.60247	-0.189957	-0.0392926	0.584647	0.0854826	-0.0534713	-0.131012	0.0156567
Veillonella parvula	-0.0310547	-0.070142	-0.0149213	0.398482	-0.0325848	-0.0496744	-0.0230081	-0.0230081	-0.0230081	-0.0495043	-0.0986993	0.0352595	0.0441996	-0.0304856	0.123635	0.148178	0.163689	-0.0230081	-0.197009	0.158511	-0.0740347	-0.0254226	-0.0230081	-0.0454184	-0.0994233	-0.0143638	-0.0309593	-0.0230081	-0.0230081	0.0144452	-0.0833534	-0.032546	-0.0230081	0.415119	-0.0538306	-0.0690487	-0.0292157	-0.0837118	-0.0230081	-0.0728622	-0.138953	-0.342673	-0.0911249	-0.0230081	0.00460321	0.0208716	-0.0313106	-0.0770181	-0.0230081
Veillonellaceae	0.0888721	-0.0253282	-0.00925772	-0.045755	-0.0131111	-0.0226006	-0.00925772	-0.00925772	-0.00925772	-0.019919	-0.0313064	0.200962	-0.00925772	0.0202758	-0.0254616	-0.0224908	0.00469288	-0.00925772	-0.0625183	-0.0134194	-0.033513	-0.0102292	-0.00925772	0.00836795	-0.0166521	-0.0129011	-0.012457	-0.00925772	-0.00925772	-0.0127038	-0.0269766	-0.0130955	-0.00925772	-0.0533062	-0.022874	0.0261895	-0.0117555	-0.0222589	-0.00925772	-0.0087462	-0.010662	-0.140407	-0.0326992	-0.00925772	0.239126	-0.00592262	-0.0125984	-0.0325765	-0.00925772
Vitreoscilla	-0.00279003	-0.0160625	-0.0221384	-0.105206	-0.0117492	0.0433588	-0.0221384	-0.0221384	-0.0221384	-0.0179254	0.113592	-0.181593	-0.0221384	0.00310017	-0.125483	-0.0720828	-0.100688	-0.0221384	0.0380053	-0.0320905	0.0635578	-0.0237064	-0.0221384	0.106171	-0.0294772	0.023589	-0.029789	-0.0221384	0.00796445	-0.0303792	0.175005	0.130953	-0.0221384	-0.130484	0.035039	-0.0175436	-0.0281113	0.300361	-0.0221384	-0.0240405	0.158927	0.414137	0.0238914	0.0772372	-0.170991	-0.0673968	-0.030127	-0.0279365	-0.0221384
Vogesella	0.0666753	-0.0282207	-0.0179806	-0.0898313	-0.0254647	-0.0145762	-0.0179806	-0.0179806	0.0273483	-0.0386871	0.109919	-0.076265	-0.0179806	7.94262e-05	-0.0893555	-0.0588709	-0.0446624	-0.0179806	-0.0204657	-0.0260636	0.130807	-0.00837228	-0.0179806	0.00353858	-0.0184226	-0.0250568	-0.0241943	0.0442042	0.0362155	-0.0246736	0.0937964	0.120638	-0.0179806	-0.111868	-0.0053311	-0.014626	-0.0228317	0.0489278	-0.0179806	-0.0258307	0.141827	0.308715	-0.0246249	0.0714756	-0.144096	-0.0623529	0.0140287	-0.0439126	-0.0179806
WAL_1855D	-0.0108578	-0.0252647	-0.00804442	-0.0418832	-0.0113928	0.0176845	-0.00804442	-0.00804442	-0.00804442	-0.0173084	-0.0345087	-0.0454762	-0.00804442	-0.0106588	-0.0452715	-0.0278369	-0.0390253	-0.00804442	0.0671208	-0.0116607	-0.0183962	-0.00888861	-0.00804442	-0.0158799	0.0844314	-0.0112103	-0.0108244	-0.00804442	-0.00804442	-0.0110389	-0.00451174	-0.0113792	-0.00804442	-0.0511589	0.47979	-0.0187298	-0.0102148	-0.0294567	-0.00804442	-0.0233717	0.00285884	0.084422	0.254289	-0.00804442	-0.0361473	-0.0278964	-0.0109473	0.0831555	-0.00804442
Wautersiella	-0.00892573	-0.0207691	-0.00661298	-0.0344304	-0.00936551	-0.0161441	-0.00661298	-0.00661298	-0.00661298	-0.0142285	0.111956	-0.0564393	-0.00661298	-0.00876217	-0.0387364	-0.0228836	-0.032081	-0.00661298	-0.0209572	-0.00958578	0.260166	-0.00730695	-0.00661298	0.106003	-0.0307922	-0.00921551	-0.00889831	-0.00661298	-0.00661298	-0.00907459	-0.0244691	-0.00935436	-0.00661298	-0.0422766	-0.0163393	0.0015336	-0.00839716	-0.0242151	-0.00661298	0.000106711	0.0720043	0.126359	0.0120516	-0.00661298	-0.0536561	-0.0229325	-0.00899928	-0.0232701	-0.00661298
Weeksellaceae	-0.0295597	-0.0615786	0.0146157	0.424977	-0.00223657	-0.0406795	-0.0219005	-0.0219005	-0.0219005	-0.0471213	-0.093948	0.00910734	-0.0219005	-0.0290181	0.0575972	0.201936	0.0206388	-0.0219005	-0.191447	0.013313	-0.0762981	-0.0241988	-0.0219005	-0.0432321	-0.101976	-0.0305194	-0.0294689	-0.0219005	-0.0219005	0.0429967	-0.0792424	-0.0309793	-0.0219005	0.324129	-0.0533986	-0.0342585	-0.0278093	-0.0801942	-0.0219005	-0.061371	-0.119521	-0.313304	-0.0986873	-0.0219005	0.00611297	0.126343	-0.0298033	-0.0725843	-0.0219005
Weissella viridescens	-0.00462236	-0.0107557	-0.00342466	0.0412115	-0.00485011	-0.00836053	-0.00342466	-0.00342466	-0.00342466	-0.00736852	-0.014691	0.00499776	-0.00342466	-0.00453766	0.00580279	-0.0118507	-0.0166138	-0.00342466	-0.0325184	-0.00496418	-0.0123973	-0.00378405	-0.00342466	-0.00676035	-0.0159464	-0.00477243	-0.00460816	-0.00342466	-0.00342466	-0.00469945	-0.0126718	-0.00484434	-0.00342466	-0.0181345	-0.00846164	-0.0121656	-0.00434863	-0.0125402	-0.00342466	-0.011015	-0.0215012	-0.0566001	-0.0173961	-0.00342466	0.0476182	-0.011876	-0.00466045	-0.0120509	-0.00342466
Xanthomonadaceae	0.0709529	-0.0331405	-0.0105521	-0.0542426	-0.0149442	-0.0257606	-0.0105521	-0.0105521	-0.0105521	0.248423	0.0759817	-0.0886764	-0.0105521	-0.0139815	-0.0618105	-0.0365145	-0.0511907	-0.0105521	0.161071	-0.0152957	-0.00322017	-0.0116595	-0.0105521	0.115531	0.0338185	0.149165	-0.0141987	-0.0105521	0.178783	-0.01448	-0.00179247	-0.0149264	-0.0105521	-0.0642645	-0.0140765	-0.0317775	-0.0133991	0.0989835	-0.0105521	-0.00256364	0.0675762	0.204595	0.203706	-0.0105521	-0.0856173	-0.0365926	-0.0143599	0.0216269	-0.0105521
YS2	-0.00664589	-0.0096966	-0.00492387	-0.0256361	-0.00697334	-0.0120205	-0.00492387	-0.00492387	-0.00492387	-0.0105942	-0.0211222	-0.014474	-0.00492387	-0.00652411	-0.0288423	-0.0170386	-0.0238868	-0.00492387	0.0118667	-0.00713735	-0.0178244	-0.00544059	-0.00492387	-0.00971982	-0.0171967	-0.00686165	-0.00662548	-0.00492387	-0.00492387	-0.00675673	0.0553046	-0.00696504	-0.00492387	-0.0314781	-0.0121659	-0.0174914	-0.00625233	0.0995583	-0.00492387	0.114001	-0.0309138	0.048035	-0.0250115	-0.00492387	-0.0320286	-0.017075	-0.00670065	-0.0102196	-0.00492387
Zoogloea	-0.019435	0.155979	-0.0143992	-0.0699492	-0.0203926	0.0116198	-0.0143992	-0.0143992	-0.0143992	-0.00960413	-0.02669	-0.080937	-0.0143992	0.645735	-0.075383	-0.0498269	-0.034669	-0.0143992	0.327862	-0.0208722	-0.0472589	-0.0139304	-0.0143992	-0.0284243	0.249516	0.116542	-0.0193753	-0.0143992	0.0645193	-0.0197591	0.0730558	-0.0203683	-0.0143992	-0.0844198	0.0384111	-0.0340578	-0.0182841	-0.0527262	-0.0143992	0.17891	0.0721595	0.118541	0.095114	-0.0143992	-0.0986244	-0.0499334	-0.0195951	0.00975508	-0.0143992
[truncated: 355 more columns]
