# Supplementary material for: A large genomic island allows Neisseria meningitidis to utilize propionic acid, with implications for colonization of the human nasopharynx
Source: Mol Microbiol. 2014 Jun 27;93(2):346–55. doi: 10.1111/mmi.12664 (PMC4441257; doi:10.1111/mmi.12664)
Supplement: Supplementary file 6 — Supporting Information [file mmi0093-0346-sd6.xlsx]

## Sheet: pearson_corrs.txt
	Bacteroides uniformis	Prevotella intermedia	Ruminococcus	Capnocytophaga	Haemophilus	Mycoplasmataceae	Prevotella melaninogenica	Neisseria	Janthinobacterium lividum	Lactobacillales	Tannerella	Acinetobacter johnsonii	Pseudomonas	Gluconacetobacter	Carnobacteriaceae	Peptostreptococcaceae	Hylemonella	Clostridia	Veillonella	Gammaproteobacteria	CW040	Actinobacillus	Gemellaceae	Mycoplasma	Bacteroides ovatus	Mogibacterium	Catonella	C39	Lactobacillus iners	Aggregatibacter	Klebsiella	Acinetobacter	Streptococcaceae	Comamonas	Parabacteroides distasonis	RF39	Oribacterium	Dialister invisus	Streptococcus infantis	Staphylococcus	Coriobacteriales	Leptotrichia	Megasphaera micronuciformis	Prevotella copri	Kingella oralis	Porphyromonas	Selenomonas	Neisseria subflava	Escherichia
Abiotrophia	-0.0351053	-0.0136588	-0.0224305	-0.0105093	-0.0333598	-0.0224305	0.19499	-0.036904	-0.0224305	-0.0760634	-0.0468839	-0.0224305	0.37955	-0.0224305	-0.0224305	-0.0179282	-0.0364158	-0.0314693	0.15299	0.0256218	0.491635	-0.0547058	-0.0235815	0.051061	-0.0268547	-0.0741214	0.000296493	-0.0224305	0.16952	-0.0305579	-0.0224305	-0.0264374	-0.0968408	-0.0228626	-0.0224305	-0.0373981	-0.0334916	-0.0426641	-0.0145164	-0.0224914	-0.0279782	0.0173401	0.00665074	-0.0224305	0.0447406	-0.0952927	-0.0486747	-0.103689	-0.0281836
Acinetobacter	-0.0212693	-0.0277915	-0.0132431	-0.0234722	0.0901731	-0.0132431	0.00159182	-0.0245258	-0.0132431	-0.0598675	-0.0276806	-0.0132431	-0.0204999	-0.0132431	-0.0132431	-0.0238761	-0.0215002	-0.0185797	-0.0406371	-0.0135541	-0.0350544	-0.0332458	-0.0714319	-0.0164948	-0.0158552	-0.0437619	0.0741774	-0.0132431	-0.0169527	-0.0180416	-0.0132431	1	0.490702	0.980424	-0.0132431	-0.0220801	-0.0216098	-0.0275005	-0.0229601	-0.0100961	-0.0165185	-0.0193277	-0.0649995	-0.0132431	-0.0210194	-0.0376769	-0.065943	-0.0782556	-0.0166398
Acinetobacter johnsonii	-0.0180456	-0.0235793	-0.011236	-0.0199146	0.0498548	-0.011236	0.0960247	0.0952421	-0.011236	-0.0524824	-0.0234852	1	-0.0173929	-0.011236	-0.011236	-0.0202573	-0.0182416	-0.0157637	-0.034478	-0.0114998	-0.0297415	-0.028207	-0.0774943	-0.0139948	-0.0134521	-0.0371292	-0.051381	-0.011236	-0.0143833	-0.0153072	-0.011236	-0.0132431	0.0749713	-0.0114524	-0.011236	0.927363	-0.0960739	-0.0233324	0.0976557	-0.0236191	-0.0140149	-0.0163983	0.0436536	-0.011236	-0.0178336	0.0927204	0.350421	-0.0831127	-0.0141178
Acinetobacter lwoffii	-0.0223887	-0.0292542	-0.0139401	-0.0247075	0.0862944	-0.0139401	0.0201405	-0.0258166	-0.0139401	-0.062302	-0.0291374	-0.0139401	-0.0215788	-0.0139401	-0.0139401	-0.0251327	-0.0226318	-0.0195576	-0.0427759	-0.0142675	-0.0368994	-0.0349956	-0.0680271	-0.017363	-0.0166897	-0.0460651	0.0684211	-0.0139401	-0.017845	-0.0189912	-0.0139401	0.996545	0.477836	0.960763	-0.0139401	-0.0232422	-0.0123676	-0.0289479	0.0116558	-0.00424176	-0.0173879	-0.0203449	-0.0562121	-0.0139401	-0.0221257	-0.0433569	-0.0679194	-0.0835344	-0.0175155
Actinobacillus	-0.04165	-0.0501767	-0.028207	-0.0028349	0.12517	-0.028207	-0.192998	-0.00202225	0.0213349	-0.0757066	-0.0589578	-0.028207	-0.0359831	-0.028207	-0.028207	0.0160384	-0.0314162	-0.0232584	-0.0441751	-0.00931117	-0.030356	1	0.0649152	-0.0329491	-0.0337705	-0.0743525	-0.0912783	-0.028207	-0.0361081	0.151124	-0.028207	-0.0332458	0.0360801	-0.0287504	-0.028207	-0.0452415	-0.154891	-0.057047	0.086357	0.110217	-0.0190372	-0.0105966	-0.141983	-0.028207	-0.0273467	0.252157	-0.0309771	0.374088	-0.0354416
Actinobacillus parahaemolyticus	-0.0528579	0.0220148	-0.0352658	-0.0429222	0.387061	-0.0352658	-0.183425	0.321639	0.369918	-0.0708006	-0.0552996	-0.0352658	0.0651165	-0.0352658	-0.0352658	-0.00443102	0.0209605	0.0334358	0.165809	-0.0360939	-0.0622153	0.167751	-0.127113	0.177883	-0.0313271	0.0780694	-0.00141225	-0.0352658	0.0420927	-0.048044	0.0144656	-0.0415656	0.195317	-0.0344251	-0.0352658	-0.0155212	-0.234153	0.0304932	-0.0770906	0.315923	0.0608754	-0.0463378	-0.162418	-0.0352658	-0.0236531	0.20122	-0.0710956	0.0559198	0.0833541
Aerococcaceae	0.0103602	-0.0379316	-0.0180751	-0.0320363	-0.0411086	-0.0180751	0.115307	-0.0334744	-0.0180751	-0.0792552	-0.0377802	-0.0180751	-0.0279795	-0.0180751	-0.0180751	-0.0325876	-0.0293448	-0.0253587	-0.0554641	-0.0184995	-0.0270937	0.00820557	0.0577077	0.00466182	-0.0216402	0.0542214	0.0142785	-0.0180751	-0.0231381	-0.0246244	-0.0180751	-0.021304	0.130264	-0.0184233	-0.0180751	-0.0301363	0.0466645	-0.0375344	0.0239414	-0.0326133	-0.0225455	0.0131596	-0.0610216	-0.0180751	-0.00526336	-0.0667227	0.0426549	-0.0998	-0.022711
Aggregatibacter	-0.0245843	-0.0321231	-0.0153072	-0.0125025	-0.0348136	-0.0153072	0.0425395	-0.0255774	-0.0153072	0.0023439	-0.0319949	-0.0153072	-0.023695	-0.0153072	-0.0153072	-0.0275974	0.58264	-0.0214755	-0.0469708	-0.0156667	-0.0200636	0.151124	0.0569197	0.0339816	-0.0183264	-0.0505825	-0.0396544	-0.0153072	-0.019595	1	-0.0153072	-0.0180416	0.030592	-0.0156021	-0.0153072	-0.0255215	-0.0698267	-0.0317867	0.0525902	-0.0321772	-0.0190931	-0.0145421	-0.0423327	-0.0153072	-0.0242954	0.10209	-0.0810194	0.0517295	-0.0192332
Aggregatibacter actinomycetemcomitans	-0.0180456	-0.0235793	-0.011236	-0.0199146	-0.0255542	-0.011236	-0.148117	-0.0193614	-0.011236	0.912081	-0.0234852	-0.011236	-0.0173929	-0.011236	-0.011236	-0.0202573	-0.0182416	-0.0157637	-0.034478	-0.0114998	-0.0297415	-0.028207	0.0401501	-0.0139948	-0.0134521	-0.0371292	-0.051381	-0.011236	-0.0143833	-0.0153072	-0.011236	-0.0132431	-0.0967985	-0.0114524	-0.011236	-0.0187336	-0.0960739	-0.0233324	-0.0737628	-0.0236191	-0.0140149	-0.0163983	-0.0266498	-0.011236	-0.0178336	-0.0837005	-0.0594708	-0.0831127	-0.0141178
Aggregatibacter segnis	-0.0401853	-0.0512684	-0.025021	0.0595653	0.0100635	-0.025021	-0.112041	0.0129688	-0.025021	-0.0362721	0.0705692	-0.025021	-0.0387316	-0.025021	-0.025021	0.00491132	0.348641	-0.0351037	0.342868	0.663824	-0.0583825	-0.00923231	-0.0227445	-0.0208872	-0.0299562	-0.0826818	0.0884594	-0.025021	-0.0320298	-0.0340871	-0.025021	-0.0294907	0.0368924	-0.0255031	-0.025021	-0.0318842	-0.0993079	0.00359871	-0.160785	-0.0525967	-0.0312094	0.664621	0.0177247	-0.025021	0.583096	0.10588	-0.0132847	-0.00669639	-0.0314385
Alloiococcus	0.288564	-0.0300525	-0.0173455	-0.0307432	0.108581	-0.0173455	-0.0789676	-0.0310482	-0.0173455	0.0194712	-0.0362552	-0.0173455	-0.0268502	-0.0173455	-0.0173455	-0.0312722	-0.0281603	0.117434	-0.0388131	-0.0177528	-0.0459133	-0.0435444	-0.119632	-0.0216045	-0.0207667	-0.057318	-0.0793192	-0.0173455	-0.0222042	-0.0236304	-0.0173455	-0.020444	0.107313	-0.0176797	0.82737	-0.0289199	-0.101879	-0.0360193	0.197505	-0.0364619	-0.0216355	-0.0200435	-0.0414397	0.82737	-0.0150948	-0.109537	-0.0645511	-0.0929975	-0.0217943
Bacillus	-0.0180456	-0.0235793	-0.011236	0.149587	-0.0255542	-0.011236	-0.057765	-0.00476808	-0.011236	-0.000332597	-0.0234852	-0.011236	-0.0173929	-0.011236	-0.011236	-0.0202573	-0.0182416	-0.0157637	-0.034478	-0.0114998	-0.0297415	-0.028207	0.183287	-0.0139948	-0.0134521	-0.0371292	0.0116621	1	-0.0143833	-0.0153072	-0.011236	-0.0132431	-0.00032424	-0.0114524	-0.011236	-0.0187336	0.0631624	-0.0233324	0.105044	0.286298	-0.0140149	-0.0163983	-0.0839272	-0.011236	-0.0178336	-0.0837005	0.0289114	0.219764	-0.0141178
Bacteroidales	-0.00685938	0.357637	-0.0155271	-0.0273106	-0.0148609	0.402803	0.00780593	-0.0162027	-0.0155271	-0.0542546	-0.0324544	-0.0155271	-0.0227258	-0.0155271	-0.0155271	0.178772	-0.0252081	-0.021784	0.641041	-0.0158917	-0.0410032	-0.0384414	-0.000631685	0.900276	-0.0185896	-0.0513091	0.0980124	-0.0155271	-0.0198764	-0.0211531	-0.0155271	-0.0183008	0.00403909	-0.0158262	-0.0155271	-0.0258881	0.0176586	-0.0306087	-0.138129	-0.0326394	-0.0166142	-0.022572	-0.0310242	-0.0155271	0.00670904	0.0206717	-0.00969185	-0.109503	-0.0195095
Bacteroides	0.502821	-0.0295836	0.575971	-0.0362724	-0.0144203	-0.00639348	-0.0866319	-0.0335122	-0.0209092	-0.0179307	-0.0413825	-0.0209092	-0.0269138	-0.00990081	0.0807277	-0.0368344	-0.033946	-0.0293349	0.0954309	-0.0214002	-0.0526298	-0.0464921	-0.109196	-0.0247711	0.154759	-0.0452193	-0.0824004	-0.0209092	-0.00704449	-0.0284854	0.799814	-0.0246444	0.154535	-0.021312	0.00302323	-0.0332768	-0.0830927	-0.0434197	-0.0458163	0.399441	0.774506	-0.027459	-0.132372	0.00302323	-0.0312086	-0.097543	-0.0896797	-0.114985	-0.0262721
Bacteroides caccae	0.804765	-0.0235793	1	-0.0199146	-0.0255542	-0.011236	-0.158582	-0.0208086	-0.011236	-0.0524824	-0.0234852	-0.011236	-0.0173929	-0.011236	-0.011236	-0.0202573	-0.0182416	-0.0157637	0.230323	-0.0114998	-0.0297415	-0.028207	-0.0774943	-0.0139948	-0.0134521	-0.0371292	-0.051381	-0.011236	-0.0143833	-0.0153072	-0.011236	-0.0132431	0.368578	-0.0114524	-0.011236	-0.0187336	-0.0960739	-0.0233324	0.0254521	0.725908	-0.0140149	-0.0163983	-0.0839272	-0.011236	-0.0178336	-0.0440697	-0.0594708	-0.0831127	-0.0141178
Bacteroides eggerthii	-0.0180456	-0.0235793	-0.011236	-0.0108856	-0.0255542	-0.011236	-0.0935436	-0.0208086	-0.011236	0.0114101	-0.0234852	-0.011236	-0.0173929	-0.011236	-0.011236	-0.0202573	-0.0182416	-0.0157637	-0.034478	-0.0114998	-0.0150119	-0.028207	0.00238128	-0.0139948	-0.0134521	0.214086	0.0258576	-0.011236	-0.0143833	-0.0153072	-0.011236	-0.0132431	0.0258302	-0.0114524	-0.011236	-0.0187336	-0.0885704	-0.0233324	0.131617	-0.0236191	-0.0140149	-0.0163983	-0.0450382	-0.011236	-0.0178336	0.463025	-0.0594708	0.0033934	-0.0141178
Bacteroides ovatus	-0.0179268	-0.0282301	-0.0134521	0.159155	-0.0228059	-0.0134521	-0.0534006	-0.0249129	-0.0134521	0.166522	-0.0281175	-0.0134521	-0.0208234	-0.0134521	-0.0134521	-0.0242529	-0.0218395	-0.0188729	-0.0412785	-0.0137681	-0.0356077	-0.0337705	0.0421281	-0.0167552	1	-0.0444525	-0.0615154	-0.0134521	-0.0172203	-0.0183264	0.208076	-0.0158552	0.141402	-0.0137113	-0.0134521	-0.0224286	0.408433	-0.0279345	-0.124429	-0.0282777	0.196219	-0.0196327	-0.100481	-0.0134521	-0.0213511	-0.0790168	-0.0683784	0.0329159	-0.0169024
Bacteroides uniformis	1	-0.0378698	0.804765	-0.0314898	-0.039378	0.0253098	-0.185406	-0.0327841	-0.0180456	-0.0343738	-0.0377187	-0.0180456	-0.0258981	-0.0180456	-0.0180456	-0.0299573	-0.029297	-0.0253174	0.163676	-0.0184694	-0.0476161	-0.04165	-0.106462	-0.0224765	-0.0179268	-0.0219499	-0.071787	-0.0180456	-0.0231005	-0.0245843	-0.00125569	-0.0212693	0.298323	-0.0183933	-0.0180456	-0.0300872	-0.124349	-0.0374733	0.27067	0.573713	-0.00208538	-0.0249223	-0.129766	-0.0180456	-0.0286419	-0.08029	-0.0839445	-0.086794	-0.022674
Barnesiellaceae	0.804765	-0.0235793	1	-0.0199146	-0.0255542	-0.011236	-0.158582	-0.0208086	-0.011236	-0.0524824	-0.0234852	-0.011236	-0.0173929	-0.011236	-0.011236	-0.0202573	-0.0182416	-0.0157637	0.230323	-0.0114998	-0.0297415	-0.028207	-0.0774943	-0.0139948	-0.0134521	-0.0371292	-0.051381	-0.011236	-0.0143833	-0.0153072	-0.011236	-0.0132431	0.368578	-0.0114524	-0.011236	-0.0187336	-0.0960739	-0.0233324	0.0254521	0.725908	-0.0140149	-0.0163983	-0.0839272	-0.011236	-0.0178336	-0.0440697	-0.0594708	-0.0831127	-0.0141178
Blautia	0.012131	-0.029709	-0.0141569	-0.0250916	-0.0321973	-0.0141569	0.0258674	-0.026218	-0.0141569	-0.015304	-0.0295905	-0.0141569	-0.0219143	-0.0141569	-0.0141569	-0.0255234	-0.0229836	-0.0198616	-0.0434409	-0.0144893	-0.037473	-0.0289627	0.394909	-0.0176329	-0.0169492	0.0540873	-0.0492315	-0.0141569	-0.0181224	-0.0192865	-0.0141569	-0.0166858	0.0765297	-0.0144296	-0.0141569	-0.0236036	-0.0760283	-0.0293979	0.117937	-0.0249948	-0.0176582	-0.0191221	-0.0824709	-0.0141569	-0.0224696	-0.0386889	-0.0615529	-0.0500597	-0.0177879
Blautia producta	0.804765	-0.0235793	1	-0.0199146	-0.0255542	-0.011236	-0.158582	-0.0208086	-0.011236	-0.0524824	-0.0234852	-0.011236	-0.0173929	-0.011236	-0.011236	-0.0202573	-0.0182416	-0.0157637	0.230323	-0.0114998	-0.0297415	-0.028207	-0.0774943	-0.0139948	-0.0134521	-0.0371292	-0.051381	-0.011236	-0.0143833	-0.0153072	-0.011236	-0.0132431	0.368578	-0.0114524	-0.011236	-0.0187336	-0.0960739	-0.0233324	0.0254521	0.725908	-0.0140149	-0.0163983	-0.0839272	-0.011236	-0.0178336	-0.0440697	-0.0594708	-0.0831127	-0.0141178
Bulleidia	-0.0373814	0.335004	-0.0232752	-0.0352042	-0.0460558	-0.0232752	0.0717626	-0.0382358	-0.0232752	-0.0756024	-0.0486495	-0.0232752	-0.0360292	0.104527	-0.0232752	0.0284886	-0.0377873	-0.0326544	0.154419	-0.0238218	-0.0516072	-0.0361849	-0.0910007	0.316414	-0.027866	-0.0769129	-0.0265842	-0.0232752	-0.0297949	-0.0317088	-0.0232752	-0.0274331	-0.0704391	-0.0237237	-0.0232752	-0.0204066	-0.0184687	0.0324927	-0.163011	-0.0443844	-0.0290318	-0.0157487	0.230473	-0.0232752	-0.0261161	-0.096175	0.0103906	-0.159348	-0.029245
Butyrivibrio	-0.0447747	0.0363582	-0.0296251	-0.0130857	-0.054733	-0.0296251	-0.0184577	-0.047085	-0.0296251	-0.0816242	0.0991788	-0.0296251	-0.0216309	-0.0296251	-0.0296251	-0.0208714	-0.0301266	-0.0322504	-0.0827717	-0.029628	-0.0478648	-0.0609511	-0.126553	-0.0301702	-0.00388564	-0.0018848	0.0159159	-0.0296251	-0.0379235	-0.0330131	-0.0296251	-0.0116169	0.104371	-0.0301958	-0.0296251	-0.00934814	0.411988	0.00987627	-0.10084	-0.0453979	-0.0369521	-0.0341999	-0.0362416	-0.0296251	-0.0460292	-0.117312	0.134785	-0.14336	-0.00475927
C39	-0.0180456	-0.0235793	-0.011236	0.149587	-0.0255542	-0.011236	-0.057765	-0.00476808	-0.011236	-0.000332597	-0.0234852	-0.011236	-0.0173929	-0.011236	-0.011236	-0.0202573	-0.0182416	-0.0157637	-0.034478	-0.0114998	-0.0297415	-0.028207	0.183287	-0.0139948	-0.0134521	-0.0371292	0.0116621	1	-0.0143833	-0.0153072	-0.011236	-0.0132431	-0.00032424	-0.0114524	-0.011236	-0.0187336	0.0631624	-0.0233324	0.105044	0.286298	-0.0140149	-0.0163983	-0.0839272	-0.011236	-0.0178336	-0.0837005	0.0289114	0.219764	-0.0141178
Campylobacter	-0.0932301	-0.0667008	-0.0653172	-0.0772427	-0.103559	0.0150369	0.0499522	-0.106568	-0.0653172	-0.0616808	-0.0262741	-0.0653172	-0.0382955	-0.0479062	0.0336063	-0.0638799	-0.0330391	-0.045836	-0.108851	-0.0666382	-0.0265685	-0.0895548	0.0080625	-0.0360154	-0.0655404	0.0446215	-0.0650571	0.000365495	-0.0524214	-0.0418968	-0.00752642	0.0304479	-0.00622768	0.0166737	-0.0416597	-0.070049	0.364534	-0.0542994	-0.0288259	-0.103273	-0.0191071	-0.0662203	0.0694409	-0.0416597	-0.0201055	-0.0294801	-0.0816987	-0.0566195	-0.00223622
Capnocytophaga	-0.0314898	0.295408	-0.0199146	1	-0.0358073	-0.0199146	-0.157572	-0.0195122	-0.0199146	-0.0346467	-0.0325766	-0.0199146	-0.0308271	0.0279467	-0.0199146	0.864483	-0.0323314	-0.0279396	0.0246587	0.154005	-0.0486408	-0.0028349	0.0843771	-0.0192736	0.159155	-0.0550537	-0.0432827	0.149587	-0.025493	-0.0125025	-0.0199146	-0.0234722	-0.0254085	-0.0195512	-0.0199146	-0.0263127	0.205824	-0.0176442	0.0143581	0.0117862	-0.0248401	0.158474	-0.118	-0.0199146	0.11849	0.0898979	-0.0404325	0.0769485	-0.0250224
Carnobacteriaceae	-0.0180456	-0.0235793	-0.011236	-0.0199146	-0.0131921	-0.011236	-0.0127901	-0.0208086	-0.011236	0.0076512	-0.0234852	-0.011236	-0.0173929	-0.011236	1	-0.0202573	-0.0182416	-0.0157637	-0.034478	-0.0114998	-0.0297415	-0.028207	-0.0345363	-0.0139948	-0.0134521	-0.0371292	-0.051381	-0.011236	-0.0143833	-0.0153072	-0.011236	-0.0132431	-0.00556745	-0.0114524	-0.011236	-0.0187336	-0.0476481	-0.0233324	0.0282573	-0.0236191	-0.0140149	-0.00402922	-0.0420974	-0.011236	-0.00810687	0.0830799	-0.041552	0.0613009	-0.0141178
Catonella	-0.071787	-0.0336064	-0.051381	-0.0432827	-0.0651883	0.0257438	-0.0775008	-0.0483314	-0.051381	-0.0887966	0.0959558	-0.051381	0.0277803	0.00710868	-0.051381	-0.0254864	0.00775651	-0.0720859	0.0913548	0.12614	-0.100748	-0.0912783	-0.0568507	0.0921244	-0.0615154	0.172894	1	0.0116621	0.143797	-0.0396544	-0.051381	0.0741774	-0.0212116	0.0847217	-0.051381	0.00276629	0.123403	0.0236553	-0.0834089	-0.0804774	-0.0488618	0.111329	0.0174328	-0.051381	0.0895618	0.00935463	0.124724	-0.0880374	0.0695352
Clostridia	-0.0253174	-0.0218585	-0.0157637	-0.0279396	0.631004	-0.0157637	-0.00502462	-0.0272934	-0.0157637	-0.0581844	-0.032949	-0.0157637	-0.0244016	-0.0157637	-0.0157637	-0.0284204	-0.0255923	1	-0.0483716	-0.0161339	0.0316296	-0.0232584	-0.108722	-0.0196343	-0.0188729	0.198128	-0.0720859	-0.0157637	-0.0201793	-0.0214755	-0.0157637	-0.0185797	0.0741127	-0.0160674	-0.0157637	-0.0262826	-0.0675246	-0.0327347	-0.0359796	-0.0331369	-0.0196625	-0.0191883	0.0166971	-0.0157637	-0.02502	-0.0526765	0.00758405	-0.0281021	-0.0198068
Clostridium	-0.0341431	0.135171	-0.0588771	0.111745	-0.0426731	-0.0199029	0.116424	-0.00938482	-0.0293639	-0.162175	0.0861114	0.32527	0.291103	0.236694	-0.0588771	0.0708928	0.0111035	-0.0448573	-0.154228	-0.0559217	0.128178	-0.119597	-0.0320981	-0.0312943	-0.0704901	0.0663584	-0.0215843	-0.0588771	-0.00626516	-0.0495426	-0.0588771	-0.0693948	-0.0420997	-0.0544751	-0.0588771	0.433668	-0.0441567	0.288329	0.00128627	-0.089173	-0.0695916	-0.0654884	0.0925255	-0.0588771	-0.0785449	0.0445092	0.161275	-0.071364	0.24225
Comamonadaceae	0.332953	-0.0710586	0.371375	-0.0217346	0.403523	-0.0372928	-0.211757	-0.0353708	-0.0321434	-0.104525	-0.0768612	0.119097	-0.0157331	-0.0166648	-0.0372928	-0.0672352	-0.0438623	-0.0523206	0.032141	-0.0381685	-0.0368324	0.129066	-0.141187	-0.0432325	0.0588695	-0.0954714	0.141963	0.0849932	-0.0184052	-0.0508054	-0.0372928	0.284433	0.481221	0.288347	-0.0344899	0.087108	-0.079934	-0.0657148	-0.00597763	0.72255	-0.0465163	-0.0501862	-0.214149	-0.0344899	-0.0321899	-0.108273	-0.031882	-0.0572641	-0.0399518
Comamonas	-0.0183933	-0.0240336	-0.0114524	-0.0195512	0.0963488	-0.0114524	-0.0429164	-0.0212095	-0.0114524	-0.0531159	-0.0194059	-0.0114524	-0.0177279	-0.0114524	-0.0114524	-0.0206476	-0.018593	-0.0160674	-0.0351423	-0.0117214	-0.0303145	-0.0287504	-0.077099	-0.0142644	-0.0137113	-0.0378445	0.0847217	-0.0114524	-0.0146604	-0.0156021	-0.0114524	0.980424	0.506495	1	-0.0114524	-0.0190945	-0.0441199	-0.0237819	-0.104843	-0.0240741	-0.0142849	-0.0163518	-0.0855442	-0.0114524	-0.0181772	-0.0232519	-0.0603212	-0.0599215	-0.0143898
Coprococcus	0.0967237	-0.0235793	-0.011236	-0.0199146	-0.0255542	-0.011236	0.00899818	-0.0208086	-0.011236	-0.0524824	-0.0234852	-0.011236	-0.0173929	-0.011236	-0.011236	-0.0202573	-0.0182416	-0.0157637	-0.034478	-0.0114998	-0.0297415	-0.00655855	-0.024711	-0.0139948	-0.0134521	0.294886	-0.000340294	-0.011236	-0.0143833	-0.0153072	-0.011236	-0.0132431	0.236966	-0.0114524	-0.011236	-0.0187336	-0.00682134	-0.0233324	0.0449561	-0.00793697	-0.0140149	-0.0113323	-0.0582286	-0.011236	-0.0178336	-0.0446105	-0.0154365	-0.0774221	-0.0141178
Coriobacteriales	-0.00208538	-0.0294111	-0.0140149	-0.0248401	0.0181711	-0.0140149	-0.00451804	-0.0222745	-0.0140149	-0.00292513	-0.0292938	-0.0140149	0.0176037	-0.0140149	-0.0140149	-0.0252675	-0.0227532	-0.0196625	-0.0430054	-0.014344	-0.0341935	-0.0190372	-0.0966607	-0.0174561	0.196219	-0.0463122	-0.0488618	-0.0140149	-0.0179407	-0.0190931	0.958286	-0.0165185	-0.100529	-0.0142849	-0.0140149	-0.0233669	-0.0310277	-0.0291032	-0.103388	-0.0294607	1	-0.020454	-0.104685	-0.0140149	-0.0222444	-0.0969808	-0.0617918	-0.0159813	-0.0176095
CW040	-0.0476161	-0.0612311	-0.0297415	-0.0486408	-0.0640193	-0.0297415	0.266854	-0.0525945	-0.0297415	-0.0927395	-0.0621651	-0.0297415	0.685662	-0.0297415	-0.0297415	-0.0536209	-0.0482852	0.0316296	-0.0669432	-0.0304399	1	-0.030356	-0.132582	-0.0347393	-0.0356077	0.123191	-0.100748	-0.0297415	0.314831	-0.0200636	-0.0297415	-0.0350544	-0.187892	-0.0303145	-0.0297415	-0.0111546	-0.0572087	-0.0168081	-0.0930875	-0.0235909	-0.0341935	-0.0359951	0.133269	-0.0297415	-0.021019	-0.12284	0.124494	-0.094051	0.0649189
Delftia	-0.0385376	-0.0505639	-0.0242932	-0.0420846	0.00693461	-0.0242932	-0.159947	-0.0431788	-0.0242932	-0.030441	-0.0507772	-0.0242932	-0.0332096	-0.0242932	-0.0242932	-0.0437982	-0.0394399	-0.0340826	-0.0581133	-0.0248637	-0.0570508	0.108045	-0.127228	-0.0302581	-0.0290848	-0.0408896	-0.0187744	-0.0242932	-0.031098	-0.0330956	-0.0242932	0.461942	0.258762	0.474391	-0.0242932	-0.0405037	-0.0942818	0.326201	-0.0118252	-0.0510667	-0.0210612	-0.0294448	-0.142607	-0.0242932	0.0153186	0.143082	-0.0365294	0.0713176	-0.030524
Dialister invisus	-0.0374733	-0.0434067	-0.0233324	-0.0176442	-0.0358728	-0.0233324	0.0264647	-0.0252855	-0.0233324	0.00749854	-0.0487691	-0.0233324	0.268057	-0.0233324	-0.0233324	-0.0282901	-0.0378801	-0.0327347	-0.00534582	0.0576067	-0.0168081	-0.057047	-0.0819328	-0.0290614	-0.0279345	-0.0505458	0.0236553	-0.0233324	-0.0298682	-0.0317867	-0.0233324	-0.0275005	0.00882494	-0.0237819	-0.0233324	0.0996351	-0.0709629	1	-0.0489697	-0.049047	-0.0291032	0.0482328	0.0815727	-0.0233324	0.0363171	-0.0340836	0.0867848	-0.12136	0.378267
Dialister micraerophilus	-0.0180456	0.0789473	-0.011236	0.0279467	-0.0255542	-0.011236	-0.132094	-0.0178322	-0.011236	-0.0524824	-0.0234852	-0.011236	-0.0173929	1	-0.011236	-0.0202573	-0.0182416	-0.0157637	-0.034478	-0.0114998	-0.0297415	-0.028207	0.0434788	0.102864	-0.0134521	-0.0371292	0.00710868	-0.011236	-0.0143833	-0.0153072	-0.011236	-0.0132431	-0.093841	-0.0114524	-0.011236	0.126856	-0.0392527	-0.0233324	0.00464303	0.0123225	-0.0140149	-0.0163983	-0.0839272	-0.011236	-0.0178336	0.043897	-0.00270247	-0.0422075	-0.0141178
Diaphorobacter	0.801436	-0.0272738	0.995549	-0.0220965	0.0159474	-0.0133462	-0.170622	-0.0237168	-0.0133462	-0.0552941	-0.0278961	-0.0133462	-0.0163802	-0.0133462	-0.0133462	-0.013977	-0.0216676	0.0254052	0.224174	-0.0136597	-0.0350112	-0.0306156	-0.0806523	-0.0166233	-0.0159787	-0.0441026	-0.0560638	-0.0133462	-0.0170847	-0.0181821	-0.0133462	-0.0157304	0.368527	-0.0136034	-0.0133462	-0.0211225	-0.102404	-0.0277146	0.0312978	0.719737	-0.00765077	-0.0167777	-0.0922317	-0.0133462	-0.020928	-0.0469238	-0.0686484	-0.0648862	-0.0167693
Enterobacteriaceae	-0.00199356	-0.0213653	-0.0116975	-0.0207328	0.00964469	-0.0116975	0.0136138	-0.00453263	0.00644713	0.00831477	-0.02445	-0.0116975	-0.0181074	-0.0116975	-0.0116975	-0.01942	-0.0111531	-0.0164113	-0.0293363	-0.0119722	-0.0309633	-0.0284768	-0.0788586	-0.00704487	0.207569	-0.0386545	-0.0523961	-0.0116975	-0.0149742	-0.015936	0.999747	-0.0137872	-0.0782976	-0.0119229	-0.0116975	-0.0195032	-0.0245647	-0.0242909	-0.107698	-0.0233015	0.957911	-0.017072	-0.086232	-0.0116975	-0.0183097	-0.0839382	-0.0484367	-0.0808713	-0.0133459
Escherichia	-0.022674	-0.0296271	-0.0141178	-0.0250224	-0.00550434	-0.0141178	0.156507	-0.0215965	-0.0141178	-0.0154701	-0.0295088	-0.0141178	0.67029	-0.0141178	-0.0141178	-0.025453	-0.0229202	-0.0198068	0.0051977	-0.0144493	0.0649189	-0.0354416	0.0703548	-0.0175843	-0.0169024	-0.0466522	0.0695352	-0.0141178	-0.0180724	-0.0192332	-0.0141178	-0.0166398	-0.0485641	-0.0143898	-0.0141178	0.2917	-0.103346	0.378267	-0.0989595	-0.029677	-0.0176095	-0.0206042	-0.0379378	-0.0141178	-0.0224077	-0.0672906	0.0120413	-0.0630292	1
Flavobacteriaceae	-0.0235762	0.0296031	-0.0322336	0.0889298	-0.0058199	-0.0322336	-0.257159	0.0152439	-0.0322336	-0.0907892	-0.0673742	-0.0322336	-0.0427729	0.197862	0.163865	-0.00402743	-0.0155469	0.0909692	0.456921	0.810736	-0.0473793	0.295673	-0.00132744	0.161162	-0.0385914	0.0142526	0.0570041	-0.0322336	-0.0412627	0.00383572	-0.0322336	-0.0379917	-0.0519798	-0.0328546	-0.0322336	-0.0206153	-0.0978851	0.0761345	-0.0378123	-0.0557999	-0.0252301	0.807185	-0.107958	-0.0322336	0.720307	0.229424	0.0155496	0.0641206	-0.040501
Gammaproteobacteria	-0.0184694	-0.016036	-0.0114998	0.154005	0.0270345	-0.0114998	-0.14157	0.0571471	-0.0114998	-0.0537149	-0.0240368	-0.0114998	-0.0178013	-0.0114998	-0.0114998	0.00106826	-0.0186699	-0.0161339	0.473973	1	-0.0304399	-0.00931117	-0.0301477	-0.0143235	-0.0137681	-0.0380011	0.12614	-0.0114998	-0.0147211	-0.0156667	-0.0114998	-0.0135541	-0.0454891	-0.0117214	-0.0114998	-0.0191735	-0.0754075	0.0576067	-0.103146	-0.0241738	-0.014344	0.99079	-0.0634012	-0.0114998	0.892319	0.0893853	0.0311477	-0.0818564	-0.0144493
Gemella	-0.0561782	0.041634	-0.0383866	0.0491083	0.0277571	0.0217398	-0.164961	0.460427	0.371389	-0.0749315	-0.0479889	-0.0383866	-0.0175893	-0.0383866	0.026382	0.0759433	0.0337589	-0.0247398	-0.00227791	-0.0364996	-0.0839824	-0.00380251	0.170923	0.0137505	-0.045958	-0.102436	0.0270599	-0.0383866	-0.0287167	-0.0404675	-0.0383866	0.112317	0.263819	0.121546	-0.0259951	-0.0430978	0.0154777	-0.0204171	-0.175559	-0.000334888	-0.0419451	-0.0212199	0.0259922	-0.0259951	-0.0417558	-0.00554779	-0.0851866	-0.0862733	0.0193036
Gemellaceae	-0.106462	-0.046152	-0.0774943	0.0843771	-0.151426	0.161779	-0.073505	-0.0846599	-0.0774943	0.109127	-0.0506212	-0.0774943	-0.0854617	0.0434788	-0.0345363	0.0932252	-0.011587	-0.108722	-0.0842225	-0.0301477	-0.132582	0.0649152	1	-0.0640077	0.0421281	-0.180684	-0.0568507	0.183287	-0.0992015	0.0569197	-0.0774943	-0.0714319	-0.0397061	-0.077099	-0.0774943	-0.0919206	0.0853497	-0.0819328	0.369447	-0.0687491	-0.0966607	-0.0378784	-0.2297	-0.0774943	-0.0699516	0.19411	-0.1761	0.270367	0.0703548
Gemellales	-0.0410211	0.201613	-0.0255415	-0.0444066	-0.0345783	-0.0255415	0.0397859	0.0317614	-0.0255415	-0.053281	-0.0533864	-0.0255415	-0.0395373	-0.0255415	-0.0255415	0.0214597	-0.0414665	-0.0358339	-0.0302848	-0.0261413	0.0137207	-0.0328017	0.0666853	-0.0318129	-0.0305793	0.0143866	-0.0245196	-0.0255415	-0.032696	-0.0347962	-0.0255415	-0.0301042	-0.0532393	-0.0260336	-0.0255415	-0.042585	-0.00303741	-0.053039	-0.103939	-0.0536907	-0.0318586	-0.0372765	0.211807	-0.0255415	-0.0359795	0.0221808	-0.073409	-0.108153	-0.0320925
Gluconacetobacter	-0.0180456	0.0789473	-0.011236	0.0279467	-0.0255542	-0.011236	-0.132094	-0.0178322	-0.011236	-0.0524824	-0.0234852	-0.011236	-0.0173929	1	-0.011236	-0.0202573	-0.0182416	-0.0157637	-0.034478	-0.0114998	-0.0297415	-0.028207	0.0434788	0.102864	-0.0134521	-0.0371292	0.00710868	-0.011236	-0.0143833	-0.0153072	-0.011236	-0.0132431	-0.093841	-0.0114524	-0.011236	0.126856	-0.0392527	-0.0233324	0.00464303	0.0123225	-0.0140149	-0.0163983	-0.0839272	-0.011236	-0.0178336	0.043897	-0.00270247	-0.0422075	-0.0141178
Granulicatella	0.314914	-0.15831	0.410101	-0.098588	-0.109013	-0.0464901	-0.274298	-0.0496186	-0.0512244	0.620912	-0.103271	-0.0301981	-0.114213	-0.0511542	0.0971555	-0.0362081	0.202147	-0.0644785	0.0515395	-0.0670308	-0.143195	-0.068737	0.137554	-0.0997447	-0.0997047	-0.114233	-0.00289451	0.0372909	-0.114249	0.00550904	-0.016012	-0.0738517	0.0853825	-0.0998699	-0.0705586	-0.0662314	-0.210285	0.0610341	0.200849	0.258358	-0.021494	-0.0697324	-0.131237	-0.0705586	-0.0533482	0.076237	-0.189778	0.0519587	-0.0907486
Haemophilus	-0.039378	0.00661322	-0.0255542	-0.0358073	1	-0.0255542	-0.0519199	-0.0258262	-0.0255542	-0.0781218	0.0364531	0.0498548	-0.0121583	-0.0255542	-0.0131921	-0.0341211	-0.00770222	0.631004	-0.0182379	0.0270345	-0.0640193	0.12517	-0.151426	-0.009862	-0.0228059	-0.0619008	-0.0651883	-0.0255542	-0.0327124	-0.0348136	0.00999982	0.0901731	0.287127	0.0963488	-0.0160938	0.0413122	-0.162531	-0.0358728	-0.0790402	0.29515	0.0181711	0.0213138	-0.105376	-0.0160938	0.0106534	-0.0623657	-0.0182953	-0.0819341	-0.00550434
Haemophilus influenzae	-0.0296189	-0.0381913	-0.0184419	-0.0326865	-0.0292777	-0.0184419	0.161417	0.00720155	0.0227653	0.0111021	0.0120191	-0.0184419	0.30096	-0.0184419	-0.0184419	-0.033249	-0.0299405	-0.0258735	-0.0274238	-0.018875	0.0224562	-0.0442782	0.0916882	-0.0229702	-0.0220794	-0.0494923	0.209368	-0.0184419	-0.0236078	-0.0251242	-0.0184419	-0.0217364	-0.017342	-0.0187973	-0.0184419	0.119326	0.0319046	0.155741	-0.0333849	-0.035842	-0.0230031	-0.0251681	0.0117736	-0.0184419	-0.0136102	-0.0959322	0.207489	-0.0784123	0.418356
Haemophilus parainfluenzae	0.0357836	0.0942541	-0.0461428	0.104959	0.0356349	-0.0515096	-0.281758	0.00794212	-0.0232865	-0.0408231	-0.04133	-0.0658965	-0.119554	0.00144327	0.0912142	0.114671	0.0628096	0.00551471	-0.0388888	-0.0541177	-0.126656	0.226834	0.20019	-0.0831321	-0.0967326	0.0691405	-0.153893	-0.0182051	-0.0832789	0.129339	-0.0520184	0.163081	0.107612	0.180452	-0.07653	-0.100352	-0.106177	0.00800269	0.223996	-0.00196186	-0.0685384	-0.0381453	-0.24466	-0.07653	0.0247612	0.332455	-0.187014	0.20918	-0.0279442
Hylemonella	-0.029297	-0.0374321	-0.0182416	-0.0323314	-0.00770222	-0.0182416	-0.0546298	-0.020946	-0.0182416	0.0257437	-0.0381282	-0.0182416	-0.0282373	-0.0182416	-0.0182416	-0.0328877	1	-0.0255923	-0.0148985	-0.0186699	-0.0482852	-0.0314162	-0.011587	0.0181455	-0.0218395	-0.0602791	0.00775651	-0.0182416	-0.0233513	0.58264	-0.0182416	-0.0215002	0.0936518	-0.018593	-0.0182416	-0.0233824	-0.119641	-0.0378801	-0.0499798	-0.0383455	-0.0227532	-0.0219822	-0.0981495	-0.0182416	-0.0289528	0.136564	-0.0417157	0.110599	-0.0229202
Janthinobacterium lividum	-0.0180456	-0.0235793	-0.011236	-0.0199146	-0.0255542	-0.011236	-0.125521	0.925764	1	-0.0524824	-0.0234852	-0.011236	-0.0173929	-0.011236	-0.011236	-0.0202573	-0.0182416	-0.0157637	-0.00278066	-0.0114998	-0.0297415	0.0213349	-0.0774943	-0.0139948	-0.0134521	-0.0371292	-0.051381	-0.011236	-0.0143833	-0.0153072	-0.011236	-0.0132431	0.136066	-0.0114524	-0.011236	-0.0187336	-0.0960739	-0.0233324	-0.0961864	0.0481572	-0.0140149	-0.0163983	-0.0839272	-0.011236	-0.0178336	-0.0471047	-0.0594708	0.0542191	-0.0141178
Kingella oralis	-0.0286419	-0.0181033	-0.0178336	0.11849	0.0106534	-0.0178336	-0.15175	0.0428775	-0.0178336	0.00495871	-0.0372756	-0.0178336	-0.0276058	-0.0178336	-0.00810687	-0.0115196	-0.0289528	-0.02502	0.488842	0.892319	-0.021019	-0.0273467	-0.0699516	0.0118157	-0.0213511	0.085451	0.0895618	-0.0178336	-0.0228291	-0.0242954	-0.0178336	-0.0210194	-0.0128829	-0.0181772	-0.0029463	-0.0288384	-0.0758612	0.0363171	-0.115761	-0.037488	-0.0222444	0.911342	-0.102018	-0.0029463	1	0.0493462	0.00405822	-0.0743526	-0.0224077
Klebsiella	-0.00125569	-0.0235793	-0.011236	-0.0199146	0.00999982	-0.011236	0.0176779	-0.0208086	-0.011236	0.00928438	-0.0234852	-0.011236	-0.0173929	-0.011236	-0.011236	-0.0202573	-0.0182416	-0.0157637	-0.034478	-0.0114998	-0.0297415	-0.028207	-0.0774943	-0.0139948	0.208076	-0.0371292	-0.051381	-0.011236	-0.0143833	-0.0153072	1	-0.0132431	-0.0819604	-0.0114524	-0.011236	-0.0187336	-0.0206334	-0.0233324	-0.10393	-0.0236191	0.958286	-0.0163983	-0.0839272	-0.011236	-0.0178336	-0.0837005	-0.046587	-0.0822046	-0.0141178
Lachnospira	-0.0294588	-0.03077	-0.0183423	-0.0325099	0.417157	-0.0183423	0.0265318	-0.0323357	-0.0183423	-0.00923093	-0.0383387	-0.0183423	-0.0283932	-0.0183423	-0.0183423	-0.0330693	-0.0297786	0.438516	-0.0423849	-0.018773	-0.043668	-0.0351849	0.346586	-0.022846	-0.0219601	-0.0606119	-0.0838775	-0.0183423	-0.0234802	-0.0249884	-0.0183423	-0.0216189	0.0910444	-0.0186957	-0.0183423	-0.0305818	-0.0873123	-0.0380893	0.073465	-0.0385573	-0.0228788	-0.0178731	-0.0854589	-0.0183423	-0.0291127	-0.0567854	-0.0901601	-0.0865025	-0.0230468
Lachnospiraceae	0.578506	0.39041	0.694963	-0.0537386	0.191005	-0.0307681	-0.132489	-0.0516962	-0.0307681	-0.105208	-0.0643109	-0.0307681	-0.0476278	-0.0307681	-0.0307681	0.0404477	-0.0499519	0.17904	0.40472	-0.0314906	-0.0745659	-0.0707395	-0.172318	0.394002	0.00209297	0.178032	-0.00800886	-0.0307681	0.116477	-0.0419166	0.146939	-0.0362644	0.384369	-0.0313608	0.0638031	-0.0512992	-0.168569	-0.0638925	-0.0408526	0.477943	0.132487	-0.0418981	-0.126602	0.0638031	-0.0316284	-0.103232	-0.0607045	-0.199628	-0.0386596
Lactobacillaceae	-0.0196802	-0.0257152	-0.0122537	-0.0217185	-0.027869	-0.0122537	-0.128637	-0.0225575	-0.0122537	0.0333834	-0.0256126	-0.0122537	-0.0189683	-0.0122537	-0.0122537	-0.0220923	-0.0198939	-0.0171916	-0.0376011	-0.0125415	-0.0324355	-0.030762	-0.0734613	-0.0152625	-0.0146707	-0.0404924	-0.0560352	-0.0122537	-0.0156862	-0.0166937	-0.0122537	-0.0144427	0.139147	-0.0124898	-0.0122537	-0.0204305	0.320106	-0.0254459	-0.11051	-0.0257586	-0.0152844	-0.0178837	-0.0861483	-0.0122537	-0.019449	-0.0862072	-0.0648578	-0.0906413	-0.0153966
Lactobacillales	-0.0343738	-0.100347	-0.0524824	-0.0346467	-0.0781218	-0.0126084	-0.160686	-0.0422042	-0.0524824	1	-0.0637041	-0.0524824	-0.0521492	-0.0524824	0.0076512	-0.0335643	0.0257437	-0.0581844	-0.0163765	-0.0537149	-0.0927395	-0.0757066	0.109127	-0.0572152	0.166522	-0.0567465	-0.0887966	-0.000332597	-0.0455137	0.0023439	0.00928438	-0.0598675	-0.0762891	-0.0531159	0.0132589	-0.0683361	0.00351046	0.00749854	-0.0435709	-0.06952	-0.00292513	-0.0480293	-0.0750098	0.0132589	0.00495871	-0.080863	-0.115661	-0.0687236	-0.0154701
Lactobacillus	-0.0180456	-0.015262	-0.011236	-0.0199146	-0.0255542	-0.011236	-0.0457704	-0.00813218	-0.011236	-0.0295865	-0.0234852	-0.011236	-0.0173929	-0.011236	-0.011236	-0.0202573	-0.0182416	-0.0157637	-0.034478	-0.0114998	0.0124854	-0.028207	-0.0774943	-0.0139948	-0.0134521	0.322964	0.170047	-0.011236	0.942699	-0.0153072	-0.011236	-0.0132431	0.0338818	-0.0114524	-0.011236	-0.0187336	-0.0853183	-0.0233324	-0.0378713	-0.0236191	-0.0140149	-0.0109038	0.0554317	-0.011236	-0.0178336	-0.0335965	0.071864	-0.0791852	-0.0141178
Lactobacillus iners	-0.0231005	-0.0223123	-0.0143833	-0.025493	-0.0327124	-0.0143833	0.0150446	-0.0146398	-0.0143833	-0.0455137	-0.0300638	-0.0143833	0.213016	-0.0143833	-0.0143833	-0.0259317	-0.0233513	-0.0201793	-0.0441358	-0.0147211	0.314831	-0.0361081	-0.0992015	-0.017915	-0.0172203	0.293279	0.143797	-0.0143833	1	-0.019595	-0.0143833	-0.0169527	-4.34635e-05	-0.0146604	-0.0143833	-0.0239811	-0.0995213	-0.0298682	-0.0614554	-0.01623	-0.0179407	-0.0157915	0.0588853	-0.0143833	-0.0228291	-0.0597254	0.0776662	-0.0996735	-0.0180724
Lautropia	0.174065	-0.0201761	0.248669	0.186035	0.0291558	-0.0372927	-0.214693	0.00209162	-0.0372927	0.000278307	-0.055153	-0.0372927	-0.0577278	0.219817	-0.0251194	0.0228576	-0.0135745	-0.0304314	0.45999	0.74958	-0.0761368	-0.048316	-0.0135309	-0.0155415	0.112106	0.0102099	0.0536464	-0.0372927	-0.047739	-0.0330205	-0.0197871	-0.0439547	0.1315	-0.0380112	0.00928735	-0.0202303	-0.0301121	-0.0141309	-0.104955	0.180853	-0.0296847	0.772808	-0.180517	0.00928735	0.829634	0.0327196	-0.0561304	-0.105721	-0.0468578
Leptotrichia	-0.0249223	-0.0219798	-0.0163983	0.158474	0.0213138	-0.0163983	-0.152254	0.0495304	-0.0163983	-0.0480293	-0.01704	-0.0163983	-0.025384	-0.0163983	-0.00402922	0.00900941	-0.0219822	-0.0191883	0.465372	0.99079	-0.0359951	-0.0105966	-0.0378784	-0.0185737	-0.0196327	-0.031713	0.111329	-0.0163983	-0.0157915	-0.0145421	-0.0163983	-0.0193277	-0.0110776	-0.0163518	-0.0100878	-0.0264234	-0.0471879	0.0482328	-0.112091	-0.0343923	-0.020454	1	-0.0797538	-0.0100878	0.911342	0.0787362	0.0320432	-0.0867122	-0.0206042
Leptotrichia buccalis	-0.0239744	0.111098	-0.0149274	0.376578	-0.0155844	-0.0149274	-0.180258	-0.0213643	-0.0149274	0.00684856	-0.0312011	-0.0149274	-0.0231071	-0.0149274	-0.0149274	0.356561	-0.0242347	-0.0209427	-0.0458055	-0.0054583	-0.0395128	-0.0268002	-0.0509039	-0.0185927	-0.0178717	-0.0493276	-0.0682618	-0.0149274	-0.0191088	-0.0203362	-0.0149274	-0.0175941	0.273288	-0.015215	-0.0149274	-0.0248883	0.257924	-0.0309981	-0.0322547	-0.031379	-0.0186194	0.0912055	-0.111501	-0.0149274	0.0544515	-0.03024	0.0356145	-0.0619548	-0.0187561
Megasphaera micronuciformis	-0.129766	0.00649453	-0.0839272	-0.118	-0.105376	-0.0645114	0.381854	-0.0595337	-0.0839272	-0.0750098	0.0906816	0.0436536	-0.00758694	-0.0839272	-0.0420974	-0.0737025	-0.0981495	0.0166971	-0.0600014	-0.0634012	0.133269	-0.141983	-0.2297	-0.0265731	-0.100481	0.177554	0.0174328	-0.0839272	0.0588853	-0.0423327	-0.0839272	-0.0649995	-0.200602	-0.0855442	0.012107	0.0298687	0.0383166	0.0815727	-0.136759	-0.140232	-0.104685	-0.0797538	1	0.012107	-0.102018	-0.106781	0.0345296	-0.356976	-0.0379378
Microbacterium	-0.0180456	-0.0235793	-0.011236	-0.0199146	-0.0255542	-0.011236	0.0235779	-0.0208086	-0.011236	0.102002	-0.0234852	-0.011236	-0.0173929	-0.011236	-0.011236	-0.0202573	-0.0182416	-0.0157637	0.121458	-0.0114998	-0.0297415	-0.028207	-0.0774943	-0.0139948	-0.0134521	-0.0371292	-0.051381	-0.011236	-0.0143833	-0.0153072	-0.011236	-0.0132431	-0.0826313	-0.0114524	-0.011236	-0.0187336	0.00440868	-0.0233324	-0.0734538	0.117623	-0.0140149	-0.0163983	0.00286884	-0.011236	-0.0178336	-0.0823669	0.157419	-0.0726292	-0.0141178
mitochondria	-0.0180456	-0.0235793	-0.011236	-0.0199146	-0.0255542	-0.011236	-0.115109	-0.0208086	-0.011236	-0.0524824	-0.0234852	-0.011236	-0.0173929	-0.011236	-0.011236	-0.0202573	-0.0182416	-0.0157637	-0.034478	-0.0114998	-0.0297415	-0.028207	-0.0774943	-0.0139948	-0.0134521	-0.0371292	-0.051381	-0.011236	-0.0143833	-0.0153072	-0.011236	-0.0132431	0.148742	-0.0114524	-0.011236	-0.0187336	0.330244	-0.0233324	-0.10393	-0.0236191	-0.0140149	-0.0163983	-0.0839272	-0.011236	-0.0178336	-0.0786083	-0.0594708	-0.0831127	-0.0141178
Mogibacterium	-0.0219499	0.217598	-0.0371292	-0.0550537	-0.0619008	-0.0371292	0.0209706	-0.0361217	-0.0371292	-0.0567465	-0.0776068	-0.0371292	-0.0574746	-0.0371292	-0.0371292	-0.0669402	-0.0602791	0.198128	-0.0698986	-0.0380011	0.123191	-0.0743525	-0.180684	-0.0462458	-0.0444525	1	0.172894	-0.0371292	0.293279	-0.0505825	-0.0371292	-0.0437619	0.0419529	-0.0378445	-0.0371292	-0.061905	-0.0125157	-0.0505458	-0.0395698	-0.0729003	-0.0463122	-0.031713	0.177554	-0.0371292	0.085451	0.114736	0.0108415	-0.106527	-0.0466522
Moraxella	-0.0180456	-0.0235793	-0.011236	-0.0199146	-0.0255542	-0.011236	-0.125521	0.925764	1	-0.0524824	-0.0234852	-0.011236	-0.0173929	-0.011236	-0.011236	-0.0202573	-0.0182416	-0.0157637	-0.00278066	-0.0114998	-0.0297415	0.0213349	-0.0774943	-0.0139948	-0.0134521	-0.0371292	-0.051381	-0.011236	-0.0143833	-0.0153072	-0.011236	-0.0132431	0.136066	-0.0114524	-0.011236	-0.0187336	-0.0960739	-0.0233324	-0.0961864	0.0481572	-0.0140149	-0.0163983	-0.0839272	-0.011236	-0.0178336	-0.0471047	-0.0594708	0.0542191	-0.0141178
Mycoplasma	-0.0224765	0.404614	-0.0139948	-0.0192736	-0.009862	-0.0139948	-0.0781297	-0.0198278	-0.0139948	-0.0572152	-0.0292518	-0.0139948	-0.0216635	0.102864	-0.0139948	0.196208	0.0181455	-0.0196343	0.666906	-0.0143235	-0.0347393	-0.0329491	-0.0640077	1	-0.0167552	-0.0462458	0.0921244	-0.0139948	-0.017915	0.0339816	-0.0139948	-0.0164948	0.0257856	-0.0142644	-0.0139948	-0.00602902	-0.100671	-0.0290614	-0.0943201	-0.0252651	-0.0174561	-0.0185737	-0.0265731	-0.0139948	0.0118157	0.0618333	0.0165561	-0.0888164	-0.0175843
Mycoplasmataceae	0.0253098	-0.0235793	-0.011236	-0.0199146	-0.0255542	1	0.172134	-0.0139404	-0.011236	-0.0126084	-0.0234852	-0.011236	-0.0173929	-0.011236	-0.011236	-0.0202573	-0.0182416	-0.0157637	0.0492391	-0.0114998	-0.0297415	-0.028207	0.161779	-0.0139948	-0.0134521	-0.0371292	0.0257438	-0.011236	-0.0143833	-0.0153072	-0.011236	-0.0132431	-0.0559522	-0.0114524	-0.011236	-0.0187336	0.256073	-0.0233324	-0.098817	-0.0236191	-0.0140149	-0.0163983	-0.0645114	-0.011236	-0.0178336	-0.0631166	-0.0594708	-0.0780316	-0.0141178
Neisseria	-0.0327841	-0.0318817	-0.0208086	-0.0195122	-0.0258262	-0.0139404	-0.166313	1	0.925764	-0.0422042	-0.042886	0.0952421	-0.0270652	-0.0178322	-0.0208086	-0.0310483	-0.020946	-0.0272934	0.107018	0.0571471	-0.0525945	-0.00202225	-0.0846599	-0.0198278	-0.0249129	-0.0361217	-0.0483314	-0.00476808	-0.0146398	-0.0255774	-0.0208086	-0.0245258	0.127158	-0.0212095	-0.0199998	0.0764412	-0.122219	-0.0252855	-0.121092	0.0325909	-0.0222745	0.0495304	-0.0595337	-0.0199998	0.0428775	-0.027906	-0.0393335	-0.00112157	-0.0215965
Neisseria cinerea	0.00353823	-0.038018	-0.0184514	-0.0327034	0.0402561	0.461729	-0.00532785	-0.0161618	-0.0184514	-0.0313817	-0.0385669	-0.0184514	0.0869953	-0.0184514	-0.0184514	-0.0332662	0.179879	-0.004088	0.000199246	-0.0188848	-0.040302	0.00115708	-0.0116305	-0.022982	-0.0220908	-0.0609727	-0.00249258	-0.0184514	-0.02362	-0.0251371	-0.0184514	-0.0217476	-0.0633326	-0.0188069	-0.0184514	-0.0307639	0.058143	-0.038316	-0.0840776	-0.0387868	0.219921	-0.0269289	-0.110578	-0.0184514	-0.029286	-0.0677878	-0.097349	0.175609	-0.023184
Neisseria subflava	-0.086794	-0.0967156	-0.0831127	0.0769485	-0.0819341	-0.0780316	-0.333639	-0.00112157	0.0542191	-0.0687236	-0.0422578	-0.0831127	-0.0628273	-0.0422075	0.0613009	0.0344642	0.110599	-0.0281021	-0.177768	-0.0818564	-0.094051	0.374088	0.270367	-0.0888164	0.0329159	-0.106527	-0.0880374	0.219764	-0.0996735	0.0517295	-0.0822046	-0.0782556	-0.134241	-0.0599215	-0.0818239	-0.0917977	-0.108287	-0.12136	0.244438	-0.00557933	-0.0159813	-0.0867122	-0.356976	-0.0818239	-0.0743526	0.367844	-0.137526	1	-0.0630292
Neisseriaceae	0.142094	0.0219117	0.204348	0.119149	0.0107911	-0.0383191	-0.147331	0.0125973	-0.0383191	-0.0193324	-0.0239794	-0.0383191	-0.0467865	-0.0189251	-0.0199541	-0.0423968	-0.0456422	-0.0372493	0.53298	0.844782	-0.0699257	-0.0661426	-0.0302527	-0.0187386	0.176956	-0.00665086	0.0607649	-0.0383191	-0.0324332	-0.0488499	0.0574148	-0.0153802	0.103387	-0.0084498	0.000330343	-0.0582064	-0.0468369	0.0975132	-0.122914	0.101022	0.0484589	0.851845	-0.118477	0.000330343	0.836222	-0.00555547	-0.0577931	-0.130971	-0.0481474
Oribacterium	-0.124349	-0.0342861	-0.0960739	0.205824	-0.162531	0.256073	0.0553558	-0.122219	-0.0960739	0.00351046	0.189692	-0.0960739	-0.100254	-0.0392527	-0.0476481	0.0765399	-0.119641	-0.0675246	-0.150081	-0.0754075	-0.0572087	-0.154891	0.0853497	-0.100671	0.408433	-0.0125157	0.123403	0.0631624	-0.0995213	-0.0698267	-0.0206334	-0.0216098	0.0456389	-0.0441199	-0.0404852	-0.0976116	1	-0.0709629	-0.110459	-0.112921	-0.0310277	-0.0471879	0.0383166	-0.0404852	-0.0758612	-0.173421	0.0616217	-0.108287	-0.103346
Oxalobacteraceae	-0.025571	-0.0334124	-0.0159216	-0.0282194	-0.0207878	-0.0159216	-0.209127	-0.0232733	-0.0159216	0.615361	-0.033279	-0.0159216	-0.024646	-0.0159216	-0.0159216	-0.028705	-0.0258486	-0.0223375	-0.048856	-0.0162955	-0.0421442	-0.0399698	-0.0335302	-0.0198309	-0.019062	-0.0526128	-0.0728079	-0.0159216	-0.0203814	-0.0216906	-0.0159216	-0.0187658	0.179467	-0.0162283	-0.0159216	-0.0265459	0.105526	-0.0330625	-0.0864811	-0.0334687	-0.0198594	0.0590658	-0.0817878	-0.0159216	0.0354051	-0.108983	0.0051508	-0.117772	-0.0200052
Parabacteroides distasonis	-0.0180456	-0.018803	-0.011236	-0.0199146	-0.0160938	-0.011236	-0.0191179	-0.0199998	-0.011236	0.0132589	-0.0234852	-0.011236	-0.0173929	-0.011236	-0.011236	-0.0202573	-0.0182416	-0.0157637	-0.0172247	-0.0114998	-0.0297415	-0.028207	-0.0774943	-0.0139948	-0.0134521	-0.0371292	-0.051381	-0.011236	-0.0143833	-0.0153072	-0.011236	-0.0132431	0.125666	-0.0114524	1	-0.0187336	-0.0404852	-0.0233324	-0.0364901	-0.0236191	-0.0140149	-0.0100878	0.012107	1	-0.0029463	-0.0792739	-0.0354733	-0.0818239	-0.0141178
Parascardovia	-0.01249	-0.0292829	-0.0272768	0.0978291	-0.00878808	-0.00729066	-0.191865	0.0141526	-0.0272768	-0.0130422	-0.0398201	-0.0272768	-0.0422235	-0.0272768	-0.0272768	-0.012803	-0.0442839	-0.0382685	0.342319	0.713872	-0.0510375	-0.0451963	-0.075866	-0.0333771	-0.0326569	0.0895472	0.0349787	-0.0272768	-0.0349175	-0.0371603	-0.0272768	-0.0321495	0.207438	-0.0263828	-0.010801	-0.040524	0.0465331	0.0260513	-0.103521	-0.0532362	-0.0340231	0.778633	-0.136225	-0.010801	0.794118	-0.0123599	0.0131741	-0.104916	-0.0207412
Peptococcus	-0.0180456	0.78016	-0.011236	-0.0199146	0.0247184	-0.011236	0.0717195	-0.0208086	-0.011236	-0.0524824	-0.0234852	-0.011236	-0.0173929	-0.011236	-0.011236	-0.0202573	-0.0182416	-0.0157637	-0.034478	-0.0114998	-0.0297415	-0.028207	-0.0192624	-0.0139948	-0.0134521	0.329159	-0.051381	-0.011236	-0.0143833	-0.0153072	-0.011236	-0.0132431	-0.00261482	-0.0114524	-0.011236	-0.0187336	-0.0304301	-0.0233324	0.008062	-0.0236191	-0.0140149	-0.0163983	-0.0555759	-0.011236	-0.0178336	-0.0758596	-0.010891	-0.0437323	-0.0141178
Peptostreptococcaceae	-0.0299573	0.367351	-0.0202573	0.864483	-0.0341211	-0.0202573	-0.124576	-0.0310483	-0.0202573	-0.0335643	-0.0423416	-0.0202573	-0.0313576	-0.0202573	-0.0202573	1	-0.0328877	-0.0284204	0.160475	0.00106826	-0.0536209	0.0160384	0.0932252	0.196208	-0.0242529	-0.0669402	-0.0254864	-0.0202573	-0.0259317	-0.0275974	-0.0202573	-0.0238761	-0.00240803	-0.0206476	-0.0202573	-0.0337748	0.0765399	-0.0282901	0.018611	-0.0425829	-0.0252675	0.00900941	-0.0737025	-0.0202573	-0.0115196	0.190575	-0.0672022	0.0344642	-0.025453
Peptostreptococcus	-0.0942796	0.0624864	-0.0691958	0.205746	-0.0428218	-0.0691958	0.0926905	0.0825804	0.122538	-0.154646	0.0902466	-0.0691958	0.0730326	0.170828	-0.0691958	0.167292	0.107108	-0.0970795	-0.137809	-0.0637752	0.140307	-0.0621025	-0.0765376	-0.0455088	-0.082844	-0.0148755	0.150026	-0.0691958	0.0292453	-0.0546918	-0.0691958	0.471364	0.185156	0.495055	-0.0691958	-0.0713915	0.0501811	0.120765	-0.15755	-0.100374	-0.0363197	-0.0616113	0.0218118	-0.0691958	-0.0947364	0.0551673	-0.0114463	-0.0246177	-0.0869434
Peptostreptococcus anaerobius	-0.0180456	0.401332	-0.011236	-0.0199146	-0.00378814	-0.011236	-0.068531	-0.0152258	-0.011236	-0.0524824	-0.0234852	-0.011236	-0.0173929	-0.011236	-0.011236	0.202639	-0.0182416	-0.0157637	0.68004	-0.0114998	-0.0297415	-0.028207	-0.0774943	0.990634	-0.0134521	-0.0371292	0.0948976	-0.011236	-0.0143833	-0.0153072	-0.011236	-0.0132431	0.0299707	-0.0114524	-0.011236	-0.0187336	-0.0960739	-0.0233324	-0.10393	-0.0236191	-0.0140149	-0.0163983	-0.0102772	-0.011236	0.0164183	0.0503947	0.0194035	-0.0831127	-0.0141178
Phascolarctobacterium	-0.00436965	0.0278426	-0.0130367	-0.0231063	0.00543457	-0.0130367	0.037244	-0.0234483	-0.0130367	0.00382464	-0.0272492	-0.0130367	-0.0201804	-0.0130367	-0.0130367	-0.0235039	-0.0211651	-0.0182901	-0.0400037	-0.0133429	-0.0345081	-0.0327276	-0.0899141	-0.0162377	0.202993	-0.0430798	-0.0596157	-0.0130367	-0.0166885	-0.0177604	0.984839	-0.0153656	-0.093225	-0.0132879	-0.0130367	-0.021736	-0.0281785	-0.0270719	-0.116963	-0.0274045	0.943194	-0.0190264	-0.037756	-0.0130367	-0.0206918	-0.0966923	-0.0553061	-0.0952599	-0.0163804
Porphyromonas	-0.08029	-0.0353173	-0.0440697	0.0898979	-0.0623657	-0.0631166	-0.297846	-0.027906	-0.0471047	-0.080863	-0.0471934	0.0927204	-0.105907	0.043897	0.0830799	0.190575	0.136564	-0.0526765	0.0546182	0.0893853	-0.12284	0.252157	0.19411	0.0618333	-0.0790168	0.114736	0.00935463	-0.0837005	-0.0597254	0.10209	-0.0837005	-0.0376769	0.0257522	-0.0232519	-0.0792739	0.0759704	-0.173421	-0.0340836	0.155053	-0.105836	-0.0969808	0.0787362	-0.106781	-0.0792739	0.0493462	1	-0.0899831	0.367844	-0.0672906
Porphyromonas endodontalis	-0.0384792	0.0435072	-0.0246658	0.158734	-0.0527293	-0.0246658	-0.132149	-0.0252905	-0.0246658	-0.0681217	-0.051556	-0.0246658	-0.0381817	0.112906	-0.0246658	0.141704	0.169252	-0.0346053	-0.0664811	-0.0204776	-0.0448609	0.0106526	0.00461528	-0.00648592	-0.0295308	0.0374825	0.2624	-0.0246658	0.255964	-0.0336031	-0.0246658	-0.00266273	-0.0634227	0.00173002	-0.0122039	0.00508065	-0.0864733	-0.0512205	-0.0253137	-0.0452319	-0.0307663	-0.0154172	-0.0819151	-0.0122039	-0.0361049	-0.00753578	0.166589	0.124914	-0.0309921
Prevotella	0.680408	-0.0398168	0.870381	-0.0297491	-0.0691957	-0.0321759	-0.16147	-0.0105689	0.0108914	-0.0643119	-0.0674233	-0.0355857	0.0169704	0.0678505	-0.0355857	-0.0581438	0.0551401	-0.0431231	0.223323	0.0466737	0.0195155	-0.0687813	-0.0658502	-0.0260821	-0.0420261	-0.0967489	-0.0821924	-0.0188624	-0.0221815	-0.00823333	-0.0329447	-0.0419427	0.222639	-0.0357869	-0.0355857	-0.0115345	-0.0943117	0.0466271	0.0115087	0.640359	-0.0391549	0.0353183	0.0258173	-0.0355857	0.0203696	0.00295222	0.0544229	-0.0961151	0.0106198
Prevotella copri	-0.0180456	-0.018803	-0.011236	-0.0199146	-0.0160938	-0.011236	-0.0191179	-0.0199998	-0.011236	0.0132589	-0.0234852	-0.011236	-0.0173929	-0.011236	-0.011236	-0.0202573	-0.0182416	-0.0157637	-0.0172247	-0.0114998	-0.0297415	-0.028207	-0.0774943	-0.0139948	-0.0134521	-0.0371292	-0.051381	-0.011236	-0.0143833	-0.0153072	-0.011236	-0.0132431	0.125666	-0.0114524	1	-0.0187336	-0.0404852	-0.0233324	-0.0364901	-0.0236191	-0.0140149	-0.0100878	0.012107	1	-0.0029463	-0.0792739	-0.0354733	-0.0818239	-0.0141178
Prevotella intermedia	-0.0378698	1	-0.0235793	0.295408	0.00661322	-0.0235793	0.00937131	-0.0318817	-0.0235793	-0.100347	-0.0480887	-0.0235793	-0.0364999	0.0789473	-0.0235793	0.367351	-0.0374321	-0.0218585	0.227961	-0.016036	-0.0612311	-0.0501767	-0.046152	0.404614	-0.0282301	0.217598	-0.0336064	-0.0235793	-0.0223123	-0.0321231	-0.0235793	-0.0277915	-0.0343169	-0.0240336	-0.018803	-0.024447	-0.0342861	-0.0434067	-0.0592103	-0.0459221	-0.0294111	-0.0219798	0.00649453	-0.018803	-0.0181033	-0.0353173	-0.0329214	-0.0967156	-0.0296271
Prevotella melaninogenica	-0.185406	0.00937131	-0.158582	-0.157572	-0.0519199	0.172134	1	-0.166313	-0.125521	-0.160686	0.164623	0.0960247	0.251903	-0.132094	-0.0127901	-0.124576	-0.0546298	-0.00502462	-0.165177	-0.14157	0.266854	-0.192998	-0.073505	-0.0781297	-0.0534006	0.0209706	-0.0775008	-0.057765	0.0150446	0.0425395	0.0176779	0.00159182	-0.307901	-0.0429164	-0.0191179	0.126758	0.0553558	0.0264647	-0.0564722	-0.153028	-0.00451804	-0.152254	0.381854	-0.0191179	-0.15175	-0.297846	0.1973	-0.333639	0.156507
Prevotella nanceiensis	-0.127069	0.103663	-0.0853645	-0.00403059	-0.107064	-0.0853645	-0.125656	-0.009922	0.0428293	-0.0248446	-0.123176	-0.0425802	-0.0984762	0.0726474	-0.0643231	0.0370828	0.226368	-0.0807946	-0.11913	-0.0774091	-0.0538065	-0.02281	0.133499	-0.0662819	-0.0944686	0.203128	0.0258016	0.0104366	-0.065045	0.10584	-0.0500634	-0.0258644	-0.0581053	-0.0172583	-0.0531594	-0.0410829	-0.0457266	-0.0660405	0.121459	-0.125448	-0.0609659	-0.0736756	-0.0489504	-0.0531594	0.0591114	0.440123	-0.0575331	0.308029	-0.049686
Prevotella nigrescens	-0.0364059	-0.0137336	-0.0255125	-0.0221464	-0.0326052	-0.0197951	-0.168591	-0.0437164	-0.0255125	-0.0785277	-0.0508666	-0.0255125	0.0102339	0.330039	-0.0255125	-0.0399288	-0.0273929	-0.0247189	-0.0701795	-0.0226932	-0.0451405	-0.044727	-0.0544907	0.0202328	-0.0305446	-0.027442	0.542853	-0.0255125	0.060557	-0.0347567	-0.0255125	0.0598257	-0.0284955	0.0656664	-0.0255125	0.0311784	-0.108343	0.0202651	0.0373882	-0.0385563	-0.031258	-0.0176508	-0.131651	-0.0255125	-0.0374212	-0.0955779	-0.0301635	-0.113072	0.0342158
Prevotella pallens	-0.0819857	-0.0596317	-0.0862479	-0.0997473	-0.118269	-0.0862479	0.352893	-0.116345	-0.0862479	-0.168492	0.257536	0.0594239	0.21049	-0.0831911	-0.0406576	-0.0918222	-0.0261747	0.13833	-0.195748	-0.0781101	0.251411	-0.115838	-0.237351	-0.0884656	-0.102234	0.211374	0.143332	-0.0862479	0.0933276	-0.0787391	-0.081565	0.0205686	-0.188846	0.0281107	-0.039729	0.144269	0.14356	0.0345391	-0.132857	-0.128117	-0.0907418	-0.0849203	0.340971	-0.039729	-0.0970647	-0.186835	0.5262	-0.169887	0.141401
Prevotella tannerae	0.00820915	-0.045482	-0.0219663	-0.0369047	-0.0478917	-0.0219663	-0.0897402	-0.00520309	0.0131339	-0.0289323	-0.0459137	-0.0219663	-0.00393096	-0.0219663	-0.0219663	-0.0384682	-0.0159274	-0.0308181	-0.0637339	-0.0224822	0.0418636	-0.0293296	-0.120258	-0.0135059	-0.026299	0.00638954	0.0435216	-0.0219663	0.0427287	-0.0116888	-0.0219663	-0.0258904	-0.0636268	-0.0223895	-0.0219663	0.014036	-0.0141181	0.279191	-0.012319	-0.0434462	-0.0273992	-0.0248889	0.201167	-0.0219663	-0.0348648	0.0889602	0.0660161	-0.0945529	0.0126953
Pseudomonadaceae	-0.0295992	-0.0386758	-0.0184297	-0.0326648	-0.0419151	-0.0184297	0.229026	-0.0338505	-0.0184297	-0.0689105	-0.0385214	-0.0184297	0.359461	-0.0184297	-0.0184297	-0.0332269	-0.0299205	-0.0258563	-0.0565522	-0.0188625	0.467269	-0.0415887	-0.0237832	-0.0229549	-0.0220648	-0.0609008	-0.0842772	-0.0184297	0.162066	-0.0251075	-0.0184297	0.135077	-0.0976296	-0.0187847	-0.0184297	-0.0307276	0.0231623	-0.0382708	0.286572	0.05612	-0.0229878	-0.0268972	0.0563133	-0.0184297	-0.0292514	-0.0280774	-0.0321162	0.00546209	-0.0231566
Pseudomonas	-0.0258981	-0.0364999	-0.0173929	-0.0308271	-0.0121583	-0.0173929	0.251903	-0.0270652	-0.0173929	-0.0521492	-0.0363543	-0.0173929	1	-0.0173929	-0.0173929	-0.0313576	-0.0282373	-0.0244016	-0.0171617	-0.0178013	0.685662	-0.0359831	-0.0854617	-0.0216635	-0.0208234	-0.0574746	0.0277803	-0.0173929	0.213016	-0.023695	-0.0173929	-0.0204999	-0.120716	-0.0177279	-0.0173929	0.206259	-0.100254	0.268057	-0.116181	-0.00729331	0.0176037	-0.025384	-0.00758694	-0.0173929	-0.0276058	-0.105907	0.0343306	-0.0628273	0.67029
Ralstonia	-0.0256735	-0.0338418	-0.0161262	-0.0285821	0.546744	-0.0161262	-0.0703615	-0.0281193	-0.0161262	-0.0315082	-0.0337067	-0.0161262	-0.00975123	-0.0161262	-0.0161262	-0.0290739	0.0255883	-0.0226245	-0.0361258	-0.0165049	-0.037752	0.234711	-0.0857285	-0.0153567	-0.0163233	-0.0532889	-0.0684886	-0.0161262	-0.0206434	-0.0219694	-0.00250623	-0.0190069	0.235885	-0.0164369	-0.0161262	-0.0199589	-0.0711748	-0.0245298	-0.0616186	0.567111	-0.00701908	-0.00959592	-0.107081	-0.0161262	-0.0159944	-0.0577725	0.0387245	0.00760678	0.000120614
RF39	-0.0300872	-0.024447	-0.0187336	-0.0263127	0.0413122	-0.0187336	0.126758	0.0764412	-0.0187336	-0.0683361	0.0432808	0.927363	0.206259	0.126856	-0.0187336	-0.0337748	-0.0233824	-0.0262826	-0.0389181	-0.0191735	-0.0111546	-0.0452415	-0.0919206	-0.00602902	-0.0224286	-0.061905	0.00276629	-0.0187336	-0.0239811	-0.0255215	-0.0187336	-0.0220801	0.0271261	-0.0190945	-0.0187336	1	-0.0976116	0.0996351	0.0575436	-0.0342053	-0.0233669	-0.0264234	0.0298687	-0.0187336	-0.0288384	0.0759704	0.383006	-0.0917977	0.2917
Rikenellaceae	-0.0230509	-0.0155225	-0.0143525	-0.0254384	0.744328	-0.0143525	-0.0400804	-0.0241084	-0.0143525	-0.027452	-0.0299993	-0.0143525	-0.0222171	-0.0143525	-0.0143525	-0.0258761	-0.0233012	0.762783	-0.0383561	-0.0146895	-0.0379908	-0.0360307	-0.0989889	-0.0178766	-0.0171834	-0.0474277	-0.0656325	-0.0143525	-0.0183728	-0.019553	-0.0143525	-0.0169164	0.1688	-0.014629	0.318858	-0.0239297	-0.104405	-0.0298041	-0.0185935	-0.0301703	-0.0179022	-0.0188673	-0.0319206	0.318858	-0.0178746	-0.0893651	-0.0587114	-0.105741	-0.0180337
Roseburia	-0.0308724	-0.0357281	-0.0209819	-0.0342503	0.447192	-0.0209819	0.0373729	-0.0358557	-0.0209819	-0.000871353	-0.0438561	-0.0209819	-0.0324793	-0.0209819	-0.0209819	-0.0225087	-0.0340641	0.46976	-0.0344932	-0.0214747	-0.0450362	-0.0271823	0.301094	-0.0261338	-0.0251204	-0.0693347	-0.0909216	-0.0209819	-0.0268593	-0.0285845	-0.0209819	-0.0247301	0.102622	-0.0213862	-0.0209819	-0.0349829	-0.0361333	-0.0435708	0.0474148	-0.0441061	-0.0261713	-0.00650033	-0.0849899	-0.0209819	-0.0333024	-0.0499829	-0.0999572	-0.0894873	-0.0263635
Ruminococcaceae	-0.0544342	-0.0551115	-0.0375168	-0.0520546	0.0100466	-0.0375168	0.318901	-0.0363086	-0.0375168	-0.0663656	0.69704	0.143723	-0.0452816	0.122851	-0.0375168	-0.0628234	-0.0326213	-0.0297074	-0.059546	-0.0277449	0.0193424	-0.0804046	-0.152254	-0.0183436	-0.0449167	-0.0615819	0.100599	-0.0375168	-0.0417802	-0.0489797	-0.0375168	-0.0442188	-0.122325	-0.0381308	-0.0375168	0.221617	0.180156	-0.0472411	-0.0862896	-0.0724094	-0.0449806	-0.0234618	0.0962845	-0.0375168	-0.0174135	-0.106779	0.420242	-0.167194	-0.031154
Ruminococcus	0.804765	-0.0235793	1	-0.0199146	-0.0255542	-0.011236	-0.158582	-0.0208086	-0.011236	-0.0524824	-0.0234852	-0.011236	-0.0173929	-0.011236	-0.011236	-0.0202573	-0.0182416	-0.0157637	0.230323	-0.0114998	-0.0297415	-0.028207	-0.0774943	-0.0139948	-0.0134521	-0.0371292	-0.051381	-0.011236	-0.0143833	-0.0153072	-0.011236	-0.0132431	0.368578	-0.0114524	-0.011236	-0.0187336	-0.0960739	-0.0233324	0.0254521	0.725908	-0.0140149	-0.0163983	-0.0839272	-0.011236	-0.0178336	-0.0440697	-0.0594708	-0.0831127	-0.0141178
Selenomonas	-0.0839445	-0.0329214	-0.0594708	-0.0404325	-0.0182953	-0.0594708	0.1973	-0.0393335	-0.0594708	-0.115661	0.210514	0.350421	0.0343306	-0.00270247	-0.041552	-0.0672022	-0.0417157	0.00758405	-0.0343318	0.0311477	0.124494	-0.0309771	-0.1761	0.0165561	-0.0683784	0.0108415	0.124724	0.0289114	0.0776662	-0.0810194	-0.046587	-0.065943	-0.0986727	-0.0603212	-0.0354733	0.383006	0.0616217	0.0867848	-0.0631531	-0.00314379	-0.0617918	0.0320432	0.0345296	-0.0354733	0.00405822	-0.0899831	1	-0.137526	0.0120413
Selenomonas noxia	-0.019163	-0.0250175	-0.0119317	-0.0131231	-0.00426724	-0.0119317	-0.153868	-0.0110839	-0.0119317	0.028187	-0.0249394	-0.0119317	-0.0184698	-0.0119317	-0.0119317	-0.0215117	-0.0193711	-0.0167398	-0.00963358	0.0413595	-0.0307493	-0.0289495	-0.0795817	-0.0148614	-0.0142851	-0.0363513	-0.0420411	-0.0119317	-0.0152739	-0.016255	-0.0119317	-0.0140631	0.312181	-0.0121616	-0.0119317	-0.0198936	0.215261	-0.0204602	-0.055971	-0.0250816	-0.0148827	0.142921	-0.0863011	-0.0119317	0.108169	-0.0662974	0.0586851	-0.0877558	-0.014992
Staphylococcaceae	-0.0213309	-0.027872	-0.0132815	-0.0179781	-0.0273745	-0.0132815	-0.130206	0.921202	0.979797	-0.0521973	-0.0277608	-0.0132815	-0.0205593	-0.0132815	-0.0132815	-0.0239452	-0.0215625	-0.0186335	-0.00962659	-0.0135934	-0.0351559	0.0153102	-0.0916022	-0.0165426	-0.0159011	0.0180122	-0.041703	-0.0132815	-0.0170018	-0.0180939	-0.0132815	-0.0156541	0.147886	-0.0135374	-0.0132815	-0.0221441	-0.10432	-0.0102256	-0.102629	0.0425685	-0.0165664	-0.0193836	-0.0177555	-0.0132815	-0.0210803	0.00965876	-0.0682451	0.0379727	-0.016688
Staphylococcus	0.573713	-0.0459221	0.725908	0.0117862	0.29515	-0.0236191	-0.153028	0.0325909	0.0481572	-0.06952	-0.0493683	-0.0236191	-0.00729331	0.0123225	-0.0236191	-0.0425829	-0.0383455	-0.0331369	0.151714	-0.0241738	-0.0235909	0.110217	-0.0687491	-0.0252651	-0.0282777	-0.0729003	-0.0804774	0.286298	-0.01623	-0.0321772	-0.0236191	-0.0100961	0.379515	-0.0240741	-0.0236191	-0.0342053	-0.112921	-0.049047	0.022714	1	-0.0294607	-0.0343923	-0.140232	-0.0236191	-0.037488	-0.105836	-0.00314379	-0.00557933	-0.029677
Staphylococcus aureus	0.0961948	-0.0261737	-0.0124891	-0.021746	-0.0281771	0.0238686	0.0106625	-0.0219769	-0.0124891	-0.0516076	-0.0261045	-0.0124891	-0.0193326	-0.0124891	-0.0124891	-0.0225166	-0.020276	-0.0175218	-0.0351855	-0.0127824	-0.0329259	-0.00971858	-0.0240665	-0.0155556	-0.0149524	0.296221	0.000966013	-0.0124891	-0.0159874	-0.0170144	-0.0124891	-0.0147201	0.240798	-0.0127297	-0.0049961	-0.0208229	-0.00344689	0.0168272	0.0421736	-0.0105814	-0.015578	-0.0131177	-0.0574831	-0.0049961	-0.0197122	-0.0439525	-0.0141166	-0.0853397	-0.0156923
Staphylococcus sciuri	-0.0180456	-0.0235793	-0.011236	-0.0199146	-0.0255542	-0.011236	0.204537	-0.0208086	-0.011236	-0.000332597	-0.0234852	-0.011236	-0.0173929	-0.011236	-0.011236	-0.0202573	-0.0182416	-0.0157637	-0.000262173	-0.0114998	-0.0297415	-0.028207	-0.0122989	-0.0139948	-0.0134521	-0.0371292	-0.051381	-0.011236	-0.0143833	-0.0153072	-0.011236	-0.0132431	-0.0437563	-0.0114524	-0.011236	-0.0187336	-0.0593271	0.0916403	0.0298133	-0.0236191	-0.0140149	-0.010141	0.201747	-0.011236	-0.0178336	-0.0456601	-0.0458735	-0.0792789	-0.0141178
Streptococcaceae	0.298323	-0.0343169	0.368578	-0.0254085	0.287127	-0.0559522	-0.307901	0.127158	0.136066	-0.0762891	-0.10777	0.0749713	-0.120716	-0.093841	-0.00556745	-0.00240803	0.0936518	0.0741127	0.110398	-0.0454891	-0.187892	0.0360801	-0.0397061	0.0257856	0.141402	0.0419529	-0.0212116	-0.00032424	-4.34635e-05	0.030592	-0.0819604	0.490702	1	0.506495	0.125666	0.0271261	0.0456389	0.00882494	-0.0927808	0.379515	-0.100529	-0.0110776	-0.200602	0.125666	-0.0128829	0.0257522	-0.0986727	-0.134241	-0.0485641
Streptococcus	-0.127436	-0.0686008	-0.115652	-0.0189751	-0.127243	0.0226646	-0.0894156	-0.0341782	-0.135416	0.547286	-0.0528516	-0.133878	-0.0537274	-0.0308292	0.128611	-0.026858	-0.0549733	-0.0989559	0.0452477	0.0233122	0.0565766	-0.12535	0.0199919	-0.114821	-0.112227	-0.0441539	-0.101899	-0.0898734	0.0331507	-0.0140873	-0.0765015	-0.105157	-0.239637	-0.101396	0.0401386	-0.169747	0.0761758	-0.053905	-0.145024	-0.0810814	-0.10751	0.0219823	0.0441763	0.0401386	0.0452388	-0.304223	-0.0658649	-0.288237	-0.0474718
Streptococcus anginosus	-0.0208615	0.0327832	-0.0153784	0.00269865	-0.0292101	0.043431	-0.0940648	0.127355	-0.0153784	-0.0358351	-0.0321437	-0.0153784	0.00752538	-0.0153784	-0.0153784	0.0034088	-0.0249668	-0.0215754	-0.0300811	-0.0150122	-0.0362077	-0.036078	0.207518	-0.00684195	-0.0184117	-0.0463525	0.0146134	-0.0153784	-0.0196861	-0.0209506	-0.0153784	-0.0181256	0.071265	-0.0156747	-0.0153784	-0.0127682	0.0735255	-0.0152917	-0.0807283	-0.0308328	-0.0127313	-0.00435321	0.03336	-0.0153784	-0.0110655	0.0183574	-0.0475444	-0.0829926	0.0185477
Streptococcus infantis	0.27067	-0.0592103	0.0254521	0.0143581	-0.0790402	-0.098817	-0.0564722	-0.121092	-0.0961864	-0.0435709	0.015011	0.0976557	-0.116181	0.00464303	0.0282573	0.018611	-0.0499798	-0.0359796	-0.201565	-0.103146	-0.0930875	0.086357	0.369447	-0.0943201	-0.124429	-0.0395698	-0.0834089	0.105044	-0.0614554	0.0525902	-0.10393	-0.0229601	-0.0927808	-0.104843	-0.0364901	0.0575436	-0.110459	-0.0489697	1	0.022714	-0.103388	-0.112091	-0.136759	-0.0364901	-0.115761	0.155053	-0.0631531	0.244438	-0.0989595
Streptococcus pseudopneumoniae	0.33013	-0.074243	0.128792	-0.0378994	0.436759	-0.0780387	-0.305028	0.00362834	0.00476754	-0.0882738	-0.105553	0.00365747	0.023721	0.0760287	0.00949011	-0.0731415	-0.0153267	0.390134	-0.0171551	-0.0602482	-0.0599983	-0.0827647	-0.0652735	-0.00235688	0.132757	-0.0195852	0.169122	6.77347e-05	0.0129994	-0.0394427	-0.0583306	0.132457	0.412599	0.149534	0.202053	0.0137573	-0.131817	-0.0804056	0.109426	0.0953025	-0.0102127	-0.0535	-0.228106	0.202053	-0.0653777	-0.165702	-0.158543	-0.125509	0.066191
Sutterella	-0.0180456	-0.018803	-0.011236	-0.0199146	-0.0160938	-0.011236	-0.0191179	-0.0199998	-0.011236	0.0132589	-0.0234852	-0.011236	-0.0173929	-0.011236	-0.011236	-0.0202573	-0.0182416	-0.0157637	-0.0172247	-0.0114998	-0.0297415	-0.028207	-0.0774943	-0.0139948	-0.0134521	-0.0371292	-0.051381	-0.011236	-0.0143833	-0.0153072	-0.011236	-0.0132431	0.125666	-0.0114524	1	-0.0187336	-0.0404852	-0.0233324	-0.0364901	-0.0236191	-0.0140149	-0.0100878	0.012107	1	-0.0029463	-0.0792739	-0.0354733	-0.0818239	-0.0141178
Tannerella	-0.0377187	-0.0480887	-0.0234852	-0.0325766	0.0364531	-0.0234852	0.164623	-0.042886	-0.0234852	-0.0637041	1	-0.0234852	-0.0363543	-0.0234852	-0.0234852	-0.0423416	-0.0381282	-0.032949	-0.0720654	-0.0240368	-0.0621651	-0.0589578	-0.0506212	-0.0292518	-0.0281175	-0.0776068	0.0959558	-0.0234852	-0.0300638	-0.0319949	-0.0234852	-0.0276806	-0.10777	-0.0194059	-0.0234852	0.0432808	0.189692	-0.0487691	0.015011	-0.0493683	-0.0292938	-0.01704	0.0906816	-0.0234852	-0.0372756	-0.0471934	0.210514	-0.0422578	-0.0295088
TM7-3	-0.0463173	-0.0652482	-0.0317221	-0.0466285	-0.0597449	-0.0317221	0.0604982	-0.0553598	-0.0317221	0.0378124	-0.0567576	-0.0317221	-0.0491046	-0.0317221	-0.0317221	-0.0571918	0.0183373	-0.0445051	-0.0405278	-0.0324671	0.0220285	-0.0485589	0.00285705	-0.0378967	-0.037979	-0.011799	0.0437169	-0.0317221	-0.0406079	-0.031089	-0.0317221	-0.0373889	-0.127993	-0.0323333	-0.0317221	-0.0528899	-0.0603292	-0.0658736	0.0990975	-0.0632052	-0.0395678	-0.0427526	-0.0083778	-0.0317221	-0.0489067	-0.129352	0.195883	-0.0752733	-0.0398583
Trabulsiella	-0.00125569	-0.0235793	-0.011236	-0.0199146	0.00999982	-0.011236	0.0176779	-0.0208086	-0.011236	0.00928438	-0.0234852	-0.011236	-0.0173929	-0.011236	-0.011236	-0.0202573	-0.0182416	-0.0157637	-0.034478	-0.0114998	-0.0297415	-0.028207	-0.0774943	-0.0139948	0.208076	-0.0371292	-0.051381	-0.011236	-0.0143833	-0.0153072	1	-0.0132431	-0.0819604	-0.0114524	-0.011236	-0.0187336	-0.0206334	-0.0233324	-0.10393	-0.0236191	0.958286	-0.0163983	-0.0839272	-0.011236	-0.0178336	-0.0837005	-0.046587	-0.0822046	-0.0141178
Treponema	-0.0327511	0.15024	-0.0241313	-0.0378133	-0.043403	0.0582256	-0.080472	-0.00687448	-0.0241313	-0.0226904	-0.050439	-0.0241313	-0.0373545	0.0508178	-0.0241313	-0.0297345	-0.0391772	-0.0338555	-0.0230823	-0.0246981	-0.0303052	-0.0601131	-0.0637207	0.0406772	-0.028891	0.295824	0.145417	-0.0241313	0.729986	-0.0328751	-0.0241313	-0.0284421	0.0582602	-0.0245963	-0.0241313	-0.0294433	-0.113623	0.426796	-0.030604	-0.0477245	-0.0300997	-0.0307412	0.0327624	-0.0241313	-0.0361848	-0.0807689	0.0872565	-0.154607	-0.0303207
Veillonella	0.163676	0.227961	0.230323	0.0246587	-0.0182379	0.0492391	-0.165177	0.107018	-0.00278066	-0.0163765	-0.0720654	-0.034478	-0.0171617	-0.034478	-0.034478	0.160475	-0.0148985	-0.0483716	1	0.473973	-0.0669432	-0.0441751	-0.0842225	0.666906	-0.0412785	-0.0698986	0.0913548	-0.034478	-0.0441358	-0.0469708	-0.034478	-0.0406371	0.110398	-0.0351423	-0.0172247	-0.0389181	-0.150081	-0.00534582	-0.201565	0.151714	-0.0430054	0.465372	-0.0600014	-0.0172247	0.488842	0.0546182	-0.0343318	-0.177768	0.0051977
Veillonella dispar	-0.202643	-0.0760857	-0.191098	-0.100693	-0.192154	0.134692	0.379495	-0.163311	-0.172554	0.14686	-0.0106095	-0.0213733	-0.0081585	-0.152949	-0.126957	-0.0420398	-0.146279	-0.15656	-0.0892666	-0.150798	0.0538502	-0.230516	0.0190862	-0.0171857	-0.0560555	0.0249251	-0.0388632	0.000723105	-0.0119035	-0.115115	-0.0625435	-0.077072	-0.219538	-0.0864893	0.0375345	-0.0451288	0.219659	-0.00818369	-0.0926792	-0.229163	-0.103365	-0.151652	0.392815	0.0375345	-0.139013	-0.263923	-0.0187636	-0.369374	0.0341139
Veillonella parvula	-0.123657	-0.0167681	-0.0619645	0.0052332	-0.0934061	-0.0676891	0.108822	-0.154436	-0.112682	-0.155448	0.183021	-0.0144853	-0.0131154	0.234969	-0.0661908	-0.0430976	0.0260665	-0.105333	-0.084035	0.0746599	0.0686068	0.0652839	-0.109032	-0.0272887	0.0129706	0.0265963	-0.0256245	-0.120072	0.103214	0.163258	-0.0897301	-0.0534343	-0.0876179	-0.0720921	-0.0297669	0.0185945	0.135815	0.31871	-0.0451744	-0.0643308	-0.127818	0.0851138	0.23768	-0.0297669	0.0609523	0.0620395	0.102388	-0.216348	-0.0656847
Veillonellaceae	-0.0267133	0.0526034	-0.0167406	-0.0248242	-0.033494	-0.0138688	0.0328083	-0.0303998	-0.0167406	-0.00694365	-0.028937	-0.0167406	-0.00852465	-0.0102069	-0.0167406	-0.0255688	-0.0271783	-0.0234865	-0.0209225	-0.0170272	-0.0354953	-0.0404906	-0.105026	-0.0197122	-0.0197989	-0.0291244	-0.0625232	-0.0167406	-0.0155773	-0.0228064	-0.0156284	-0.0197311	-0.108293	-0.0170631	-0.0167406	-0.0186974	0.0527086	0.174189	-0.125598	-0.00985473	-0.0198117	-0.0218652	0.175597	-0.0167406	-0.0252003	-0.11143	0.0466018	-0.113658	0.0022666
Xanthomonadaceae	-0.0200361	-0.0256275	-0.0124753	-0.0221113	-0.0272782	-0.0124753	0.171757	-0.0230103	-0.0124753	-0.0506638	-0.0260757	-0.0124753	0.682005	-0.0124753	-0.0124753	-0.0224918	-0.0202536	-0.0175025	-0.0362845	-0.0127683	0.899774	-0.0313183	-0.0860421	-0.0155385	-0.0149359	-0.0412246	-0.0570484	-0.0124753	0.319618	-0.0169956	-0.0124753	-0.0147039	-0.081173	-0.0127157	0.104544	-0.0207999	-0.0606397	-0.025906	-0.0805666	0.0155218	-0.0155608	-0.0174768	0.0205436	0.104544	-0.018078	-0.0924207	0.0246616	-0.0831797	-0.015675
[truncated: 74 more columns]
